# Supplementary material for: Fish-hunting cone snail venoms are a rich source of minimized ligands of the vertebrate insulin receptor
Source: eLife. 2019 Feb 12;8:e41574. doi: 10.7554/eLife.41574 (PMC6372279; doi:10.7554/eLife.41574)
Supplement: Figure 3—source data 1. [file elife-41574-fig3-data1.binding.xlsx]

## Sheet: Sheet1
	human insulin			Con-Ins G3			Con-Ins T2			Con-Ins T1A			Con-Ins K2			Con-Ins K1			Con-Ins T1B			Con-Ins G1			human DOI
Log (nM) ligand	Mean	SD	N	Mean	SD	N	Mean	SD	N	Mean	SD	N	Mean	SD	N	Mean	SD	N	Mean	SD	N	Mean	SD	N	Mean	SD	N
-2	98.4809	3.31342	6
-1.52288	94.587	4.17865	6	99.1961	1.90883	6	105.488	2.76345	6	98.7972	1.68068	6	99.3789	4.02406	6	96.4392	3.28642	6	98.7522	5.76457	6
-1	79.5031	3.43193	6	95.574	5.38924	6	105.444	3.05274	6	95.3253	1.66113	6	100.367	3.77773	6	97.5291	2.89007	6	96.0958	6.58885	6	92.6608	2.87731	9	97.0792	13.6868	6
-0.522879	60.1207	2.26944	6	93.7768	6.97939	6	97.657	1.81638	6	89.3289	3.125	6	100.577	3.18316	6	99.3203	3.66803	6	91.2194	14.9696	6	83.4936	5.18466	9	108.685	23.2958	6
0	36.4112	1.30612	6	88.6405	5.75142	6	91.6653	3.30321	6	80.0096	2.82794	6	97.5217	3.19807	6	94.1173	7.35395	6	94.4143	3.02941	6	75.8227	6.0374	8	94.2985	16.4433	6
0.477121	21.7463	1.03529	6	89.6351	7.919	6	82.4138	0.226086	6	72.2293	5.02496	6	99.4814	4.22237	6	98.526	6.88985	6	89.2214	4.80738	6	65.8392	1.68956	9	96.8727	18.5539	6
1	12.2278	0.844447	6	81.6932	2.9515	6	78.2564	1.96353	6	57.2544	3.30061	6	95.4547	7.86665	6	89.5397	5.2025	6	72.7394	4.19848	6	57.4528	5.0656	9	87.2166	24.9478	6
1.47712	7.67414	0.207134	6	71.4821	2.05412	6	67.8466	7.37904	6	43.3228	1.98458	6	95.8431	6.74288	6	84.6715	3.10082	6	59.6115	5.99658	6	46.5237	3.29591	9	66.8525	21.3555	6
2	5.27248	0.357767	6	55.9199	4.41055	6	54.9464	3.34501	6	30.483	1.29574	6	83.2482	2.83218	6	72.7393	3.19324	6	51.8226	3.17147	6	35.7955	1.55224	9	54.953	23.6131	6
2.47712	4.94056	0.122501	6	42.3631	2.59052	6	40.3236	3.46752	6	22.7392	1.25145	6	76.2585	5.98296	6	58.9047	2.14662	6	43.4864	3.8674	6	28.5182	2.06303	9	40.3815	18.9592	6
3				36.9935	2.56994	6	28.1131	3.71155	6	15.8984	0.504615	6	59.8973	1.66962	6	46.2414	1.17681	6	33.7687	6.79436	6	19.6115	1.56284	9	28.3472	9.94726	6
3.47712																									16.6058	2.09654	6
Units: y-axis: %B / B0; x-axis: Log (nM) ligand
