# Supplementary material for: Fish-hunting cone snail venoms are a rich source of minimized ligands of the vertebrate insulin receptor
Source: eLife. 2019 Feb 12;8:e41574. doi: 10.7554/eLife.41574 (PMC6372279; doi:10.7554/eLife.41574)
Supplement: Figure 4—source data 1. [file elife-41574-fig4-data1.activation.xlsx]

## Sheet: Sheet1
	Conus geographus				Conus tulipa					Conus kinoshitai
	Con-Ins G1		Con-Ins G3		Con-Ins T1A		Con-Ins T1B		Con-Ins T2		Con-Ins K1		Con-Ins K2
relative Akt levels	Mean	SD	Mean	SD	Mean	SD	Mean	SD
2.9345	0.881295	0.0427816	0.89395	0.0164945	0.969506	0.0448395	0.91419	0.0445793	0.92494	0.0468421	1	0.143661	0.85119	0.119521
2.33244	0.74309	0.0578978	0.549805	0.0260742	0.903213	0.0154428	0.852709	0.0474021	0.821803	0.0302547	0.87627	0.0831674	0.647853	0.0465768
1.73038	0.584349	0.0312562	0.33503	0.00906627	0.765411	0.0358913	0.747334	0.016385	0.699057	0.0379333	0.627254	0.0772021	0.0967069	0.0374903
1.12832	0.453581	0.0172714	0.292651	0.0090072	0.546207	0.0337096	0.515978	0.027728	0.474979	0.0610809	0.49158	0.0672046	0.0802089	0.00453345
0.526258	0.353581	0.0316219	0.13164	0.00890564	0.311707	0.0122245	0.28575	0.00742721	0.25636	0.0131291	0.320522	0.0169175	0.188719	0.0220297
-0.0758015	0.154901	0.0870689	0.123759	0.00446816	0.157639	0.00939222	0.154355	0.00683788	0.149178	0.00919368	0.217478	0.0182925	0.127762	0.0354841
-0.677861	0.130829	0.0400866	0.102098	0.00871819	0.108679	0.00179806	0.100379	0.00404652	0.0999682	0.00446479	0.187443	0.0211778	0.164595	0.0129607
-1.27992	0.129865	0.00692418	0.0994471	0.00821253	0.0895257	0.00393865	0.0853507	0.00395243	0.096687	0.0119053	0.154546	0.0129381	0.184467	0.0133523
-1.88198	0.125879	0.00770982	0.13863	0.012273	0.0891632	0.00256978	0.0811947	0.00476359	0.0794754	0.00714122	0.193765	0.0184201	0.182785	0.0223301
-2.48404	0.120829	0.00317755	0.188519	0.185119	0.0913328	0.00794508	0.0872526	0.00579785	0.0813442	0.00509467	0.15492	0.0151536	0.181589	0.0286445
Units: y-axis: relative AkT levels; x-axis: Log (nM) ligand
