# Supplementary material for: Fish-hunting cone snail venoms are a rich source of minimized ligands of the vertebrate insulin receptor
Source: eLife. 2019 Feb 12;8:e41574. doi: 10.7554/eLife.41574 (PMC6372279; doi:10.7554/eLife.41574)
Supplement: Figure 6—source data 1. [file elife-41574-fig6-data1.zip]

Archive with 1 entries (1 files):
- T1A-complex-final-frame.pdb
