# Supplementary material for: Fish-hunting cone snail venoms are a rich source of minimized ligands of the vertebrate insulin receptor
Source: eLife. 2019 Feb 12;8:e41574. doi: 10.7554/eLife.41574 (PMC6372279; doi:10.7554/eLife.41574)
Supplement: Figure 6—source data 1. [file elife-41574-fig6-data1.zip › T1A-complex-final-frame.pdb]

REMARK    THIS IS A SIMULATION BOX
CRYST1   92.077   92.077   92.077  90.00  90.00  90.00 P 1           1
MODEL        1
ATOM      1  N   GLY     1      47.750  18.740  33.290  1.00  0.00           N
ATOM      2  H1  GLY     1      47.230  18.410  34.130  1.00  0.00           H
ATOM      3  H2  GLY     1      48.290  17.880  33.080  1.00  0.00           H
ATOM      4  H3  GLY     1      48.500  19.400  33.590  1.00  0.00           H
ATOM      5  CA  GLY     1      46.770  19.110  32.270  1.00  0.00           C
ATOM      6  HA1 GLY     1      46.350  18.180  31.920  1.00  0.00           H
ATOM      7  HA2 GLY     1      46.060  19.760  32.770  1.00  0.00           H
ATOM      8  C   GLY     1      47.320  19.920  31.060  1.00  0.00           C
ATOM      9  O   GLY     1      48.200  19.500  30.300  1.00  0.00           O
ATOM     10  N   VAL     2      46.800  21.180  30.810  1.00  0.00           N
ATOM     11  HN  VAL     2      46.080  21.550  31.400  1.00  0.00           H
ATOM     12  CA  VAL     2      47.290  22.050  29.760  1.00  0.00           C
ATOM     13  HA  VAL     2      47.240  21.450  28.860  1.00  0.00           H
ATOM     14  CB  VAL     2      46.390  23.220  29.520  1.00  0.00           C
ATOM     15  HB  VAL     2      45.420  22.930  29.060  1.00  0.00           H
ATOM     16  CG1 VAL     2      46.090  23.810  30.930  1.00  0.00           C
ATOM     17 1HG1 VAL     2      47.050  24.190  31.330  1.00  0.00           H
ATOM     18 2HG1 VAL     2      45.500  24.760  30.850  1.00  0.00           H
ATOM     19 3HG1 VAL     2      45.520  23.230  31.690  1.00  0.00           H
ATOM     20  CG2 VAL     2      47.040  24.320  28.550  1.00  0.00           C
ATOM     21 1HG2 VAL     2      47.810  24.950  29.050  1.00  0.00           H
ATOM     22 2HG2 VAL     2      47.550  23.860  27.670  1.00  0.00           H
ATOM     23 3HG2 VAL     2      46.220  25.040  28.350  1.00  0.00           H
ATOM     24  C   VAL     2      48.770  22.470  30.060  1.00  0.00           C
ATOM     25  O   VAL     2      49.610  22.400  29.130  1.00  0.00           O
ATOM     26  N   VAL     3      49.140  22.760  31.350  1.00  0.00           N
ATOM     27  HN  VAL     3      48.600  22.500  32.150  1.00  0.00           H
ATOM     28  CA  VAL     3      50.520  23.080  31.710  1.00  0.00           C
ATOM     29  HA  VAL     3      50.970  23.880  31.130  1.00  0.00           H
ATOM     30  CB  VAL     3      50.680  23.380  33.220  1.00  0.00           C
ATOM     31  HB  VAL     3      50.420  22.490  33.830  1.00  0.00           H
ATOM     32  CG1 VAL     3      52.130  23.820  33.560  1.00  0.00           C
ATOM     33 1HG1 VAL     3      52.910  23.060  33.340  1.00  0.00           H
ATOM     34 2HG1 VAL     3      52.320  24.700  32.910  1.00  0.00           H
ATOM     35 3HG1 VAL     3      52.230  24.190  34.600  1.00  0.00           H
ATOM     36  CG2 VAL     3      49.580  24.440  33.580  1.00  0.00           C
ATOM     37 1HG2 VAL     3      49.690  25.410  33.070  1.00  0.00           H
ATOM     38 2HG2 VAL     3      48.550  24.080  33.400  1.00  0.00           H
ATOM     39 3HG2 VAL     3      49.670  24.640  34.680  1.00  0.00           H
ATOM     40  C   VAL     3      51.490  21.910  31.400  1.00  0.00           C
ATOM     41  O   VAL     3      52.400  22.140  30.600  1.00  0.00           O
ATOM     42  N   CGU     4      51.180  20.640  31.870  1.00  0.00           N
ATOM     43  HN  CGU     4      50.460  20.400  32.500  1.00  0.00           H
ATOM     44  CA  CGU     4      51.980  19.470  31.690  1.00  0.00           C
ATOM     45  HA  CGU     4      52.900  19.650  32.230  1.00  0.00           H
ATOM     46  CB  CGU     4      51.360  18.160  32.210  1.00  0.00           C
ATOM     47  HB1 CGU     4      50.370  18.050  31.730  1.00  0.00           H
ATOM     48  HB2 CGU     4      51.980  17.360  31.760  1.00  0.00           H
ATOM     49  CG  CGU     4      51.340  17.930  33.730  1.00  0.00           C
ATOM     50  HG  CGU     4      52.310  17.540  34.120  1.00  0.00           H
ATOM     51  CD1 CGU     4      51.010  19.240  34.540  1.00  0.00           C
ATOM     52 1OE1 CGU     4      49.930  19.830  34.180  1.00  0.00           O
ATOM     53 2OE1 CGU     4      51.870  19.650  35.320  1.00  0.00           O
ATOM     54  CD2 CGU     4      50.310  16.960  34.220  1.00  0.00           C
ATOM     55 1OE2 CGU     4      49.420  16.630  33.370  1.00  0.00           O
ATOM     56 2OE2 CGU     4      50.400  16.350  35.300  1.00  0.00           O
ATOM     57  C   CGU     4      52.200  19.350  30.210  1.00  0.00           C
ATOM     58  O   CGU     4      53.340  19.280  29.690  1.00  0.00           O
ATOM     59  N   HIS     5      51.150  19.410  29.460  1.00  0.00           N
ATOM     60  HN  HIS     5      50.270  19.510  29.920  1.00  0.00           H
ATOM     61  CA  HIS     5      51.040  19.190  27.970  1.00  0.00           C
ATOM     62  HA  HIS     5      51.310  18.150  27.810  1.00  0.00           H
ATOM     63  CB  HIS     5      49.610  19.300  27.520  1.00  0.00           C
ATOM     64  HB1 HIS     5      49.050  18.690  28.250  1.00  0.00           H
ATOM     65  HB2 HIS     5      49.300  20.370  27.600  1.00  0.00           H
ATOM     66  ND1 HIS     5      49.670  17.330  26.060  1.00  0.00           N
ATOM     67  CG  HIS     5      49.290  18.630  26.250  1.00  0.00           C
ATOM     68  CE1 HIS     5      49.310  17.000  24.850  1.00  0.00           C
ATOM     69  HE1 HIS     5      49.520  16.030  24.410  1.00  0.00           H
ATOM     70  NE2 HIS     5      48.650  18.030  24.240  1.00  0.00           N
ATOM     71  HE2 HIS     5      48.140  17.940  23.380  1.00  0.00           H
ATOM     72  CD2 HIS     5      48.730  19.090  25.080  1.00  0.00           C
ATOM     73  HD2 HIS     5      48.420  20.110  24.920  1.00  0.00           H
ATOM     74  C   HIS     5      51.900  20.110  27.120  1.00  0.00           C
ATOM     75  O   HIS     5      52.560  19.630  26.220  1.00  0.00           O
ATOM     76  N   CYS     6      51.910  21.450  27.400  1.00  0.00           N
ATOM     77  HN  CYS     6      51.380  21.800  28.160  1.00  0.00           H
ATOM     78  CA  CYS     6      52.570  22.480  26.600  1.00  0.00           C
ATOM     79  HA  CYS     6      52.900  22.070  25.660  1.00  0.00           H
ATOM     80  CB  CYS     6      51.560  23.530  26.220  1.00  0.00           C
ATOM     81  HB1 CYS     6      50.970  23.820  27.100  1.00  0.00           H
ATOM     82  HB2 CYS     6      52.050  24.440  25.800  1.00  0.00           H
ATOM     83  SG  CYS     6      50.340  22.910  25.000  1.00  0.00           S
ATOM     84  C   CYS     6      53.770  23.130  27.250  1.00  0.00           C
ATOM     85  O   CYS     6      54.430  23.960  26.630  1.00  0.00           O
ATOM     86  N   CYS     7      54.050  22.810  28.520  1.00  0.00           N
ATOM     87  HN  CYS     7      53.460  22.220  29.060  1.00  0.00           H
ATOM     88  CA  CYS     7      55.220  23.440  29.200  1.00  0.00           C
ATOM     89  HA  CYS     7      55.630  24.310  28.720  1.00  0.00           H
ATOM     90  CB  CYS     7      54.910  24.190  30.610  1.00  0.00           C
ATOM     91  HB1 CYS     7      53.940  24.690  30.400  1.00  0.00           H
ATOM     92  HB2 CYS     7      54.710  23.390  31.360  1.00  0.00           H
ATOM     93  SG  CYS     7      56.280  25.280  31.190  1.00  0.00           S
ATOM     94  C   CYS     7      56.320  22.440  29.410  1.00  0.00           C
ATOM     95  O   CYS     7      57.430  22.910  29.610  1.00  0.00           O
ATOM     96  N   HIS     8      56.110  21.080  29.360  1.00  0.00           N
ATOM     97  HN  HIS     8      55.170  20.730  29.380  1.00  0.00           H
ATOM     98  CA  HIS     8      57.220  20.210  29.570  1.00  0.00           C
ATOM     99  HA  HIS     8      58.000  20.800  30.000  1.00  0.00           H
ATOM    100  CB  HIS     8      56.840  19.070  30.470  1.00  0.00           C
ATOM    101  HB1 HIS     8      55.950  18.590  29.990  1.00  0.00           H
ATOM    102  HB2 HIS     8      57.630  18.310  30.620  1.00  0.00           H
ATOM    103  ND1 HIS     8      55.530  18.640  32.510  1.00  0.00           N
ATOM    104  CG  HIS     8      56.320  19.490  31.720  1.00  0.00           C
ATOM    105  CE1 HIS     8      55.310  19.280  33.590  1.00  0.00           C
ATOM    106  HE1 HIS     8      54.620  18.970  34.370  1.00  0.00           H
ATOM    107  NE2 HIS     8      55.830  20.500  33.560  1.00  0.00           N
ATOM    108  HE2 HIS     8      55.610  21.210  34.240  1.00  0.00           H
ATOM    109  CD2 HIS     8      56.500  20.670  32.390  1.00  0.00           C
ATOM    110  HD2 HIS     8      56.900  21.630  32.080  1.00  0.00           H
ATOM    111  C   HIS     8      57.740  19.730  28.250  1.00  0.00           C
ATOM    112  O   HIS     8      58.860  19.220  28.220  1.00  0.00           O
ATOM    113  N   ARG     9      57.040  20.020  27.160  1.00  0.00           N
ATOM    114  HN  ARG     9      56.220  20.550  27.360  1.00  0.00           H
ATOM    115  CA  ARG     9      57.460  19.660  25.810  1.00  0.00           C
ATOM    116  HA  ARG     9      58.450  20.050  25.690  1.00  0.00           H
ATOM    117  CB  ARG     9      57.560  18.110  25.500  1.00  0.00           C
ATOM    118  HB1 ARG     9      57.740  17.920  24.420  1.00  0.00           H
ATOM    119  HB2 ARG     9      58.400  17.620  26.050  1.00  0.00           H
ATOM    120  CG  ARG     9      56.330  17.250  26.080  1.00  0.00           C
ATOM    121  HG1 ARG     9      56.690  16.210  25.930  1.00  0.00           H
ATOM    122  HG2 ARG     9      56.170  17.540  27.150  1.00  0.00           H
ATOM    123  CD  ARG     9      54.940  17.470  25.530  1.00  0.00           C
ATOM    124  HD1 ARG     9      54.230  16.750  25.980  1.00  0.00           H
ATOM    125  HD2 ARG     9      54.600  18.480  25.850  1.00  0.00           H
ATOM    126  NE  ARG     9      54.950  17.270  24.030  1.00  0.00           N
ATOM    127  HE  ARG     9      55.820  17.020  23.610  1.00  0.00           H
ATOM    128  CZ  ARG     9      53.860  17.440  23.290  1.00  0.00           C
ATOM    129  NH1 ARG     9      52.800  18.020  23.730  1.00  0.00           N
ATOM    130 1HH1 ARG     9      52.960  18.550  24.570  1.00  0.00           H
ATOM    131 2HH1 ARG     9      52.050  17.990  23.060  1.00  0.00           H
ATOM    132  NH2 ARG     9      53.930  17.000  22.050  1.00  0.00           N
ATOM    133 1HH2 ARG     9      54.650  16.360  21.790  1.00  0.00           H
ATOM    134 2HH2 ARG     9      53.140  17.310  21.530  1.00  0.00           H
ATOM    135  C   ARG     9      56.630  20.470  24.830  1.00  0.00           C
ATOM    136  O   ARG     9      55.600  21.010  25.210  1.00  0.00           O
ATOM    137  N   PRO    10      57.080  20.770  23.630  1.00  0.00           N
ATOM    138  CD  PRO    10      58.490  20.560  23.100  1.00  0.00           C
ATOM    139  HD1 PRO    10      58.730  19.590  22.640  1.00  0.00           H
ATOM    140  HD2 PRO    10      59.200  20.640  23.940  1.00  0.00           H
ATOM    141  CA  PRO    10      56.370  21.720  22.720  1.00  0.00           C
ATOM    142  HA  PRO    10      56.030  22.580  23.280  1.00  0.00           H
ATOM    143  CB  PRO    10      57.350  22.020  21.630  1.00  0.00           C
ATOM    144  HB1 PRO    10      57.130  21.460  20.690  1.00  0.00           H
ATOM    145  HB2 PRO    10      57.250  23.090  21.350  1.00  0.00           H
ATOM    146  CG  PRO    10      58.760  21.670  22.160  1.00  0.00           C
ATOM    147  HG1 PRO    10      59.420  21.490  21.290  1.00  0.00           H
ATOM    148  HG2 PRO    10      59.070  22.560  22.740  1.00  0.00           H
ATOM    149  C   PRO    10      55.150  21.180  22.150  1.00  0.00           C
ATOM    150  O   PRO    10      55.140  20.030  21.810  1.00  0.00           O
ATOM    151  N   CYS    11      54.090  21.920  21.940  1.00  0.00           N
ATOM    152  HN  CYS    11      54.200  22.850  22.290  1.00  0.00           H
ATOM    153  CA  CYS    11      52.840  21.380  21.440  1.00  0.00           C
ATOM    154  HA  CYS    11      52.910  20.350  21.140  1.00  0.00           H
ATOM    155  CB  CYS    11      51.740  21.530  22.530  1.00  0.00           C
ATOM    156  HB1 CYS    11      50.840  21.060  22.080  1.00  0.00           H
ATOM    157  HB2 CYS    11      52.090  20.820  23.300  1.00  0.00           H
ATOM    158  SG  CYS    11      51.370  23.180  23.210  1.00  0.00           S
ATOM    159  C   CYS    11      52.420  22.230  20.260  1.00  0.00           C
ATOM    160  O   CYS    11      52.680  23.430  20.070  1.00  0.00           O
ATOM    161  N   SER    12      51.750  21.510  19.350  1.00  0.00           N
ATOM    162  HN  SER    12      51.650  20.520  19.460  1.00  0.00           H
ATOM    163  CA  SER    12      51.050  22.080  18.230  1.00  0.00           C
ATOM    164  HA  SER    12      51.600  22.920  17.850  1.00  0.00           H
ATOM    165  CB  SER    12      50.810  20.990  17.180  1.00  0.00           C
ATOM    166  HB1 SER    12      50.270  21.330  16.260  1.00  0.00           H
ATOM    167  HB2 SER    12      51.760  20.660  16.700  1.00  0.00           H
ATOM    168  OG  SER    12      50.110  19.900  17.810  1.00  0.00           O
ATOM    169  HG1 SER    12      50.700  19.440  18.400  1.00  0.00           H
ATOM    170  C   SER    12      49.660  22.640  18.600  1.00  0.00           C
ATOM    171  O   SER    12      49.080  22.440  19.670  1.00  0.00           O
ATOM    172  N   ASN    13      49.170  23.380  17.600  1.00  0.00           N
ATOM    173  HN  ASN    13      49.660  23.480  16.750  1.00  0.00           H
ATOM    174  CA  ASN    13      47.810  24.050  17.590  1.00  0.00           C
ATOM    175  HA  ASN    13      47.760  24.660  18.490  1.00  0.00           H
ATOM    176  CB  ASN    13      47.640  24.870  16.380  1.00  0.00           C
ATOM    177  HB1 ASN    13      48.070  24.290  15.530  1.00  0.00           H
ATOM    178  HB2 ASN    13      46.610  25.160  16.080  1.00  0.00           H
ATOM    179  CG  ASN    13      48.370  26.180  16.430  1.00  0.00           C
ATOM    180  OD1 ASN    13      49.080  26.500  17.370  1.00  0.00           O
ATOM    181  ND2 ASN    13      48.210  27.030  15.430  1.00  0.00           N
ATOM    182 1HD2 ASN    13      47.590  26.850  14.670  1.00  0.00           H
ATOM    183 2HD2 ASN    13      48.770  27.860  15.460  1.00  0.00           H
ATOM    184  C   ASN    13      46.630  23.080  17.720  1.00  0.00           C
ATOM    185  O   ASN    13      45.710  23.320  18.450  1.00  0.00           O
ATOM    186  N   ALA    14      46.680  21.950  16.940  1.00  0.00           N
ATOM    187  HN  ALA    14      47.540  21.820  16.440  1.00  0.00           H
ATOM    188  CA  ALA    14      45.750  20.870  17.010  1.00  0.00           C
ATOM    189  HA  ALA    14      44.770  21.300  16.880  1.00  0.00           H
ATOM    190  CB  ALA    14      45.940  19.830  15.850  1.00  0.00           C
ATOM    191  HB1 ALA    14      45.920  20.360  14.880  1.00  0.00           H
ATOM    192  HB2 ALA    14      46.950  19.380  15.860  1.00  0.00           H
ATOM    193  HB3 ALA    14      45.200  19.000  15.810  1.00  0.00           H
ATOM    194  C   ALA    14      45.740  20.200  18.360  1.00  0.00           C
ATOM    195  O   ALA    14      44.710  19.910  18.920  1.00  0.00           O
ATOM    196  N   GLU    15      46.920  20.010  19.010  1.00  0.00           N
ATOM    197  HN  GLU    15      47.840  20.250  18.690  1.00  0.00           H
ATOM    198  CA  GLU    15      46.980  19.570  20.400  1.00  0.00           C
ATOM    199  HA  GLU    15      46.460  18.630  20.460  1.00  0.00           H
ATOM    200  CB  GLU    15      48.440  19.460  20.920  1.00  0.00           C
ATOM    201  HB1 GLU    15      49.020  20.370  20.630  1.00  0.00           H
ATOM    202  HB2 GLU    15      48.480  19.410  22.030  1.00  0.00           H
ATOM    203  CG  GLU    15      49.240  18.270  20.370  1.00  0.00           C
ATOM    204  HG1 GLU    15      48.830  17.360  20.860  1.00  0.00           H
ATOM    205  HG2 GLU    15      49.100  18.300  19.270  1.00  0.00           H
ATOM    206  CD  GLU    15      50.710  18.310  20.600  1.00  0.00           C
ATOM    207  OE1 GLU    15      51.430  18.910  19.760  1.00  0.00           O
ATOM    208  OE2 GLU    15      51.120  17.770  21.660  1.00  0.00           O
ATOM    209  C   GLU    15      46.220  20.550  21.340  1.00  0.00           C
ATOM    210  O   GLU    15      45.640  19.980  22.290  1.00  0.00           O
ATOM    211  N   PHE    16      46.370  21.900  21.190  1.00  0.00           N
ATOM    212  HN  PHE    16      47.000  22.150  20.460  1.00  0.00           H
ATOM    213  CA  PHE    16      45.820  22.900  22.030  1.00  0.00           C
ATOM    214  HA  PHE    16      46.050  22.550  23.030  1.00  0.00           H
ATOM    215  CB  PHE    16      46.560  24.260  21.840  1.00  0.00           C
ATOM    216  HB1 PHE    16      47.670  24.210  21.980  1.00  0.00           H
ATOM    217  HB2 PHE    16      46.450  24.710  20.830  1.00  0.00           H
ATOM    218  CG  PHE    16      46.020  25.330  22.760  1.00  0.00           C
ATOM    219  CD1 PHE    16      46.630  25.600  23.970  1.00  0.00           C
ATOM    220  HD1 PHE    16      47.540  25.050  24.190  1.00  0.00           H
ATOM    221  CE1 PHE    16      46.060  26.490  24.900  1.00  0.00           C
ATOM    222  HE1 PHE    16      46.540  26.710  25.850  1.00  0.00           H
ATOM    223  CZ  PHE    16      44.970  27.210  24.540  1.00  0.00           C
ATOM    224  HZ  PHE    16      44.550  27.910  25.250  1.00  0.00           H
ATOM    225  CD2 PHE    16      44.880  26.110  22.420  1.00  0.00           C
ATOM    226  HD2 PHE    16      44.390  25.860  21.490  1.00  0.00           H
ATOM    227  CE2 PHE    16      44.290  26.930  23.380  1.00  0.00           C
ATOM    228  HE2 PHE    16      43.330  27.370  23.150  1.00  0.00           H
ATOM    229  C   PHE    16      44.280  22.940  21.830  1.00  0.00           C
ATOM    230  O   PHE    16      43.530  23.220  22.800  1.00  0.00           O
ATOM    231  N   LYS    17      43.730  22.490  20.640  1.00  0.00           N
ATOM    232  HN  LYS    17      44.400  22.100  20.030  1.00  0.00           H
ATOM    233  CA  LYS    17      42.380  22.670  20.360  1.00  0.00           C
ATOM    234  HA  LYS    17      42.140  23.720  20.490  1.00  0.00           H
ATOM    235  CB  LYS    17      42.120  22.390  18.870  1.00  0.00           C
ATOM    236  HB1 LYS    17      42.740  21.510  18.600  1.00  0.00           H
ATOM    237  HB2 LYS    17      41.070  22.140  18.580  1.00  0.00           H
ATOM    238  CG  LYS    17      42.490  23.620  18.060  1.00  0.00           C
ATOM    239  HG1 LYS    17      43.410  24.120  18.430  1.00  0.00           H
ATOM    240  HG2 LYS    17      42.520  23.300  17.000  1.00  0.00           H
ATOM    241  CD  LYS    17      41.320  24.600  17.780  1.00  0.00           C
ATOM    242  HD1 LYS    17      40.370  24.040  17.620  1.00  0.00           H
ATOM    243  HD2 LYS    17      41.130  25.170  18.710  1.00  0.00           H
ATOM    244  CE  LYS    17      41.660  25.520  16.590  1.00  0.00           C
ATOM    245  HE1 LYS    17      42.560  26.160  16.670  1.00  0.00           H
ATOM    246  HE2 LYS    17      41.840  24.830  15.730  1.00  0.00           H
ATOM    247  NZ  LYS    17      40.460  26.410  16.180  1.00  0.00           N
ATOM    248  HZ1 LYS    17      40.670  27.300  16.690  1.00  0.00           H
ATOM    249  HZ2 LYS    17      40.560  26.690  15.180  1.00  0.00           H
ATOM    250  HZ3 LYS    17      39.560  25.980  16.480  1.00  0.00           H
ATOM    251  C   LYS    17      41.360  21.950  21.320  1.00  0.00           C
ATOM    252  O   LYS    17      40.170  22.300  21.330  1.00  0.00           O
ATOM    253  N   LYS    18      41.730  20.890  22.010  1.00  0.00           N
ATOM    254  HN  LYS    18      42.700  20.650  21.890  1.00  0.00           H
ATOM    255  CA  LYS    18      40.930  20.150  22.940  1.00  0.00           C
ATOM    256  HA  LYS    18      40.200  19.600  22.370  1.00  0.00           H
ATOM    257  CB  LYS    18      41.660  18.880  23.590  1.00  0.00           C
ATOM    258  HB1 LYS    18      40.990  18.180  24.120  1.00  0.00           H
ATOM    259  HB2 LYS    18      42.140  18.290  22.790  1.00  0.00           H
ATOM    260  CG  LYS    18      42.910  19.220  24.530  1.00  0.00           C
ATOM    261  HG1 LYS    18      43.650  19.720  23.860  1.00  0.00           H
ATOM    262  HG2 LYS    18      42.570  19.780  25.420  1.00  0.00           H
ATOM    263  CD  LYS    18      43.540  17.950  25.110  1.00  0.00           C
ATOM    264  HD1 LYS    18      44.110  18.220  26.020  1.00  0.00           H
ATOM    265  HD2 LYS    18      42.660  17.280  25.260  1.00  0.00           H
ATOM    266  CE  LYS    18      44.520  17.190  24.140  1.00  0.00           C
ATOM    267  HE1 LYS    18      43.990  16.780  23.250  1.00  0.00           H
ATOM    268  HE2 LYS    18      45.240  17.920  23.700  1.00  0.00           H
ATOM    269  NZ  LYS    18      45.220  16.200  24.830  1.00  0.00           N
ATOM    270  HZ1 LYS    18      45.940  15.750  24.240  1.00  0.00           H
ATOM    271  HZ2 LYS    18      45.680  16.690  25.630  1.00  0.00           H
ATOM    272  HZ3 LYS    18      44.540  15.460  25.090  1.00  0.00           H
ATOM    273  C   LYS    18      40.350  21.020  24.010  1.00  0.00           C
ATOM    274  O   LYS    18      39.280  20.840  24.530  1.00  0.00           O
ATOM    275  N   PHE    19      41.070  22.020  24.440  1.00  0.00           N
ATOM    276  HN  PHE    19      42.000  22.100  24.090  1.00  0.00           H
ATOM    277  CA  PHE    19      40.890  22.940  25.540  1.00  0.00           C
ATOM    278  HA  PHE    19      40.460  22.400  26.380  1.00  0.00           H
ATOM    279  CB  PHE    19      42.270  23.590  26.010  1.00  0.00           C
ATOM    280  HB1 PHE    19      42.760  24.300  25.320  1.00  0.00           H
ATOM    281  HB2 PHE    19      42.110  24.170  26.950  1.00  0.00           H
ATOM    282  CG  PHE    19      43.400  22.580  26.330  1.00  0.00           C
ATOM    283  CD1 PHE    19      43.180  21.690  27.450  1.00  0.00           C
ATOM    284  HD1 PHE    19      42.280  21.730  28.040  1.00  0.00           H
ATOM    285  CE1 PHE    19      44.110  20.730  27.740  1.00  0.00           C
ATOM    286  HE1 PHE    19      43.850  20.000  28.500  1.00  0.00           H
ATOM    287  CZ  PHE    19      45.310  20.580  26.980  1.00  0.00           C
ATOM    288  HZ  PHE    19      46.110  19.920  27.250  1.00  0.00           H
ATOM    289  CD2 PHE    19      44.670  22.460  25.680  1.00  0.00           C
ATOM    290  HD2 PHE    19      44.920  23.210  24.950  1.00  0.00           H
ATOM    291  CE2 PHE    19      45.600  21.500  26.010  1.00  0.00           C
ATOM    292  HE2 PHE    19      46.550  21.490  25.500  1.00  0.00           H
ATOM    293  C   PHE    19      39.990  24.050  25.170  1.00  0.00           C
ATOM    294  O   PHE    19      39.490  24.820  25.940  1.00  0.00           O
ATOM    295  N   CYS    20      39.720  24.200  23.870  1.00  0.00           N
ATOM    296  HN  CYS    20      40.240  23.730  23.170  1.00  0.00           H
ATOM    297  CA  CYS    20      38.610  25.060  23.450  1.00  0.00           C
ATOM    298  HA  CYS    20      38.780  26.040  23.850  1.00  0.00           H
ATOM    299  CB  CYS    20      38.760  25.210  21.870  1.00  0.00           C
ATOM    300  HB1 CYS    20      38.570  24.230  21.390  1.00  0.00           H
ATOM    301  HB2 CYS    20      38.040  26.040  21.640  1.00  0.00           H
ATOM    302  SG  CYS    20      40.350  25.910  21.270  1.00  0.00           S
ATOM    303  C   CYS    20      37.200  24.570  23.770  1.00  0.00           C
ATOM    304  NT  CYS    20      37.070  23.260  23.790  1.00  0.00           N
ATOM    305  HT1 CYS    20      37.880  22.760  23.510  1.00  0.00           H
ATOM    306  HT2 CYS    20      36.170  22.840  23.880  1.00  0.00           H
ATOM    307  O   CYS    20      36.280  25.390  24.110  1.00  0.00           O
TER
ATOM    308  N   ASN    21      48.400  25.410   5.860  1.00  0.00           N
ATOM    309  H1  ASN    21      48.470  25.540   4.830  1.00  0.00           H
ATOM    310  H2  ASN    21      48.050  24.430   5.920  1.00  0.00           H
ATOM    311  H3  ASN    21      47.800  26.130   6.330  1.00  0.00           H
ATOM    312  CA  ASN    21      49.800  25.580   6.330  1.00  0.00           C
ATOM    313  HA  ASN    21      50.430  24.990   5.690  1.00  0.00           H
ATOM    314  CB  ASN    21      50.170  27.080   6.340  1.00  0.00           C
ATOM    315  HB1 ASN    21      49.390  27.640   6.900  1.00  0.00           H
ATOM    316  HB2 ASN    21      51.090  27.230   6.930  1.00  0.00           H
ATOM    317  CG  ASN    21      50.410  27.670   4.910  1.00  0.00           C
ATOM    318  OD1 ASN    21      50.390  26.900   3.930  1.00  0.00           O
ATOM    319  ND2 ASN    21      50.850  28.950   4.930  1.00  0.00           N
ATOM    320 1HD2 ASN    21      50.710  29.560   5.710  1.00  0.00           H
ATOM    321 2HD2 ASN    21      51.280  29.240   4.070  1.00  0.00           H
ATOM    322  C   ASN    21      49.830  25.070   7.840  1.00  0.00           C
ATOM    323  O   ASN    21      48.810  24.630   8.360  1.00  0.00           O
ATOM    324  N   SER    22      50.890  25.150   8.590  1.00  0.00           N
ATOM    325  HN  SER    22      51.720  25.420   8.130  1.00  0.00           H
ATOM    326  CA  SER    22      50.910  24.750   9.990  1.00  0.00           C
ATOM    327  HA  SER    22      49.930  24.830  10.450  1.00  0.00           H
ATOM    328  CB  SER    22      51.350  23.230  10.110  1.00  0.00           C
ATOM    329  HB1 SER    22      50.660  22.640   9.480  1.00  0.00           H
ATOM    330  HB2 SER    22      52.390  23.070   9.780  1.00  0.00           H
ATOM    331  OG  SER    22      51.250  22.820  11.470  1.00  0.00           O
ATOM    332  HG1 SER    22      50.300  22.740  11.520  1.00  0.00           H
ATOM    333  C   SER    22      51.870  25.670  10.760  1.00  0.00           C
ATOM    334  O   SER    22      52.860  26.180  10.270  1.00  0.00           O
ATOM    335  N   ASP    23      51.540  25.980  12.010  1.00  0.00           N
ATOM    336  HN  ASP    23      50.650  25.780  12.410  1.00  0.00           H
ATOM    337  CA  ASP    23      52.420  26.700  12.940  1.00  0.00           C
ATOM    338  HA  ASP    23      52.820  27.600  12.510  1.00  0.00           H
ATOM    339  CB  ASP    23      51.570  27.380  14.100  1.00  0.00           C
ATOM    340  HB1 ASP    23      50.890  26.620  14.550  1.00  0.00           H
ATOM    341  HB2 ASP    23      52.270  27.800  14.860  1.00  0.00           H
ATOM    342  CG  ASP    23      50.680  28.480  13.700  1.00  0.00           C
ATOM    343  OD1 ASP    23      50.020  29.080  14.550  1.00  0.00           O
ATOM    344  OD2 ASP    23      50.560  28.830  12.470  1.00  0.00           O
ATOM    345  C   ASP    23      53.550  25.860  13.490  1.00  0.00           C
ATOM    346  O   ASP    23      53.500  24.640  13.580  1.00  0.00           O
ATOM    347  N   THR    24      54.680  26.410  13.940  1.00  0.00           N
ATOM    348  HN  THR    24      55.020  27.280  13.610  1.00  0.00           H
ATOM    349  CA  THR    24      55.690  25.600  14.680  1.00  0.00           C
ATOM    350  HA  THR    24      55.840  24.700  14.090  1.00  0.00           H
ATOM    351  CB  THR    24      56.970  26.430  14.850  1.00  0.00           C
ATOM    352  HB  THR    24      56.700  27.440  15.200  1.00  0.00           H
ATOM    353  OG1 THR    24      57.490  26.650  13.600  1.00  0.00           O
ATOM    354  HG1 THR    24      57.910  25.810  13.400  1.00  0.00           H
ATOM    355  CG2 THR    24      58.130  25.770  15.660  1.00  0.00           C
ATOM    356 1HG2 THR    24      57.750  25.670  16.710  1.00  0.00           H
ATOM    357 2HG2 THR    24      58.290  24.740  15.280  1.00  0.00           H
ATOM    358 3HG2 THR    24      59.110  26.300  15.620  1.00  0.00           H
ATOM    359  C   THR    24      55.240  25.130  16.010  1.00  0.00           C
ATOM    360  O   THR    24      54.610  26.000  16.610  1.00  0.00           O
ATOM    361  N   PRO    25      55.480  23.870  16.490  1.00  0.00           N
ATOM    362  CD  PRO    25      55.930  22.700  15.620  1.00  0.00           C
ATOM    363  HD1 PRO    25      57.040  22.700  15.600  1.00  0.00           H
ATOM    364  HD2 PRO    25      55.680  22.770  14.550  1.00  0.00           H
ATOM    365  CA  PRO    25      55.260  23.490  17.880  1.00  0.00           C
ATOM    366  HA  PRO    25      54.220  23.560  18.150  1.00  0.00           H
ATOM    367  CB  PRO    25      55.530  21.960  17.830  1.00  0.00           C
ATOM    368  HB1 PRO    25      56.600  21.800  18.070  1.00  0.00           H
ATOM    369  HB2 PRO    25      54.970  21.390  18.590  1.00  0.00           H
ATOM    370  CG  PRO    25      55.420  21.490  16.330  1.00  0.00           C
ATOM    371  HG1 PRO    25      55.880  20.530  15.990  1.00  0.00           H
ATOM    372  HG2 PRO    25      54.380  21.240  16.000  1.00  0.00           H
ATOM    373  C   PRO    25      56.090  24.300  18.860  1.00  0.00           C
ATOM    374  O   PRO    25      57.360  24.340  18.660  1.00  0.00           O
ATOM    375  N   LYS    26      55.510  24.880  19.900  1.00  0.00           N
ATOM    376  HN  LYS    26      54.510  24.890  19.970  1.00  0.00           H
ATOM    377  CA  LYS    26      56.170  25.740  20.880  1.00  0.00           C
ATOM    378  HA  LYS    26      57.240  25.620  20.840  1.00  0.00           H
ATOM    379  CB  LYS    26      56.040  27.270  20.500  1.00  0.00           C
ATOM    380  HB1 LYS    26      56.480  27.820  21.370  1.00  0.00           H
ATOM    381  HB2 LYS    26      56.720  27.530  19.670  1.00  0.00           H
ATOM    382  CG  LYS    26      54.560  27.710  20.300  1.00  0.00           C
ATOM    383  HG1 LYS    26      54.210  27.190  19.380  1.00  0.00           H
ATOM    384  HG2 LYS    26      54.050  27.430  21.240  1.00  0.00           H
ATOM    385  CD  LYS    26      54.380  29.250  20.080  1.00  0.00           C
ATOM    386  HD1 LYS    26      55.170  29.580  19.380  1.00  0.00           H
ATOM    387  HD2 LYS    26      53.370  29.500  19.690  1.00  0.00           H
ATOM    388  CE  LYS    26      54.640  30.050  21.330  1.00  0.00           C
ATOM    389  HE1 LYS    26      53.860  29.720  22.040  1.00  0.00           H
ATOM    390  HE2 LYS    26      55.650  29.880  21.760  1.00  0.00           H
ATOM    391  NZ  LYS    26      54.410  31.490  21.030  1.00  0.00           N
ATOM    392  HZ1 LYS    26      53.450  31.670  20.670  1.00  0.00           H
ATOM    393  HZ2 LYS    26      54.580  32.130  21.840  1.00  0.00           H
ATOM    394  HZ3 LYS    26      55.110  31.820  20.350  1.00  0.00           H
ATOM    395  C   LYS    26      55.810  25.500  22.380  1.00  0.00           C
ATOM    396  O   LYS    26      54.770  24.870  22.620  1.00  0.00           O
ATOM    397  N   TYR    27      56.680  25.970  23.330  1.00  0.00           N
ATOM    398  HN  TYR    27      57.580  26.280  23.060  1.00  0.00           H
ATOM    399  CA  TYR    27      56.310  26.010  24.740  1.00  0.00           C
ATOM    400  HA  TYR    27      55.800  25.080  24.930  1.00  0.00           H
ATOM    401  CB  TYR    27      57.500  26.120  25.720  1.00  0.00           C
ATOM    402  HB1 TYR    27      58.020  27.050  25.400  1.00  0.00           H
ATOM    403  HB2 TYR    27      57.140  26.240  26.770  1.00  0.00           H
ATOM    404  CG  TYR    27      58.500  25.010  25.650  1.00  0.00           C
ATOM    405  CD1 TYR    27      59.850  25.140  25.250  1.00  0.00           C
ATOM    406  HD1 TYR    27      60.220  26.100  24.930  1.00  0.00           H
ATOM    407  CE1 TYR    27      60.800  24.030  25.230  1.00  0.00           C
ATOM    408  HE1 TYR    27      61.770  24.200  24.780  1.00  0.00           H
ATOM    409  CZ  TYR    27      60.400  22.860  25.890  1.00  0.00           C
ATOM    410  OH  TYR    27      61.190  21.670  25.940  1.00  0.00           O
ATOM    411  HH  TYR    27      62.110  21.760  25.690  1.00  0.00           H
ATOM    412  CD2 TYR    27      58.160  23.740  26.240  1.00  0.00           C
ATOM    413  HD2 TYR    27      57.190  23.530  26.670  1.00  0.00           H
ATOM    414  CE2 TYR    27      59.060  22.700  26.280  1.00  0.00           C
ATOM    415  HE2 TYR    27      58.900  21.730  26.750  1.00  0.00           H
ATOM    416  C   TYR    27      55.190  27.030  25.110  1.00  0.00           C
ATOM    417  O   TYR    27      55.270  28.180  24.640  1.00  0.00           O
ATOM    418  N   ARG    28      54.210  26.630  25.920  1.00  0.00           N
ATOM    419  HN  ARG    28      54.160  25.690  26.250  1.00  0.00           H
ATOM    420  CA  ARG    28      53.230  27.500  26.410  1.00  0.00           C
ATOM    421  HA  ARG    28      53.420  28.530  26.170  1.00  0.00           H
ATOM    422  CB  ARG    28      51.720  27.280  25.980  1.00  0.00           C
ATOM    423  HB1 ARG    28      51.350  26.350  26.460  1.00  0.00           H
ATOM    424  HB2 ARG    28      51.140  28.180  26.310  1.00  0.00           H
ATOM    425  CG  ARG    28      51.500  27.160  24.450  1.00  0.00           C
ATOM    426  HG1 ARG    28      52.180  26.320  24.210  1.00  0.00           H
ATOM    427  HG2 ARG    28      50.440  26.860  24.420  1.00  0.00           H
ATOM    428  CD  ARG    28      51.810  28.450  23.800  1.00  0.00           C
ATOM    429  HD1 ARG    28      51.380  29.370  24.230  1.00  0.00           H
ATOM    430  HD2 ARG    28      52.920  28.500  23.700  1.00  0.00           H
ATOM    431  NE  ARG    28      51.300  28.190  22.420  1.00  0.00           N
ATOM    432  HE  ARG    28      51.160  27.230  22.180  1.00  0.00           H
ATOM    433  CZ  ARG    28      50.830  28.990  21.480  1.00  0.00           C
ATOM    434  NH1 ARG    28      50.970  30.310  21.410  1.00  0.00           N
ATOM    435 1HH1 ARG    28      51.320  30.730  22.260  1.00  0.00           H
ATOM    436 2HH1 ARG    28      50.490  30.790  20.690  1.00  0.00           H
ATOM    437  NH2 ARG    28      50.360  28.400  20.380  1.00  0.00           N
ATOM    438 1HH2 ARG    28      50.460  27.410  20.320  1.00  0.00           H
ATOM    439 2HH2 ARG    28      50.280  29.070  19.630  1.00  0.00           H
ATOM    440  C   ARG    28      53.290  27.280  27.900  1.00  0.00           C
ATOM    441  O   ARG    28      52.800  26.280  28.480  1.00  0.00           O
ATOM    442  N   CYS    29      53.790  28.240  28.680  1.00  0.00           N
ATOM    443  HN  CYS    29      54.300  29.020  28.330  1.00  0.00           H
ATOM    444  CA  CYS    29      53.820  28.280  30.180  1.00  0.00           C
ATOM    445  HA  CYS    29      53.200  27.540  30.650  1.00  0.00           H
ATOM    446  CB  CYS    29      55.270  28.190  30.710  1.00  0.00           C
ATOM    447  HB1 CYS    29      55.910  29.050  30.400  1.00  0.00           H
ATOM    448  HB2 CYS    29      55.300  28.030  31.800  1.00  0.00           H
ATOM    449  SG  CYS    29      56.340  26.840  29.970  1.00  0.00           S
ATOM    450  C   CYS    29      53.320  29.630  30.580  1.00  0.00           C
ATOM    451  O   CYS    29      53.680  30.620  29.950  1.00  0.00           O
ATOM    452  N   GLY    30      52.660  29.730  31.750  1.00  0.00           N
ATOM    453  HN  GLY    30      52.370  28.950  32.300  1.00  0.00           H
ATOM    454  CA  GLY    30      52.410  31.020  32.270  1.00  0.00           C
ATOM    455  HA1 GLY    30      52.180  30.880  33.310  1.00  0.00           H
ATOM    456  HA2 GLY    30      53.220  31.700  32.080  1.00  0.00           H
ATOM    457  C   GLY    30      51.240  31.700  31.630  1.00  0.00           C
ATOM    458  O   GLY    30      50.330  30.980  31.190  1.00  0.00           O
ATOM    459  N   SER    31      51.250  33.040  31.460  1.00  0.00           N
ATOM    460  HN  SER    31      51.960  33.550  31.960  1.00  0.00           H
ATOM    461  CA  SER    31      50.100  33.730  30.890  1.00  0.00           C
ATOM    462  HA  SER    31      49.240  33.350  31.420  1.00  0.00           H
ATOM    463  CB  SER    31      50.270  35.250  31.230  1.00  0.00           C
ATOM    464  HB1 SER    31      50.290  35.440  32.320  1.00  0.00           H
ATOM    465  HB2 SER    31      51.210  35.760  30.970  1.00  0.00           H
ATOM    466  OG  SER    31      49.340  36.110  30.610  1.00  0.00           O
ATOM    467  HG1 SER    31      49.750  36.310  29.770  1.00  0.00           H
ATOM    468  C   SER    31      49.900  33.440  29.410  1.00  0.00           C
ATOM    469  O   SER    31      48.740  33.690  28.970  1.00  0.00           O
ATOM    470  N   CGU    32      50.850  32.850  28.780  1.00  0.00           N
ATOM    471  HN  CGU    32      51.690  32.740  29.310  1.00  0.00           H
ATOM    472  CA  CGU    32      50.700  32.330  27.460  1.00  0.00           C
ATOM    473  HA  CGU    32      50.320  33.080  26.780  1.00  0.00           H
ATOM    474  CB  CGU    32      52.090  31.960  26.850  1.00  0.00           C
ATOM    475  HB1 CGU    32      52.670  31.160  27.360  1.00  0.00           H
ATOM    476  HB2 CGU    32      51.790  31.430  25.920  1.00  0.00           H
ATOM    477  CG  CGU    32      53.040  33.180  26.440  1.00  0.00           C
ATOM    478  HG  CGU    32      53.340  33.630  27.400  1.00  0.00           H
ATOM    479  CD1 CGU    32      54.260  32.730  25.670  1.00  0.00           C
ATOM    480 1OE1 CGU    32      55.240  33.500  25.310  1.00  0.00           O
ATOM    481 2OE1 CGU    32      54.300  31.500  25.460  1.00  0.00           O
ATOM    482  CD2 CGU    32      52.350  34.250  25.640  1.00  0.00           C
ATOM    483 1OE2 CGU    32      51.680  33.860  24.650  1.00  0.00           O
ATOM    484 2OE2 CGU    32      52.400  35.450  26.020  1.00  0.00           O
ATOM    485  C   CGU    32      49.690  31.250  27.290  1.00  0.00           C
ATOM    486  O   CGU    32      49.050  31.150  26.230  1.00  0.00           O
ATOM    487  N   ILE    33      49.370  30.360  28.280  1.00  0.00           N
ATOM    488  HN  ILE    33      49.760  30.480  29.200  1.00  0.00           H
ATOM    489  CA  ILE    33      48.210  29.460  28.190  1.00  0.00           C
ATOM    490  HA  ILE    33      48.280  28.900  27.270  1.00  0.00           H
ATOM    491  CB  ILE    33      48.170  28.450  29.320  1.00  0.00           C
ATOM    492  HB  ILE    33      48.390  28.940  30.290  1.00  0.00           H
ATOM    493  CG2 ILE    33      46.870  27.700  29.300  1.00  0.00           C
ATOM    494 1HG2 ILE    33      46.840  26.760  29.900  1.00  0.00           H
ATOM    495 2HG2 ILE    33      45.970  28.270  29.580  1.00  0.00           H
ATOM    496 3HG2 ILE    33      46.550  27.310  28.310  1.00  0.00           H
ATOM    497  CG1 ILE    33      49.460  27.570  29.260  1.00  0.00           C
ATOM    498 1HG1 ILE    33      49.280  26.840  28.430  1.00  0.00           H
ATOM    499 2HG1 ILE    33      50.300  28.200  28.910  1.00  0.00           H
ATOM    500  CD  ILE    33      49.900  26.760  30.480  1.00  0.00           C
ATOM    501  HD1 ILE    33      50.610  25.980  30.130  1.00  0.00           H
ATOM    502  HD2 ILE    33      50.380  27.420  31.230  1.00  0.00           H
ATOM    503  HD3 ILE    33      49.090  26.110  30.880  1.00  0.00           H
ATOM    504  C   ILE    33      46.800  30.210  28.110  1.00  0.00           C
ATOM    505  O   ILE    33      46.040  29.890  27.230  1.00  0.00           O
ATOM    506  N   PRO    34      46.420  31.200  28.960  1.00  0.00           N
ATOM    507  CD  PRO    34      46.990  31.450  30.270  1.00  0.00           C
ATOM    508  HD1 PRO    34      48.100  31.490  30.290  1.00  0.00           H
ATOM    509  HD2 PRO    34      46.590  30.650  30.920  1.00  0.00           H
ATOM    510  CA  PRO    34      45.110  31.920  28.770  1.00  0.00           C
ATOM    511  HA  PRO    34      44.320  31.240  28.490  1.00  0.00           H
ATOM    512  CB  PRO    34      44.970  32.680  30.090  1.00  0.00           C
ATOM    513  HB1 PRO    34      44.540  33.690  29.960  1.00  0.00           H
ATOM    514  HB2 PRO    34      44.260  32.040  30.650  1.00  0.00           H
ATOM    515  CG  PRO    34      46.350  32.730  30.740  1.00  0.00           C
ATOM    516  HG1 PRO    34      47.020  33.560  30.450  1.00  0.00           H
ATOM    517  HG2 PRO    34      46.270  32.650  31.840  1.00  0.00           H
ATOM    518  C   PRO    34      45.140  32.890  27.580  1.00  0.00           C
ATOM    519  O   PRO    34      44.090  33.150  27.050  1.00  0.00           O
ATOM    520  N   ASN    35      46.320  33.410  27.150  1.00  0.00           N
ATOM    521  HN  ASN    35      47.150  33.520  27.700  1.00  0.00           H
ATOM    522  CA  ASN    35      46.480  34.200  25.970  1.00  0.00           C
ATOM    523  HA  ASN    35      45.720  34.950  25.870  1.00  0.00           H
ATOM    524  CB  ASN    35      47.890  34.930  26.000  1.00  0.00           C
ATOM    525  HB1 ASN    35      47.910  35.490  26.950  1.00  0.00           H
ATOM    526  HB2 ASN    35      48.630  34.100  25.990  1.00  0.00           H
ATOM    527  CG  ASN    35      48.310  35.770  24.830  1.00  0.00           C
ATOM    528  OD1 ASN    35      47.400  36.370  24.270  1.00  0.00           O
ATOM    529  ND2 ASN    35      49.650  35.880  24.490  1.00  0.00           N
ATOM    530 1HD2 ASN    35      50.290  35.240  24.920  1.00  0.00           H
ATOM    531 2HD2 ASN    35      49.930  36.230  23.600  1.00  0.00           H
ATOM    532  C   ASN    35      46.320  33.390  24.730  1.00  0.00           C
ATOM    533  O   ASN    35      45.640  33.810  23.800  1.00  0.00           O
ATOM    534  N   SER    36      46.830  32.160  24.710  1.00  0.00           N
ATOM    535  HN  SER    36      47.360  31.810  25.480  1.00  0.00           H
ATOM    536  CA  SER    36      46.630  31.150  23.610  1.00  0.00           C
ATOM    537  HA  SER    36      46.920  31.680  22.730  1.00  0.00           H
ATOM    538  CB  SER    36      47.520  29.900  23.710  1.00  0.00           C
ATOM    539  HB1 SER    36      47.340  29.190  24.550  1.00  0.00           H
ATOM    540  HB2 SER    36      47.470  29.310  22.770  1.00  0.00           H
ATOM    541  OG  SER    36      48.860  30.420  23.720  1.00  0.00           O
ATOM    542  HG1 SER    36      49.020  30.650  24.640  1.00  0.00           H
ATOM    543  C   SER    36      45.220  30.680  23.380  1.00  0.00           C
ATOM    544  O   SER    36      44.790  30.420  22.270  1.00  0.00           O
ATOM    545  N   TYR    37      44.430  30.660  24.430  1.00  0.00           N
ATOM    546  HN  TYR    37      44.860  30.940  25.280  1.00  0.00           H
ATOM    547  CA  TYR    37      42.980  30.340  24.450  1.00  0.00           C
ATOM    548  HA  TYR    37      42.860  29.380  23.970  1.00  0.00           H
ATOM    549  CB  TYR    37      42.560  30.220  25.950  1.00  0.00           C
ATOM    550  HB1 TYR    37      43.130  29.380  26.420  1.00  0.00           H
ATOM    551  HB2 TYR    37      42.930  31.110  26.510  1.00  0.00           H
ATOM    552  CG  TYR    37      41.070  30.170  26.170  1.00  0.00           C
ATOM    553  CD1 TYR    37      40.410  31.250  26.640  1.00  0.00           C
ATOM    554  HD1 TYR    37      40.910  32.160  26.940  1.00  0.00           H
ATOM    555  CE1 TYR    37      38.980  31.310  26.760  1.00  0.00           C
ATOM    556  HE1 TYR    37      38.370  32.100  27.150  1.00  0.00           H
ATOM    557  CZ  TYR    37      38.280  30.140  26.480  1.00  0.00           C
ATOM    558  OH  TYR    37      36.970  30.120  26.920  1.00  0.00           O
ATOM    559  HH  TYR    37      36.690  29.210  26.890  1.00  0.00           H
ATOM    560  CD2 TYR    37      40.300  29.020  25.780  1.00  0.00           C
ATOM    561  HD2 TYR    37      40.880  28.160  25.450  1.00  0.00           H
ATOM    562  CE2 TYR    37      38.920  28.990  26.000  1.00  0.00           C
ATOM    563  HE2 TYR    37      38.390  28.050  25.920  1.00  0.00           H
ATOM    564  C   TYR    37      42.170  31.320  23.640  1.00  0.00           C
ATOM    565  O   TYR    37      41.460  30.910  22.820  1.00  0.00           O
ATOM    566  N   ILE    38      42.350  32.650  23.860  1.00  0.00           N
ATOM    567  HN  ILE    38      42.910  32.870  24.650  1.00  0.00           H
ATOM    568  CA  ILE    38      41.730  33.790  23.200  1.00  0.00           C
ATOM    569  HA  ILE    38      40.650  33.710  23.220  1.00  0.00           H
ATOM    570  CB  ILE    38      42.130  35.150  23.750  1.00  0.00           C
ATOM    571  HB  ILE    38      43.210  35.320  23.670  1.00  0.00           H
ATOM    572  CG2 ILE    38      41.360  36.280  23.000  1.00  0.00           C
ATOM    573 1HG2 ILE    38      41.620  36.220  21.930  1.00  0.00           H
ATOM    574 2HG2 ILE    38      40.260  36.160  23.180  1.00  0.00           H
ATOM    575 3HG2 ILE    38      41.570  37.340  23.260  1.00  0.00           H
ATOM    576  CG1 ILE    38      41.840  35.200  25.310  1.00  0.00           C
ATOM    577 1HG1 ILE    38      42.700  34.700  25.820  1.00  0.00           H
ATOM    578 2HG1 ILE    38      41.870  36.290  25.560  1.00  0.00           H
ATOM    579  CD  ILE    38      40.420  34.680  25.750  1.00  0.00           C
ATOM    580  HD1 ILE    38      39.630  35.280  25.230  1.00  0.00           H
ATOM    581  HD2 ILE    38      40.140  33.630  25.470  1.00  0.00           H
ATOM    582  HD3 ILE    38      40.280  34.840  26.840  1.00  0.00           H
ATOM    583  C   ILE    38      42.130  33.680  21.680  1.00  0.00           C
ATOM    584  O   ILE    38      41.290  33.790  20.790  1.00  0.00           O
ATOM    585  N   ASP    39      43.420  33.470  21.460  1.00  0.00           N
ATOM    586  HN  ASP    39      44.070  33.450  22.210  1.00  0.00           H
ATOM    587  CA  ASP    39      43.890  33.330  20.130  1.00  0.00           C
ATOM    588  HA  ASP    39      43.560  34.210  19.580  1.00  0.00           H
ATOM    589  CB  ASP    39      45.490  33.330  20.210  1.00  0.00           C
ATOM    590  HB1 ASP    39      45.870  34.280  20.630  1.00  0.00           H
ATOM    591  HB2 ASP    39      45.830  32.560  20.940  1.00  0.00           H
ATOM    592  CG  ASP    39      46.260  33.220  18.900  1.00  0.00           C
ATOM    593  OD1 ASP    39      45.730  33.480  17.790  1.00  0.00           O
ATOM    594  OD2 ASP    39      47.500  33.040  19.000  1.00  0.00           O
ATOM    595  C   ASP    39      43.370  32.200  19.260  1.00  0.00           C
ATOM    596  O   ASP    39      42.930  32.440  18.120  1.00  0.00           O
ATOM    597  N   LEU    40      43.510  30.960  19.700  1.00  0.00           N
ATOM    598  HN  LEU    40      43.900  30.820  20.610  1.00  0.00           H
ATOM    599  CA  LEU    40      43.320  29.750  18.850  1.00  0.00           C
ATOM    600  HA  LEU    40      43.470  29.930  17.800  1.00  0.00           H
ATOM    601  CB  LEU    40      44.280  28.610  19.280  1.00  0.00           C
ATOM    602  HB1 LEU    40      44.130  28.530  20.370  1.00  0.00           H
ATOM    603  HB2 LEU    40      44.140  27.630  18.770  1.00  0.00           H
ATOM    604  CG  LEU    40      45.750  28.920  19.050  1.00  0.00           C
ATOM    605  HG  LEU    40      46.030  29.910  19.470  1.00  0.00           H
ATOM    606  CD1 LEU    40      46.620  27.800  19.820  1.00  0.00           C
ATOM    607 1HD1 LEU    40      46.610  26.770  19.410  1.00  0.00           H
ATOM    608 2HD1 LEU    40      47.680  28.100  19.920  1.00  0.00           H
ATOM    609 3HD1 LEU    40      46.250  27.740  20.860  1.00  0.00           H
ATOM    610  CD2 LEU    40      46.290  28.920  17.590  1.00  0.00           C
ATOM    611 1HD2 LEU    40      45.860  29.730  16.960  1.00  0.00           H
ATOM    612 2HD2 LEU    40      47.390  29.000  17.620  1.00  0.00           H
ATOM    613 3HD2 LEU    40      46.030  27.970  17.080  1.00  0.00           H
ATOM    614  C   LEU    40      41.910  29.200  18.830  1.00  0.00           C
ATOM    615  O   LEU    40      41.560  28.330  18.040  1.00  0.00           O
ATOM    616  N   CYS    41      40.980  29.660  19.710  1.00  0.00           N
ATOM    617  HN  CYS    41      41.240  30.280  20.450  1.00  0.00           H
ATOM    618  CA  CYS    41      39.700  29.100  19.930  1.00  0.00           C
ATOM    619  HA  CYS    41      39.640  28.280  19.230  1.00  0.00           H
ATOM    620  CB  CYS    41      39.350  28.720  21.420  1.00  0.00           C
ATOM    621  HB1 CYS    41      39.270  29.600  22.090  1.00  0.00           H
ATOM    622  HB2 CYS    41      38.400  28.150  21.530  1.00  0.00           H
ATOM    623  SG  CYS    41      40.550  27.630  22.140  1.00  0.00           S
ATOM    624  C   CYS    41      38.560  30.090  19.490  1.00  0.00           C
ATOM    625  O   CYS    41      37.370  29.720  19.500  1.00  0.00           O
ATOM    626  N   PHE    42      38.890  31.290  19.100  1.00  0.00           N
ATOM    627  HN  PHE    42      39.850  31.540  19.040  1.00  0.00           H
ATOM    628  CA  PHE    42      38.020  32.400  18.720  1.00  0.00           C
ATOM    629  HA  PHE    42      37.050  31.950  18.570  1.00  0.00           H
ATOM    630  CB  PHE    42      37.710  33.430  19.820  1.00  0.00           C
ATOM    631  HB1 PHE    42      38.620  34.000  20.100  1.00  0.00           H
ATOM    632  HB2 PHE    42      36.990  34.230  19.580  1.00  0.00           H
ATOM    633  CG  PHE    42      37.210  32.790  21.050  1.00  0.00           C
ATOM    634  CD1 PHE    42      35.800  32.880  21.370  1.00  0.00           C
ATOM    635  HD1 PHE    42      35.080  33.100  20.610  1.00  0.00           H
ATOM    636  CE1 PHE    42      35.340  32.590  22.660  1.00  0.00           C
ATOM    637  HE1 PHE    42      34.280  32.570  22.880  1.00  0.00           H
ATOM    638  CZ  PHE    42      36.260  31.960  23.530  1.00  0.00           C
ATOM    639  HZ  PHE    42      35.750  31.450  24.330  1.00  0.00           H
ATOM    640  CD2 PHE    42      38.060  32.340  22.080  1.00  0.00           C
ATOM    641  HD2 PHE    42      39.110  32.420  21.870  1.00  0.00           H
ATOM    642  CE2 PHE    42      37.620  31.840  23.290  1.00  0.00           C
ATOM    643  HE2 PHE    42      38.300  31.530  24.060  1.00  0.00           H
ATOM    644  C   PHE    42      38.400  32.970  17.360  1.00  0.00           C
ATOM    645  OT1 PHE    42      39.490  33.550  17.140  1.00  0.00           O
ATOM    646  OT2 PHE    42      37.580  32.710  16.420  1.00  0.00           O
TER
ATOM    647  N   HIS    43      19.600  34.220  61.090  1.00  0.00           N
ATOM    648  H1  HIS    43      19.840  35.020  60.460  1.00  0.00           H
ATOM    649  H2  HIS    43      18.610  34.380  61.340  1.00  0.00           H
ATOM    650  H3  HIS    43      20.250  34.180  61.900  1.00  0.00           H
ATOM    651  CA  HIS    43      19.730  32.910  60.370  1.00  0.00           C
ATOM    652  HA  HIS    43      20.690  32.480  60.580  1.00  0.00           H
ATOM    653  CB  HIS    43      18.700  31.820  60.850  1.00  0.00           C
ATOM    654  HB1 HIS    43      17.630  32.120  60.870  1.00  0.00           H
ATOM    655  HB2 HIS    43      18.730  30.870  60.280  1.00  0.00           H
ATOM    656  ND1 HIS    43      20.460  31.270  62.520  1.00  0.00           N
ATOM    657  CG  HIS    43      19.120  31.560  62.300  1.00  0.00           C
ATOM    658  CE1 HIS    43      20.540  31.230  63.810  1.00  0.00           C
ATOM    659  HE1 HIS    43      21.470  30.960  64.310  1.00  0.00           H
ATOM    660  NE2 HIS    43      19.370  31.480  64.480  1.00  0.00           N
ATOM    661  HE2 HIS    43      19.160  31.350  65.450  1.00  0.00           H
ATOM    662  CD2 HIS    43      18.440  31.740  63.470  1.00  0.00           C
ATOM    663  HD2 HIS    43      17.440  32.150  63.550  1.00  0.00           H
ATOM    664  C   HIS    43      19.560  33.040  58.880  1.00  0.00           C
ATOM    665  O   HIS    43      18.920  33.950  58.400  1.00  0.00           O
ATOM    666  N   LEU    44      20.030  32.010  58.110  1.00  0.00           N
ATOM    667  HN  LEU    44      20.630  31.380  58.580  1.00  0.00           H
ATOM    668  CA  LEU    44      19.620  31.720  56.750  1.00  0.00           C
ATOM    669  HA  LEU    44      20.120  32.380  56.070  1.00  0.00           H
ATOM    670  CB  LEU    44      20.300  30.330  56.470  1.00  0.00           C
ATOM    671  HB1 LEU    44      21.350  30.330  56.810  1.00  0.00           H
ATOM    672  HB2 LEU    44      19.850  29.570  57.140  1.00  0.00           H
ATOM    673  CG  LEU    44      20.330  29.990  54.960  1.00  0.00           C
ATOM    674  HG  LEU    44      19.420  30.380  54.450  1.00  0.00           H
ATOM    675  CD1 LEU    44      21.590  30.630  54.340  1.00  0.00           C
ATOM    676 1HD1 LEU    44      21.710  30.490  53.240  1.00  0.00           H
ATOM    677 2HD1 LEU    44      21.590  31.730  54.490  1.00  0.00           H
ATOM    678 3HD1 LEU    44      22.470  30.090  54.770  1.00  0.00           H
ATOM    679  CD2 LEU    44      20.380  28.470  54.770  1.00  0.00           C
ATOM    680 1HD2 LEU    44      20.340  28.180  53.700  1.00  0.00           H
ATOM    681 2HD2 LEU    44      21.280  28.000  55.240  1.00  0.00           H
ATOM    682 3HD2 LEU    44      19.510  28.110  55.350  1.00  0.00           H
ATOM    683  C   LEU    44      18.120  31.790  56.410  1.00  0.00           C
ATOM    684  O   LEU    44      17.290  31.180  57.170  1.00  0.00           O
ATOM    685  N   TYR    45      17.760  32.560  55.330  1.00  0.00           N
ATOM    686  HN  TYR    45      18.360  33.120  54.780  1.00  0.00           H
ATOM    687  CA  TYR    45      16.370  32.610  54.930  1.00  0.00           C
ATOM    688  HA  TYR    45      15.810  32.690  55.840  1.00  0.00           H
ATOM    689  CB  TYR    45      16.100  33.820  54.010  1.00  0.00           C
ATOM    690  HB1 TYR    45      16.640  33.750  53.030  1.00  0.00           H
ATOM    691  HB2 TYR    45      15.000  33.840  53.870  1.00  0.00           H
ATOM    692  CG  TYR    45      16.530  35.110  54.660  1.00  0.00           C
ATOM    693  CD1 TYR    45      17.710  35.720  54.310  1.00  0.00           C
ATOM    694  HD1 TYR    45      18.250  35.290  53.490  1.00  0.00           H
ATOM    695  CE1 TYR    45      18.200  36.870  54.930  1.00  0.00           C
ATOM    696  HE1 TYR    45      19.140  37.310  54.630  1.00  0.00           H
ATOM    697  CZ  TYR    45      17.360  37.470  55.890  1.00  0.00           C
ATOM    698  OH  TYR    45      17.680  38.670  56.390  1.00  0.00           O
ATOM    699  HH  TYR    45      18.440  38.590  56.980  1.00  0.00           H
ATOM    700  CD2 TYR    45      15.570  35.860  55.400  1.00  0.00           C
ATOM    701  HD2 TYR    45      14.600  35.490  55.710  1.00  0.00           H
ATOM    702  CE2 TYR    45      16.060  37.020  56.100  1.00  0.00           C
ATOM    703  HE2 TYR    45      15.420  37.670  56.690  1.00  0.00           H
ATOM    704  C   TYR    45      15.980  31.340  54.130  1.00  0.00           C
ATOM    705  O   TYR    45      16.940  30.670  53.610  1.00  0.00           O
ATOM    706  N   PRO    46      14.780  30.910  54.060  1.00  0.00           N
ATOM    707  CD  PRO    46      13.560  31.650  54.430  1.00  0.00           C
ATOM    708  HD1 PRO    46      13.450  32.570  53.800  1.00  0.00           H
ATOM    709  HD2 PRO    46      13.450  31.950  55.480  1.00  0.00           H
ATOM    710  CA  PRO    46      14.430  29.690  53.390  1.00  0.00           C
ATOM    711  HA  PRO    46      15.040  28.830  53.630  1.00  0.00           H
ATOM    712  CB  PRO    46      12.990  29.400  53.940  1.00  0.00           C
ATOM    713  HB1 PRO    46      12.470  28.720  53.230  1.00  0.00           H
ATOM    714  HB2 PRO    46      13.040  28.820  54.890  1.00  0.00           H
ATOM    715  CG  PRO    46      12.360  30.770  54.150  1.00  0.00           C
ATOM    716  HG1 PRO    46      12.000  31.020  53.130  1.00  0.00           H
ATOM    717  HG2 PRO    46      11.520  30.780  54.880  1.00  0.00           H
ATOM    718  C   PRO    46      14.380  29.840  51.880  1.00  0.00           C
ATOM    719  O   PRO    46      13.310  29.790  51.260  1.00  0.00           O
ATOM    720  N   GLY    47      15.530  30.020  51.260  1.00  0.00           N
ATOM    721  HN  GLY    47      16.340  30.280  51.770  1.00  0.00           H
ATOM    722  CA  GLY    47      15.710  30.080  49.770  1.00  0.00           C
ATOM    723  HA1 GLY    47      14.910  30.750  49.460  1.00  0.00           H
ATOM    724  HA2 GLY    47      16.750  30.370  49.730  1.00  0.00           H
ATOM    725  C   GLY    47      15.560  28.830  49.060  1.00  0.00           C
ATOM    726  O   GLY    47      15.540  27.780  49.660  1.00  0.00           O
ATOM    727  N   GLU    48      15.510  29.000  47.690  1.00  0.00           N
ATOM    728  HN  GLU    48      15.400  29.870  47.230  1.00  0.00           H
ATOM    729  CA  GLU    48      15.480  27.880  46.710  1.00  0.00           C
ATOM    730  HA  GLU    48      15.030  26.990  47.110  1.00  0.00           H
ATOM    731  CB  GLU    48      14.500  28.120  45.500  1.00  0.00           C
ATOM    732  HB1 GLU    48      14.750  29.130  45.080  1.00  0.00           H
ATOM    733  HB2 GLU    48      14.450  27.320  44.740  1.00  0.00           H
ATOM    734  CG  GLU    48      13.000  28.340  45.950  1.00  0.00           C
ATOM    735  HG1 GLU    48      12.410  28.250  45.020  1.00  0.00           H
ATOM    736  HG2 GLU    48      12.720  27.520  46.640  1.00  0.00           H
ATOM    737  CD  GLU    48      12.660  29.720  46.520  1.00  0.00           C
ATOM    738  OE1 GLU    48      13.320  30.730  46.180  1.00  0.00           O
ATOM    739  OE2 GLU    48      11.590  29.790  47.230  1.00  0.00           O
ATOM    740  C   GLU    48      16.840  27.630  46.150  1.00  0.00           C
ATOM    741  O   GLU    48      17.630  28.540  45.860  1.00  0.00           O
ATOM    742  N   VAL    49      17.210  26.320  46.020  1.00  0.00           N
ATOM    743  HN  VAL    49      16.540  25.590  46.080  1.00  0.00           H
ATOM    744  CA  VAL    49      18.520  25.750  45.880  1.00  0.00           C
ATOM    745  HA  VAL    49      19.240  26.500  46.140  1.00  0.00           H
ATOM    746  CB  VAL    49      18.580  24.440  46.790  1.00  0.00           C
ATOM    747  HB  VAL    49      17.850  23.690  46.420  1.00  0.00           H
ATOM    748  CG1 VAL    49      20.010  23.880  46.730  1.00  0.00           C
ATOM    749 1HG1 VAL    49      20.810  24.570  47.060  1.00  0.00           H
ATOM    750 2HG1 VAL    49      20.250  23.020  47.390  1.00  0.00           H
ATOM    751 3HG1 VAL    49      20.220  23.570  45.680  1.00  0.00           H
ATOM    752  CG2 VAL    49      18.250  24.870  48.220  1.00  0.00           C
ATOM    753 1HG2 VAL    49      17.180  25.080  48.450  1.00  0.00           H
ATOM    754 2HG2 VAL    49      18.560  23.990  48.820  1.00  0.00           H
ATOM    755 3HG2 VAL    49      18.870  25.720  48.590  1.00  0.00           H
ATOM    756  C   VAL    49      18.680  25.360  44.440  1.00  0.00           C
ATOM    757  O   VAL    49      17.950  24.630  43.810  1.00  0.00           O
ATOM    758  N   CYS    50      19.700  25.980  43.810  1.00  0.00           N
ATOM    759  HN  CYS    50      20.310  26.610  44.280  1.00  0.00           H
ATOM    760  CA  CYS    50      20.200  25.490  42.480  1.00  0.00           C
ATOM    761  HA  CYS    50      19.540  24.760  42.050  1.00  0.00           H
ATOM    762  CB  CYS    50      20.170  26.530  41.320  1.00  0.00           C
ATOM    763  HB1 CYS    50      20.360  25.960  40.380  1.00  0.00           H
ATOM    764  HB2 CYS    50      19.120  26.900  41.290  1.00  0.00           H
ATOM    765  SG  CYS    50      21.400  27.880  41.520  1.00  0.00           S
ATOM    766  C   CYS    50      21.550  24.910  42.670  1.00  0.00           C
ATOM    767  O   CYS    50      22.330  25.480  43.430  1.00  0.00           O
ATOM    768  N   PRO    51      21.930  23.800  42.030  1.00  0.00           N
ATOM    769  CD  PRO    51      21.070  23.010  41.120  1.00  0.00           C
ATOM    770  HD1 PRO    51      20.250  23.570  40.620  1.00  0.00           H
ATOM    771  HD2 PRO    51      20.530  22.330  41.810  1.00  0.00           H
ATOM    772  CA  PRO    51      23.310  23.570  41.780  1.00  0.00           C
ATOM    773  HA  PRO    51      23.680  23.420  42.790  1.00  0.00           H
ATOM    774  CB  PRO    51      23.290  22.210  41.070  1.00  0.00           C
ATOM    775  HB1 PRO    51      24.230  22.050  40.510  1.00  0.00           H
ATOM    776  HB2 PRO    51      23.140  21.450  41.870  1.00  0.00           H
ATOM    777  CG  PRO    51      22.050  22.320  40.220  1.00  0.00           C
ATOM    778  HG1 PRO    51      22.280  23.070  39.430  1.00  0.00           H
ATOM    779  HG2 PRO    51      21.560  21.390  39.860  1.00  0.00           H
ATOM    780  C   PRO    51      24.180  24.560  41.030  1.00  0.00           C
ATOM    781  O   PRO    51      23.590  25.420  40.400  1.00  0.00           O
ATOM    782  N   GLY    52      25.500  24.390  41.030  1.00  0.00           N
ATOM    783  HN  GLY    52      25.830  23.590  41.530  1.00  0.00           H
ATOM    784  CA  GLY    52      26.530  25.350  40.610  1.00  0.00           C
ATOM    785  HA1 GLY    52      26.130  26.350  40.660  1.00  0.00           H
ATOM    786  HA2 GLY    52      27.360  25.150  41.280  1.00  0.00           H
ATOM    787  C   GLY    52      26.900  25.030  39.200  1.00  0.00           C
ATOM    788  O   GLY    52      26.840  23.870  38.810  1.00  0.00           O
ATOM    789  N   MET    53      27.430  26.040  38.450  1.00  0.00           N
ATOM    790  HN  MET    53      27.690  26.890  38.900  1.00  0.00           H
ATOM    791  CA  MET    53      27.910  25.830  37.070  1.00  0.00           C
ATOM    792  HA  MET    53      28.320  24.830  37.050  1.00  0.00           H
ATOM    793  CB  MET    53      26.780  26.170  36.120  1.00  0.00           C
ATOM    794  HB1 MET    53      27.010  25.610  35.200  1.00  0.00           H
ATOM    795  HB2 MET    53      25.870  25.670  36.500  1.00  0.00           H
ATOM    796  CG  MET    53      26.450  27.720  35.910  1.00  0.00           C
ATOM    797  HG1 MET    53      27.170  28.180  35.200  1.00  0.00           H
ATOM    798  HG2 MET    53      25.460  27.750  35.380  1.00  0.00           H
ATOM    799  SD  MET    53      26.280  28.850  37.290  1.00  0.00           S
ATOM    800  CE  MET    53      25.370  30.010  36.220  1.00  0.00           C
ATOM    801  HE1 MET    53      25.510  31.060  36.590  1.00  0.00           H
ATOM    802  HE2 MET    53      25.740  29.960  35.180  1.00  0.00           H
ATOM    803  HE3 MET    53      24.280  29.770  36.240  1.00  0.00           H
ATOM    804  C   MET    53      29.120  26.820  36.830  1.00  0.00           C
ATOM    805  O   MET    53      29.380  27.730  37.620  1.00  0.00           O
ATOM    806  N   ASP    54      29.930  26.610  35.760  1.00  0.00           N
ATOM    807  HN  ASP    54      29.790  25.840  35.140  1.00  0.00           H
ATOM    808  CA  ASP    54      30.890  27.590  35.220  1.00  0.00           C
ATOM    809  HA  ASP    54      31.200  28.290  35.980  1.00  0.00           H
ATOM    810  CB  ASP    54      32.260  26.880  34.890  1.00  0.00           C
ATOM    811  HB1 ASP    54      33.020  27.680  35.080  1.00  0.00           H
ATOM    812  HB2 ASP    54      32.460  26.180  35.730  1.00  0.00           H
ATOM    813  CG  ASP    54      32.480  26.300  33.580  1.00  0.00           C
ATOM    814  OD1 ASP    54      31.560  25.640  32.970  1.00  0.00           O
ATOM    815  OD2 ASP    54      33.680  26.250  33.170  1.00  0.00           O
ATOM    816  C   ASP    54      30.280  28.400  34.090  1.00  0.00           C
ATOM    817  O   ASP    54      29.430  27.930  33.280  1.00  0.00           O
ATOM    818  N   ILE    55      30.690  29.740  34.050  1.00  0.00           N
ATOM    819  HN  ILE    55      31.360  30.120  34.680  1.00  0.00           H
ATOM    820  CA  ILE    55      30.320  30.630  33.040  1.00  0.00           C
ATOM    821  HA  ILE    55      29.750  30.130  32.270  1.00  0.00           H
ATOM    822  CB  ILE    55      29.390  31.850  33.450  1.00  0.00           C
ATOM    823  HB  ILE    55      29.840  32.730  33.940  1.00  0.00           H
ATOM    824  CG2 ILE    55      28.800  32.560  32.220  1.00  0.00           C
ATOM    825 1HG2 ILE    55      28.120  33.370  32.540  1.00  0.00           H
ATOM    826 2HG2 ILE    55      29.590  33.040  31.620  1.00  0.00           H
ATOM    827 3HG2 ILE    55      28.280  31.850  31.530  1.00  0.00           H
ATOM    828  CG1 ILE    55      28.260  31.350  34.390  1.00  0.00           C
ATOM    829 1HG1 ILE    55      27.490  32.140  34.350  1.00  0.00           H
ATOM    830 2HG1 ILE    55      27.770  30.400  34.080  1.00  0.00           H
ATOM    831  CD  ILE    55      28.710  31.390  35.820  1.00  0.00           C
ATOM    832  HD1 ILE    55      29.340  32.300  35.900  1.00  0.00           H
ATOM    833  HD2 ILE    55      27.880  31.500  36.560  1.00  0.00           H
ATOM    834  HD3 ILE    55      29.350  30.520  36.080  1.00  0.00           H
ATOM    835  C   ILE    55      31.590  31.120  32.400  1.00  0.00           C
ATOM    836  O   ILE    55      32.530  31.550  33.100  1.00  0.00           O
ATOM    837  N   ARG    56      31.670  30.970  31.070  1.00  0.00           N
ATOM    838  HN  ARG    56      30.960  30.510  30.550  1.00  0.00           H
ATOM    839  CA  ARG    56      32.760  31.380  30.250  1.00  0.00           C
ATOM    840  HA  ARG    56      33.520  31.840  30.860  1.00  0.00           H
ATOM    841  CB  ARG    56      33.440  30.220  29.460  1.00  0.00           C
ATOM    842  HB1 ARG    56      32.670  29.830  28.770  1.00  0.00           H
ATOM    843  HB2 ARG    56      34.220  30.660  28.790  1.00  0.00           H
ATOM    844  CG  ARG    56      33.820  29.050  30.470  1.00  0.00           C
ATOM    845  HG1 ARG    56      34.510  29.550  31.190  1.00  0.00           H
ATOM    846  HG2 ARG    56      32.940  28.640  31.000  1.00  0.00           H
ATOM    847  CD  ARG    56      34.580  27.930  29.870  1.00  0.00           C
ATOM    848  HD1 ARG    56      33.970  27.280  29.190  1.00  0.00           H
ATOM    849  HD2 ARG    56      35.400  28.530  29.440  1.00  0.00           H
ATOM    850  NE  ARG    56      35.100  27.000  30.930  1.00  0.00           N
ATOM    851  HE  ARG    56      34.600  26.890  31.790  1.00  0.00           H
ATOM    852  CZ  ARG    56      36.160  26.190  30.770  1.00  0.00           C
ATOM    853  NH1 ARG    56      36.870  26.300  29.700  1.00  0.00           N
ATOM    854 1HH1 ARG    56      36.620  26.860  28.910  1.00  0.00           H
ATOM    855 2HH1 ARG    56      37.590  25.600  29.650  1.00  0.00           H
ATOM    856  NH2 ARG    56      36.290  25.270  31.670  1.00  0.00           N
ATOM    857 1HH2 ARG    56      35.820  25.370  32.550  1.00  0.00           H
ATOM    858 2HH2 ARG    56      37.120  24.720  31.730  1.00  0.00           H
ATOM    859  C   ARG    56      32.310  32.440  29.300  1.00  0.00           C
ATOM    860  O   ARG    56      31.310  32.260  28.650  1.00  0.00           O
ATOM    861  N   ASN    57      33.060  33.510  29.200  1.00  0.00           N
ATOM    862  HN  ASN    57      33.810  33.780  29.790  1.00  0.00           H
ATOM    863  CA  ASN    57      33.020  34.270  28.000  1.00  0.00           C
ATOM    864  HA  ASN    57      33.960  34.810  28.040  1.00  0.00           H
ATOM    865  CB  ASN    57      33.050  33.500  26.640  1.00  0.00           C
ATOM    866  HB1 ASN    57      32.060  33.040  26.440  1.00  0.00           H
ATOM    867  HB2 ASN    57      33.210  34.170  25.760  1.00  0.00           H
ATOM    868  CG  ASN    57      34.090  32.370  26.470  1.00  0.00           C
ATOM    869  OD1 ASN    57      33.710  31.280  25.960  1.00  0.00           O
ATOM    870  ND2 ASN    57      35.360  32.670  26.860  1.00  0.00           N
ATOM    871 1HD2 ASN    57      35.660  33.570  27.190  1.00  0.00           H
ATOM    872 2HD2 ASN    57      36.040  31.950  26.900  1.00  0.00           H
ATOM    873  C   ASN    57      31.940  35.350  27.960  1.00  0.00           C
ATOM    874  O   ASN    57      32.120  36.500  27.650  1.00  0.00           O
ATOM    875  N   NLG    58      30.660  34.960  28.150  1.00  0.00           N
ATOM    876  HN  NLG    58      30.470  34.100  28.610  1.00  0.00           H
ATOM    877  CA  NLG    58      29.460  35.750  27.890  1.00  0.00           C
ATOM    878  HA  NLG    58      29.610  36.800  27.660  1.00  0.00           H
ATOM    879  CB  NLG    58      28.760  35.110  26.670  1.00  0.00           C
ATOM    880  HB1 NLG    58      28.430  34.060  26.870  1.00  0.00           H
ATOM    881  HB2 NLG    58      27.900  35.750  26.360  1.00  0.00           H
ATOM    882  CG  NLG    58      29.640  35.070  25.410  1.00  0.00           C
ATOM    883  OD1 NLG    58      30.140  36.120  24.970  1.00  0.00           O
ATOM    884  ND2 NLG    58      29.840  33.850  24.830  1.00  0.00           N
ATOM    885  HD2 NLG    58      29.430  33.080  25.310  1.00  0.00           H
ATOM    886  C   NLG    58      28.580  35.620  29.070  1.00  0.00           C
ATOM    887  O   NLG    58      28.730  34.660  29.850  1.00  0.00           O
ATOM    888  N   LEU    59      27.580  36.530  29.160  1.00  0.00           N
ATOM    889  HN  LEU    59      27.570  37.290  28.520  1.00  0.00           H
ATOM    890  CA  LEU    59      26.810  36.660  30.340  1.00  0.00           C
ATOM    891  HA  LEU    59      27.410  36.540  31.230  1.00  0.00           H
ATOM    892  CB  LEU    59      26.010  38.070  30.380  1.00  0.00           C
ATOM    893  HB1 LEU    59      25.510  38.050  29.390  1.00  0.00           H
ATOM    894  HB2 LEU    59      25.340  38.160  31.260  1.00  0.00           H
ATOM    895  CG  LEU    59      26.940  39.260  30.430  1.00  0.00           C
ATOM    896  HG  LEU    59      27.480  39.310  29.460  1.00  0.00           H
ATOM    897  CD1 LEU    59      26.140  40.610  30.530  1.00  0.00           C
ATOM    898 1HD1 LEU    59      25.510  40.820  29.630  1.00  0.00           H
ATOM    899 2HD1 LEU    59      25.460  40.600  31.410  1.00  0.00           H
ATOM    900 3HD1 LEU    59      26.840  41.460  30.600  1.00  0.00           H
ATOM    901  CD2 LEU    59      28.010  39.120  31.530  1.00  0.00           C
ATOM    902 1HD2 LEU    59      27.520  38.920  32.500  1.00  0.00           H
ATOM    903 2HD2 LEU    59      28.840  38.420  31.260  1.00  0.00           H
ATOM    904 3HD2 LEU    59      28.460  40.130  31.710  1.00  0.00           H
ATOM    905  C   LEU    59      25.730  35.640  30.400  1.00  0.00           C
ATOM    906  O   LEU    59      25.240  35.490  31.500  1.00  0.00           O
ATOM    907  N   THR    60      25.510  34.860  29.300  1.00  0.00           N
ATOM    908  HN  THR    60      26.210  34.730  28.620  1.00  0.00           H
ATOM    909  CA  THR    60      24.310  34.090  28.990  1.00  0.00           C
ATOM    910  HA  THR    60      23.490  34.780  28.930  1.00  0.00           H
ATOM    911  CB  THR    60      24.440  33.330  27.700  1.00  0.00           C
ATOM    912  HB  THR    60      24.770  32.280  27.820  1.00  0.00           H
ATOM    913  OG1 THR    60      25.350  34.000  26.790  1.00  0.00           O
ATOM    914  HG1 THR    60      24.840  34.800  26.670  1.00  0.00           H
ATOM    915  CG2 THR    60      23.060  33.300  27.120  1.00  0.00           C
ATOM    916 1HG2 THR    60      22.400  32.820  27.870  1.00  0.00           H
ATOM    917 2HG2 THR    60      22.640  34.300  26.840  1.00  0.00           H
ATOM    918 3HG2 THR    60      23.020  32.600  26.260  1.00  0.00           H
ATOM    919  C   THR    60      23.860  33.170  30.060  1.00  0.00           C
ATOM    920  O   THR    60      22.650  33.200  30.310  1.00  0.00           O
ATOM    921  N   ARG    61      24.730  32.380  30.790  1.00  0.00           N
ATOM    922  HN  ARG    61      25.700  32.370  30.550  1.00  0.00           H
ATOM    923  CA  ARG    61      24.310  31.510  31.860  1.00  0.00           C
ATOM    924  HA  ARG    61      23.400  31.020  31.570  1.00  0.00           H
ATOM    925  CB  ARG    61      25.490  30.520  32.120  1.00  0.00           C
ATOM    926  HB1 ARG    61      26.420  31.020  32.450  1.00  0.00           H
ATOM    927  HB2 ARG    61      25.150  29.960  33.020  1.00  0.00           H
ATOM    928  CG  ARG    61      25.860  29.660  30.920  1.00  0.00           C
ATOM    929  HG1 ARG    61      24.940  29.390  30.370  1.00  0.00           H
ATOM    930  HG2 ARG    61      26.470  30.210  30.190  1.00  0.00           H
ATOM    931  CD  ARG    61      26.700  28.480  31.300  1.00  0.00           C
ATOM    932  HD1 ARG    61      27.090  27.950  30.390  1.00  0.00           H
ATOM    933  HD2 ARG    61      27.570  28.900  31.850  1.00  0.00           H
ATOM    934  NE  ARG    61      25.810  27.550  31.960  1.00  0.00           N
ATOM    935  HE  ARG    61      24.840  27.660  31.740  1.00  0.00           H
ATOM    936  CZ  ARG    61      26.200  26.360  32.550  1.00  0.00           C
ATOM    937  NH1 ARG    61      27.400  25.980  32.540  1.00  0.00           N
ATOM    938 1HH1 ARG    61      28.080  26.600  32.130  1.00  0.00           H
ATOM    939 2HH1 ARG    61      27.610  25.240  33.190  1.00  0.00           H
ATOM    940  NH2 ARG    61      25.230  25.630  33.100  1.00  0.00           N
ATOM    941 1HH2 ARG    61      24.310  26.010  33.080  1.00  0.00           H
ATOM    942 2HH2 ARG    61      25.470  24.760  33.520  1.00  0.00           H
ATOM    943  C   ARG    61      23.980  32.250  33.150  1.00  0.00           C
ATOM    944  O   ARG    61      23.410  31.690  34.040  1.00  0.00           O
ATOM    945  N   LEU    62      24.310  33.580  33.310  1.00  0.00           N
ATOM    946  HN  LEU    62      24.840  34.070  32.630  1.00  0.00           H
ATOM    947  CA  LEU    62      24.050  34.260  34.520  1.00  0.00           C
ATOM    948  HA  LEU    62      24.360  33.570  35.280  1.00  0.00           H
ATOM    949  CB  LEU    62      24.960  35.500  34.850  1.00  0.00           C
ATOM    950  HB1 LEU    62      24.590  36.270  34.140  1.00  0.00           H
ATOM    951  HB2 LEU    62      24.800  35.820  35.900  1.00  0.00           H
ATOM    952  CG  LEU    62      26.470  35.230  34.790  1.00  0.00           C
ATOM    953  HG  LEU    62      26.760  34.670  33.870  1.00  0.00           H
ATOM    954  CD1 LEU    62      27.260  36.510  34.560  1.00  0.00           C
ATOM    955 1HD1 LEU    62      27.410  37.200  35.410  1.00  0.00           H
ATOM    956 2HD1 LEU    62      28.300  36.200  34.290  1.00  0.00           H
ATOM    957 3HD1 LEU    62      26.870  37.080  33.700  1.00  0.00           H
ATOM    958  CD2 LEU    62      26.880  34.430  36.090  1.00  0.00           C
ATOM    959 1HD2 LEU    62      26.690  33.340  36.100  1.00  0.00           H
ATOM    960 2HD2 LEU    62      27.970  34.560  36.240  1.00  0.00           H
ATOM    961 3HD2 LEU    62      26.450  34.880  37.020  1.00  0.00           H
ATOM    962  C   LEU    62      22.570  34.420  34.860  1.00  0.00           C
ATOM    963  O   LEU    62      22.150  34.470  36.040  1.00  0.00           O
ATOM    964  N   HIS    63      21.710  34.380  33.810  1.00  0.00           N
ATOM    965  HN  HIS    63      22.080  34.260  32.900  1.00  0.00           H
ATOM    966  CA  HIS    63      20.270  34.150  33.980  1.00  0.00           C
ATOM    967  HA  HIS    63      20.010  34.800  34.800  1.00  0.00           H
ATOM    968  CB  HIS    63      19.540  34.590  32.680  1.00  0.00           C
ATOM    969  HB1 HIS    63      19.740  33.860  31.880  1.00  0.00           H
ATOM    970  HB2 HIS    63      18.440  34.650  32.750  1.00  0.00           H
ATOM    971  ND1 HIS    63      19.790  37.010  32.820  1.00  0.00           N
ATOM    972  CG  HIS    63      20.030  35.880  32.040  1.00  0.00           C
ATOM    973  CE1 HIS    63      20.490  37.940  32.270  1.00  0.00           C
ATOM    974  HE1 HIS    63      20.460  38.970  32.640  1.00  0.00           H
ATOM    975  NE2 HIS    63      21.180  37.530  31.200  1.00  0.00           N
ATOM    976  HE2 HIS    63      21.950  38.090  30.880  1.00  0.00           H
ATOM    977  CD2 HIS    63      20.900  36.180  31.020  1.00  0.00           C
ATOM    978  HD2 HIS    63      21.260  35.510  30.240  1.00  0.00           H
ATOM    979  C   HIS    63      19.840  32.760  34.480  1.00  0.00           C
ATOM    980  O   HIS    63      18.710  32.480  34.780  1.00  0.00           O
ATOM    981  N   GLU    64      20.830  31.890  34.770  1.00  0.00           N
ATOM    982  HN  GLU    64      21.800  31.910  34.560  1.00  0.00           H
ATOM    983  CA  GLU    64      20.480  30.640  35.360  1.00  0.00           C
ATOM    984  HA  GLU    64      19.490  30.260  35.140  1.00  0.00           H
ATOM    985  CB  GLU    64      21.530  29.470  34.900  1.00  0.00           C
ATOM    986  HB1 GLU    64      22.570  29.780  35.170  1.00  0.00           H
ATOM    987  HB2 GLU    64      21.290  28.620  35.560  1.00  0.00           H
ATOM    988  CG  GLU    64      21.380  29.010  33.370  1.00  0.00           C
ATOM    989  HG1 GLU    64      20.350  28.750  33.060  1.00  0.00           H
ATOM    990  HG2 GLU    64      21.710  29.890  32.780  1.00  0.00           H
ATOM    991  CD  GLU    64      22.250  27.820  32.980  1.00  0.00           C
ATOM    992  OE1 GLU    64      23.180  28.010  32.100  1.00  0.00           O
ATOM    993  OE2 GLU    64      22.080  26.680  33.460  1.00  0.00           O
ATOM    994  C   GLU    64      20.610  30.760  36.910  1.00  0.00           C
ATOM    995  O   GLU    64      20.290  29.830  37.690  1.00  0.00           O
ATOM    996  N   LEU    65      20.940  31.950  37.330  1.00  0.00           N
ATOM    997  HN  LEU    65      21.200  32.720  36.760  1.00  0.00           H
ATOM    998  CA  LEU    65      21.070  32.380  38.710  1.00  0.00           C
ATOM    999  HA  LEU    65      20.950  31.550  39.390  1.00  0.00           H
ATOM   1000  CB  LEU    65      22.420  33.140  39.010  1.00  0.00           C
ATOM   1001  HB1 LEU    65      22.370  34.090  38.440  1.00  0.00           H
ATOM   1002  HB2 LEU    65      22.380  33.360  40.100  1.00  0.00           H
ATOM   1003  CG  LEU    65      23.720  32.320  38.690  1.00  0.00           C
ATOM   1004  HG  LEU    65      23.730  32.100  37.600  1.00  0.00           H
ATOM   1005  CD1 LEU    65      24.940  33.160  39.000  1.00  0.00           C
ATOM   1006 1HD1 LEU    65      25.880  32.770  38.550  1.00  0.00           H
ATOM   1007 2HD1 LEU    65      24.830  34.260  38.820  1.00  0.00           H
ATOM   1008 3HD1 LEU    65      25.180  33.170  40.090  1.00  0.00           H
ATOM   1009  CD2 LEU    65      23.850  31.010  39.390  1.00  0.00           C
ATOM   1010 1HD2 LEU    65      23.780  31.120  40.490  1.00  0.00           H
ATOM   1011 2HD2 LEU    65      22.960  30.370  39.200  1.00  0.00           H
ATOM   1012 3HD2 LEU    65      24.770  30.400  39.240  1.00  0.00           H
ATOM   1013  C   LEU    65      19.890  33.290  39.130  1.00  0.00           C
ATOM   1014  O   LEU    65      19.830  33.650  40.310  1.00  0.00           O
ATOM   1015  N   GLU    66      18.900  33.760  38.350  1.00  0.00           N
ATOM   1016  HN  GLU    66      18.640  33.490  37.430  1.00  0.00           H
ATOM   1017  CA  GLU    66      17.890  34.760  38.800  1.00  0.00           C
ATOM   1018  HA  GLU    66      18.380  35.680  39.110  1.00  0.00           H
ATOM   1019  CB  GLU    66      16.970  35.230  37.590  1.00  0.00           C
ATOM   1020  HB1 GLU    66      16.430  34.340  37.200  1.00  0.00           H
ATOM   1021  HB2 GLU    66      16.310  35.990  38.040  1.00  0.00           H
ATOM   1022  CG  GLU    66      17.590  35.980  36.380  1.00  0.00           C
ATOM   1023  HG1 GLU    66      18.230  36.810  36.730  1.00  0.00           H
ATOM   1024  HG2 GLU    66      18.040  35.410  35.550  1.00  0.00           H
ATOM   1025  CD  GLU    66      16.440  36.650  35.530  1.00  0.00           C
ATOM   1026  OE1 GLU    66      16.520  37.910  35.340  1.00  0.00           O
ATOM   1027  OE2 GLU    66      15.470  35.960  35.170  1.00  0.00           O
ATOM   1028  C   GLU    66      16.920  34.240  39.900  1.00  0.00           C
ATOM   1029  O   GLU    66      16.600  34.940  40.830  1.00  0.00           O
ATOM   1030  N   NLG    67      16.470  33.000  39.850  1.00  0.00           N
ATOM   1031  HN  NLG    67      16.750  32.410  39.100  1.00  0.00           H
ATOM   1032  CA  NLG    67      15.550  32.400  40.890  1.00  0.00           C
ATOM   1033  HA  NLG    67      15.010  33.190  41.390  1.00  0.00           H
ATOM   1034  CB  NLG    67      14.460  31.560  40.180  1.00  0.00           C
ATOM   1035  HB1 NLG    67      14.790  30.580  39.760  1.00  0.00           H
ATOM   1036  HB2 NLG    67      13.570  31.330  40.810  1.00  0.00           H
ATOM   1037  CG  NLG    67      13.840  32.270  38.970  1.00  0.00           C
ATOM   1038  OD1 NLG    67      14.090  31.970  37.830  1.00  0.00           O
ATOM   1039  ND2 NLG    67      13.080  33.230  39.260  1.00  0.00           N
ATOM   1040  HD2 NLG    67      12.760  33.400  40.190  1.00  0.00           H
ATOM   1041  C   NLG    67      16.250  31.550  41.860  1.00  0.00           C
ATOM   1042  O   NLG    67      15.640  31.050  42.800  1.00  0.00           O
ATOM   1043  N   CYS    68      17.600  31.410  41.740  1.00  0.00           N
ATOM   1044  HN  CYS    68      18.060  32.000  41.070  1.00  0.00           H
ATOM   1045  CA  CYS    68      18.410  30.780  42.770  1.00  0.00           C
ATOM   1046  HA  CYS    68      17.820  30.020  43.270  1.00  0.00           H
ATOM   1047  CB  CYS    68      19.550  30.040  42.050  1.00  0.00           C
ATOM   1048  HB1 CYS    68      19.040  29.280  41.420  1.00  0.00           H
ATOM   1049  HB2 CYS    68      20.010  30.740  41.340  1.00  0.00           H
ATOM   1050  SG  CYS    68      20.690  29.000  43.000  1.00  0.00           S
ATOM   1051  C   CYS    68      18.870  31.670  43.880  1.00  0.00           C
ATOM   1052  O   CYS    68      19.250  32.840  43.730  1.00  0.00           O
ATOM   1053  N   SER    69      18.810  31.170  45.160  1.00  0.00           N
ATOM   1054  HN  SER    69      18.320  30.320  45.330  1.00  0.00           H
ATOM   1055  CA  SER    69      19.260  31.870  46.320  1.00  0.00           C
ATOM   1056  HA  SER    69      19.660  32.820  46.020  1.00  0.00           H
ATOM   1057  CB  SER    69      18.080  32.070  47.400  1.00  0.00           C
ATOM   1058  HB1 SER    69      17.280  32.730  47.020  1.00  0.00           H
ATOM   1059  HB2 SER    69      17.570  31.120  47.640  1.00  0.00           H
ATOM   1060  OG  SER    69      18.560  32.530  48.650  1.00  0.00           O
ATOM   1061  HG1 SER    69      19.010  33.360  48.490  1.00  0.00           H
ATOM   1062  C   SER    69      20.400  31.190  46.950  1.00  0.00           C
ATOM   1063  O   SER    69      21.210  31.810  47.700  1.00  0.00           O
ATOM   1064  N   VAL    70      20.570  29.870  46.600  1.00  0.00           N
ATOM   1065  HN  VAL    70      19.950  29.420  45.970  1.00  0.00           H
ATOM   1066  CA  VAL    70      21.630  29.080  47.250  1.00  0.00           C
ATOM   1067  HA  VAL    70      22.340  29.740  47.710  1.00  0.00           H
ATOM   1068  CB  VAL    70      21.240  28.060  48.280  1.00  0.00           C
ATOM   1069  HB  VAL    70      20.530  27.310  47.900  1.00  0.00           H
ATOM   1070  CG1 VAL    70      22.440  27.170  48.740  1.00  0.00           C
ATOM   1071 1HG1 VAL    70      22.050  26.580  49.590  1.00  0.00           H
ATOM   1072 2HG1 VAL    70      22.650  26.450  47.910  1.00  0.00           H
ATOM   1073 3HG1 VAL    70      23.360  27.690  49.080  1.00  0.00           H
ATOM   1074  CG2 VAL    70      20.590  28.880  49.440  1.00  0.00           C
ATOM   1075 1HG2 VAL    70      19.700  29.420  49.050  1.00  0.00           H
ATOM   1076 2HG2 VAL    70      20.210  28.110  50.140  1.00  0.00           H
ATOM   1077 3HG2 VAL    70      21.340  29.480  49.990  1.00  0.00           H
ATOM   1078  C   VAL    70      22.200  28.380  46.090  1.00  0.00           C
ATOM   1079  O   VAL    70      21.620  27.500  45.510  1.00  0.00           O
ATOM   1080  N   ILE    71      23.480  28.680  45.770  1.00  0.00           N
ATOM   1081  HN  ILE    71      23.790  29.390  46.400  1.00  0.00           H
ATOM   1082  CA  ILE    71      24.330  27.780  44.960  1.00  0.00           C
ATOM   1083  HA  ILE    71      23.640  27.340  44.260  1.00  0.00           H
ATOM   1084  CB  ILE    71      25.370  28.570  44.190  1.00  0.00           C
ATOM   1085  HB  ILE    71      26.060  29.020  44.950  1.00  0.00           H
ATOM   1086  CG2 ILE    71      26.060  27.500  43.310  1.00  0.00           C
ATOM   1087 1HG2 ILE    71      26.790  26.870  43.870  1.00  0.00           H
ATOM   1088 2HG2 ILE    71      25.300  26.970  42.710  1.00  0.00           H
ATOM   1089 3HG2 ILE    71      26.800  27.970  42.630  1.00  0.00           H
ATOM   1090  CG1 ILE    71      24.760  29.550  43.190  1.00  0.00           C
ATOM   1091 1HG1 ILE    71      24.320  29.040  42.320  1.00  0.00           H
ATOM   1092 2HG1 ILE    71      23.870  30.110  43.560  1.00  0.00           H
ATOM   1093  CD  ILE    71      25.740  30.590  42.670  1.00  0.00           C
ATOM   1094  HD1 ILE    71      25.880  30.380  41.590  1.00  0.00           H
ATOM   1095  HD2 ILE    71      25.490  31.670  42.720  1.00  0.00           H
ATOM   1096  HD3 ILE    71      26.680  30.470  43.260  1.00  0.00           H
ATOM   1097  C   ILE    71      24.870  26.570  45.730  1.00  0.00           C
ATOM   1098  O   ILE    71      25.900  26.670  46.450  1.00  0.00           O
ATOM   1099  N   GLU    72      24.320  25.380  45.480  1.00  0.00           N
ATOM   1100  HN  GLU    72      23.460  25.320  44.980  1.00  0.00           H
ATOM   1101  CA  GLU    72      24.880  24.200  46.120  1.00  0.00           C
ATOM   1102  HA  GLU    72      25.250  24.430  47.110  1.00  0.00           H
ATOM   1103  CB  GLU    72      23.740  23.220  46.430  1.00  0.00           C
ATOM   1104  HB1 GLU    72      22.940  23.780  46.970  1.00  0.00           H
ATOM   1105  HB2 GLU    72      23.260  22.890  45.490  1.00  0.00           H
ATOM   1106  CG  GLU    72      24.140  22.050  47.310  1.00  0.00           C
ATOM   1107  HG1 GLU    72      24.870  21.350  46.860  1.00  0.00           H
ATOM   1108  HG2 GLU    72      24.650  22.440  48.230  1.00  0.00           H
ATOM   1109  CD  GLU    72      22.890  21.300  47.740  1.00  0.00           C
ATOM   1110  OE1 GLU    72      22.210  20.620  46.990  1.00  0.00           O
ATOM   1111  OE2 GLU    72      22.500  21.460  48.900  1.00  0.00           O
ATOM   1112  C   GLU    72      26.000  23.650  45.330  1.00  0.00           C
ATOM   1113  O   GLU    72      25.920  22.920  44.320  1.00  0.00           O
ATOM   1114  N   GLY    73      27.240  24.080  45.630  1.00  0.00           N
ATOM   1115  HN  GLY    73      27.340  24.550  46.500  1.00  0.00           H
ATOM   1116  CA  GLY    73      28.470  24.000  44.820  1.00  0.00           C
ATOM   1117  HA1 GLY    73      29.060  23.170  45.170  1.00  0.00           H
ATOM   1118  HA2 GLY    73      28.160  23.770  43.810  1.00  0.00           H
ATOM   1119  C   GLY    73      29.260  25.210  44.750  1.00  0.00           C
ATOM   1120  O   GLY    73      29.150  26.130  45.540  1.00  0.00           O
ATOM   1121  N   HIS    74      30.030  25.320  43.640  1.00  0.00           N
ATOM   1122  HN  HIS    74      30.030  24.630  42.910  1.00  0.00           H
ATOM   1123  CA  HIS    74      31.040  26.430  43.360  1.00  0.00           C
ATOM   1124  HA  HIS    74      31.170  27.040  44.240  1.00  0.00           H
ATOM   1125  CB  HIS    74      32.410  25.820  42.880  1.00  0.00           C
ATOM   1126  HB1 HIS    74      33.160  26.600  42.620  1.00  0.00           H
ATOM   1127  HB2 HIS    74      32.680  25.260  43.810  1.00  0.00           H
ATOM   1128  ND1 HIS    74      32.740  23.640  41.780  1.00  0.00           N
ATOM   1129  CG  HIS    74      32.270  24.930  41.770  1.00  0.00           C
ATOM   1130  CE1 HIS    74      32.580  23.170  40.580  1.00  0.00           C
ATOM   1131  HE1 HIS    74      32.990  22.240  40.190  1.00  0.00           H
ATOM   1132  NE2 HIS    74      31.890  24.060  39.780  1.00  0.00           N
ATOM   1133  HE2 HIS    74      31.590  23.940  38.830  1.00  0.00           H
ATOM   1134  CD2 HIS    74      31.750  25.200  40.550  1.00  0.00           C
ATOM   1135  HD2 HIS    74      31.270  26.050  40.090  1.00  0.00           H
ATOM   1136  C   HIS    74      30.480  27.310  42.290  1.00  0.00           C
ATOM   1137  O   HIS    74      29.480  26.970  41.700  1.00  0.00           O
ATOM   1138  N   LEU    75      31.040  28.500  42.000  1.00  0.00           N
ATOM   1139  HN  LEU    75      31.810  28.880  42.510  1.00  0.00           H
ATOM   1140  CA  LEU    75      30.580  29.380  40.980  1.00  0.00           C
ATOM   1141  HA  LEU    75      30.090  28.800  40.210  1.00  0.00           H
ATOM   1142  CB  LEU    75      29.650  30.490  41.480  1.00  0.00           C
ATOM   1143  HB1 LEU    75      28.660  30.020  41.610  1.00  0.00           H
ATOM   1144  HB2 LEU    75      29.990  30.750  42.510  1.00  0.00           H
ATOM   1145  CG  LEU    75      29.440  31.610  40.420  1.00  0.00           C
ATOM   1146  HG  LEU    75      30.440  31.910  40.030  1.00  0.00           H
ATOM   1147  CD1 LEU    75      28.600  31.090  39.210  1.00  0.00           C
ATOM   1148 1HD1 LEU    75      28.300  32.000  38.630  1.00  0.00           H
ATOM   1149 2HD1 LEU    75      29.150  30.320  38.610  1.00  0.00           H
ATOM   1150 3HD1 LEU    75      27.610  30.690  39.540  1.00  0.00           H
ATOM   1151  CD2 LEU    75      28.780  32.800  41.200  1.00  0.00           C
ATOM   1152 1HD2 LEU    75      29.600  33.420  41.640  1.00  0.00           H
ATOM   1153 2HD2 LEU    75      28.160  33.450  40.540  1.00  0.00           H
ATOM   1154 3HD2 LEU    75      28.100  32.420  41.980  1.00  0.00           H
ATOM   1155  C   LEU    75      31.890  29.840  40.370  1.00  0.00           C
ATOM   1156  O   LEU    75      32.870  29.990  41.100  1.00  0.00           O
ATOM   1157  N   GLN    76      31.930  29.850  39.030  1.00  0.00           N
ATOM   1158  HN  GLN    76      31.100  29.820  38.460  1.00  0.00           H
ATOM   1159  CA  GLN    76      33.160  30.200  38.440  1.00  0.00           C
ATOM   1160  HA  GLN    76      33.910  30.630  39.060  1.00  0.00           H
ATOM   1161  CB  GLN    76      33.830  28.990  37.820  1.00  0.00           C
ATOM   1162  HB1 GLN    76      33.210  28.480  37.050  1.00  0.00           H
ATOM   1163  HB2 GLN    76      34.790  29.350  37.380  1.00  0.00           H
ATOM   1164  CG  GLN    76      34.330  27.930  38.810  1.00  0.00           C
ATOM   1165  HG1 GLN    76      35.050  28.370  39.540  1.00  0.00           H
ATOM   1166  HG2 GLN    76      33.390  27.640  39.310  1.00  0.00           H
ATOM   1167  CD  GLN    76      35.020  26.810  37.980  1.00  0.00           C
ATOM   1168  OE1 GLN    76      35.700  27.120  37.020  1.00  0.00           O
ATOM   1169  NE2 GLN    76      35.000  25.470  38.440  1.00  0.00           N
ATOM   1170 1HE2 GLN    76      34.780  25.370  39.410  1.00  0.00           H
ATOM   1171 2HE2 GLN    76      35.580  24.900  37.870  1.00  0.00           H
ATOM   1172  C   GLN    76      32.730  31.240  37.310  1.00  0.00           C
ATOM   1173  O   GLN    76      31.990  30.930  36.390  1.00  0.00           O
ATOM   1174  N   ILE    77      33.280  32.490  37.430  1.00  0.00           N
ATOM   1175  HN  ILE    77      33.860  32.720  38.200  1.00  0.00           H
ATOM   1176  CA  ILE    77      33.050  33.440  36.370  1.00  0.00           C
ATOM   1177  HA  ILE    77      32.270  33.010  35.760  1.00  0.00           H
ATOM   1178  CB  ILE    77      32.660  34.780  36.900  1.00  0.00           C
ATOM   1179  HB  ILE    77      33.470  35.080  37.600  1.00  0.00           H
ATOM   1180  CG2 ILE    77      32.360  35.840  35.840  1.00  0.00           C
ATOM   1181 1HG2 ILE    77      33.280  36.060  35.250  1.00  0.00           H
ATOM   1182 2HG2 ILE    77      31.650  35.450  35.100  1.00  0.00           H
ATOM   1183 3HG2 ILE    77      31.980  36.760  36.340  1.00  0.00           H
ATOM   1184  CG1 ILE    77      31.370  34.470  37.700  1.00  0.00           C
ATOM   1185 1HG1 ILE    77      30.860  33.620  37.180  1.00  0.00           H
ATOM   1186 2HG1 ILE    77      31.640  34.050  38.680  1.00  0.00           H
ATOM   1187  CD  ILE    77      30.340  35.570  37.930  1.00  0.00           C
ATOM   1188  HD1 ILE    77      29.620  35.170  38.680  1.00  0.00           H
ATOM   1189  HD2 ILE    77      30.920  36.370  38.440  1.00  0.00           H
ATOM   1190  HD3 ILE    77      29.880  35.940  36.990  1.00  0.00           H
ATOM   1191  C   ILE    77      34.390  33.630  35.700  1.00  0.00           C
ATOM   1192  O   ILE    77      35.430  33.970  36.320  1.00  0.00           O
ATOM   1193  N   LEU    78      34.440  33.490  34.340  1.00  0.00           N
ATOM   1194  HN  LEU    78      33.570  33.370  33.870  1.00  0.00           H
ATOM   1195  CA  LEU    78      35.750  33.100  33.700  1.00  0.00           C
ATOM   1196  HA  LEU    78      36.520  33.510  34.320  1.00  0.00           H
ATOM   1197  CB  LEU    78      35.820  31.570  33.370  1.00  0.00           C
ATOM   1198  HB1 LEU    78      35.030  31.320  32.630  1.00  0.00           H
ATOM   1199  HB2 LEU    78      36.820  31.350  32.950  1.00  0.00           H
ATOM   1200  CG  LEU    78      35.690  30.580  34.600  1.00  0.00           C
ATOM   1201  HG  LEU    78      34.800  30.960  35.150  1.00  0.00           H
ATOM   1202  CD1 LEU    78      35.340  29.200  33.980  1.00  0.00           C
ATOM   1203 1HD1 LEU    78      35.130  28.460  34.780  1.00  0.00           H
ATOM   1204 2HD1 LEU    78      34.440  29.220  33.340  1.00  0.00           H
ATOM   1205 3HD1 LEU    78      36.220  28.820  33.420  1.00  0.00           H
ATOM   1206  CD2 LEU    78      36.860  30.540  35.590  1.00  0.00           C
ATOM   1207 1HD2 LEU    78      36.640  29.950  36.510  1.00  0.00           H
ATOM   1208 2HD2 LEU    78      37.770  30.110  35.120  1.00  0.00           H
ATOM   1209 3HD2 LEU    78      37.130  31.540  35.960  1.00  0.00           H
ATOM   1210  C   LEU    78      35.830  33.810  32.270  1.00  0.00           C
ATOM   1211  O   LEU    78      34.930  33.620  31.450  1.00  0.00           O
ATOM   1212  N   LEU    79      36.880  34.550  32.040  1.00  0.00           N
ATOM   1213  HN  LEU    79      37.490  34.760  32.810  1.00  0.00           H
ATOM   1214  CA  LEU    79      37.470  34.870  30.780  1.00  0.00           C
ATOM   1215  HA  LEU    79      38.190  35.610  31.080  1.00  0.00           H
ATOM   1216  CB  LEU    79      38.090  33.530  30.040  1.00  0.00           C
ATOM   1217  HB1 LEU    79      37.290  32.770  29.940  1.00  0.00           H
ATOM   1218  HB2 LEU    79      38.480  33.790  29.030  1.00  0.00           H
ATOM   1219  CG  LEU    79      39.230  32.860  30.840  1.00  0.00           C
ATOM   1220  HG  LEU    79      38.990  32.680  31.910  1.00  0.00           H
ATOM   1221  CD1 LEU    79      39.310  31.430  30.330  1.00  0.00           C
ATOM   1222 1HD1 LEU    79      38.500  30.820  30.770  1.00  0.00           H
ATOM   1223 2HD1 LEU    79      39.170  31.350  29.230  1.00  0.00           H
ATOM   1224 3HD1 LEU    79      40.240  30.880  30.620  1.00  0.00           H
ATOM   1225  CD2 LEU    79      40.620  33.570  30.780  1.00  0.00           C
ATOM   1226 1HD2 LEU    79      41.130  33.280  29.850  1.00  0.00           H
ATOM   1227 2HD2 LEU    79      40.550  34.690  30.820  1.00  0.00           H
ATOM   1228 3HD2 LEU    79      41.210  33.300  31.690  1.00  0.00           H
ATOM   1229  C   LEU    79      36.510  35.630  29.870  1.00  0.00           C
ATOM   1230  O   LEU    79      36.160  35.180  28.820  1.00  0.00           O
ATOM   1231  N   MET    80      36.060  36.800  30.340  1.00  0.00           N
ATOM   1232  HN  MET    80      36.470  37.130  31.190  1.00  0.00           H
ATOM   1233  CA  MET    80      35.090  37.690  29.730  1.00  0.00           C
ATOM   1234  HA  MET    80      34.670  37.280  28.820  1.00  0.00           H
ATOM   1235  CB  MET    80      34.060  38.000  30.740  1.00  0.00           C
ATOM   1236  HB1 MET    80      34.450  38.290  31.730  1.00  0.00           H
ATOM   1237  HB2 MET    80      33.410  38.870  30.480  1.00  0.00           H
ATOM   1238  CG  MET    80      33.100  36.860  30.970  1.00  0.00           C
ATOM   1239  HG1 MET    80      32.370  36.790  30.140  1.00  0.00           H
ATOM   1240  HG2 MET    80      33.670  35.910  31.070  1.00  0.00           H
ATOM   1241  SD  MET    80      32.060  36.970  32.480  1.00  0.00           S
ATOM   1242  CE  MET    80      31.240  35.410  32.180  1.00  0.00           C
ATOM   1243  HE1 MET    80      30.670  35.050  33.060  1.00  0.00           H
ATOM   1244  HE2 MET    80      30.650  35.490  31.230  1.00  0.00           H
ATOM   1245  HE3 MET    80      32.000  34.640  31.920  1.00  0.00           H
ATOM   1246  C   MET    80      35.890  38.960  29.350  1.00  0.00           C
ATOM   1247  O   MET    80      36.650  39.560  30.100  1.00  0.00           O
ATOM   1248  N   PHE    81      35.780  39.320  28.060  1.00  0.00           N
ATOM   1249  HN  PHE    81      35.140  38.820  27.490  1.00  0.00           H
ATOM   1250  CA  PHE    81      36.660  40.290  27.430  1.00  0.00           C
ATOM   1251  HA  PHE    81      36.780  41.060  28.180  1.00  0.00           H
ATOM   1252  CB  PHE    81      37.960  39.600  26.960  1.00  0.00           C
ATOM   1253  HB1 PHE    81      38.700  40.290  26.500  1.00  0.00           H
ATOM   1254  HB2 PHE    81      38.240  39.200  27.960  1.00  0.00           H
ATOM   1255  CG  PHE    81      37.650  38.470  25.900  1.00  0.00           C
ATOM   1256  CD1 PHE    81      37.750  38.730  24.560  1.00  0.00           C
ATOM   1257  HD1 PHE    81      38.020  39.700  24.190  1.00  0.00           H
ATOM   1258  CE1 PHE    81      37.590  37.630  23.660  1.00  0.00           C
ATOM   1259  HE1 PHE    81      37.650  37.710  22.590  1.00  0.00           H
ATOM   1260  CZ  PHE    81      37.290  36.330  24.160  1.00  0.00           C
ATOM   1261  HZ  PHE    81      37.230  35.480  23.480  1.00  0.00           H
ATOM   1262  CD2 PHE    81      37.290  37.220  26.370  1.00  0.00           C
ATOM   1263  HD2 PHE    81      37.270  37.140  27.450  1.00  0.00           H
ATOM   1264  CE2 PHE    81      37.140  36.110  25.520  1.00  0.00           C
ATOM   1265  HE2 PHE    81      36.800  35.140  25.850  1.00  0.00           H
ATOM   1266  C   PHE    81      36.010  41.020  26.340  1.00  0.00           C
ATOM   1267  O   PHE    81      36.530  41.960  25.820  1.00  0.00           O
ATOM   1268  N   LYS    82      34.770  40.710  26.000  1.00  0.00           N
ATOM   1269  HN  LYS    82      34.260  39.950  26.390  1.00  0.00           H
ATOM   1270  CA  LYS    82      34.040  41.460  24.990  1.00  0.00           C
ATOM   1271  HA  LYS    82      34.780  41.990  24.410  1.00  0.00           H
ATOM   1272  CB  LYS    82      33.330  40.540  24.100  1.00  0.00           C
ATOM   1273  HB1 LYS    82      32.480  40.020  24.590  1.00  0.00           H
ATOM   1274  HB2 LYS    82      32.810  41.030  23.250  1.00  0.00           H
ATOM   1275  CG  LYS    82      34.290  39.550  23.330  1.00  0.00           C
ATOM   1276  HG1 LYS    82      34.720  38.920  24.150  1.00  0.00           H
ATOM   1277  HG2 LYS    82      33.660  38.980  22.610  1.00  0.00           H
ATOM   1278  CD  LYS    82      35.310  40.290  22.470  1.00  0.00           C
ATOM   1279  HD1 LYS    82      35.920  40.880  23.190  1.00  0.00           H
ATOM   1280  HD2 LYS    82      36.010  39.600  21.950  1.00  0.00           H
ATOM   1281  CE  LYS    82      34.810  41.360  21.500  1.00  0.00           C
ATOM   1282  HE1 LYS    82      34.390  42.250  22.020  1.00  0.00           H
ATOM   1283  HE2 LYS    82      35.650  41.880  20.990  1.00  0.00           H
ATOM   1284  NZ  LYS    82      34.010  40.740  20.440  1.00  0.00           N
ATOM   1285  HZ1 LYS    82      33.040  40.550  20.750  1.00  0.00           H
ATOM   1286  HZ2 LYS    82      33.890  41.540  19.790  1.00  0.00           H
ATOM   1287  HZ3 LYS    82      34.520  39.940  20.010  1.00  0.00           H
ATOM   1288  C   LYS    82      33.120  42.400  25.620  1.00  0.00           C
ATOM   1289  O   LYS    82      32.630  43.370  25.040  1.00  0.00           O
ATOM   1290  N   THR    83      32.750  42.010  26.890  1.00  0.00           N
ATOM   1291  HN  THR    83      33.170  41.180  27.250  1.00  0.00           H
ATOM   1292  CA  THR    83      31.880  42.690  27.860  1.00  0.00           C
ATOM   1293  HA  THR    83      30.890  42.790  27.440  1.00  0.00           H
ATOM   1294  CB  THR    83      31.820  41.910  29.170  1.00  0.00           C
ATOM   1295  HB  THR    83      31.440  42.590  29.950  1.00  0.00           H
ATOM   1296  OG1 THR    83      33.090  41.430  29.650  1.00  0.00           O
ATOM   1297  HG1 THR    83      33.440  42.260  29.990  1.00  0.00           H
ATOM   1298  CG2 THR    83      31.010  40.560  29.070  1.00  0.00           C
ATOM   1299 1HG2 THR    83      31.400  40.010  28.190  1.00  0.00           H
ATOM   1300 2HG2 THR    83      31.150  40.020  30.030  1.00  0.00           H
ATOM   1301 3HG2 THR    83      29.960  40.860  28.860  1.00  0.00           H
ATOM   1302  C   THR    83      32.360  44.080  28.090  1.00  0.00           C
ATOM   1303  O   THR    83      33.540  44.420  27.930  1.00  0.00           O
ATOM   1304  N   ARG    84      31.490  45.040  28.400  1.00  0.00           N
ATOM   1305  HN  ARG    84      30.520  44.770  28.440  1.00  0.00           H
ATOM   1306  CA  ARG    84      31.720  46.460  28.770  1.00  0.00           C
ATOM   1307  HA  ARG    84      32.780  46.620  28.870  1.00  0.00           H
ATOM   1308  CB  ARG    84      31.020  47.480  27.770  1.00  0.00           C
ATOM   1309  HB1 ARG    84      29.930  47.250  27.750  1.00  0.00           H
ATOM   1310  HB2 ARG    84      31.170  48.570  27.860  1.00  0.00           H
ATOM   1311  CG  ARG    84      31.370  47.240  26.250  1.00  0.00           C
ATOM   1312  HG1 ARG    84      31.170  46.170  26.000  1.00  0.00           H
ATOM   1313  HG2 ARG    84      30.610  47.880  25.770  1.00  0.00           H
ATOM   1314  CD  ARG    84      32.790  47.760  25.860  1.00  0.00           C
ATOM   1315  HD1 ARG    84      32.830  47.880  24.740  1.00  0.00           H
ATOM   1316  HD2 ARG    84      33.110  48.700  26.360  1.00  0.00           H
ATOM   1317  NE  ARG    84      33.750  46.760  26.230  1.00  0.00           N
ATOM   1318  HE  ARG    84      33.470  45.960  26.770  1.00  0.00           H
ATOM   1319  CZ  ARG    84      34.830  46.550  25.460  1.00  0.00           C
ATOM   1320  NH1 ARG    84      35.350  47.460  24.670  1.00  0.00           N
ATOM   1321 1HH1 ARG    84      34.880  48.340  24.610  1.00  0.00           H
ATOM   1322 2HH1 ARG    84      36.300  47.360  24.370  1.00  0.00           H
ATOM   1323  NH2 ARG    84      35.350  45.370  25.560  1.00  0.00           N
ATOM   1324 1HH2 ARG    84      34.710  44.720  25.960  1.00  0.00           H
ATOM   1325 2HH2 ARG    84      35.850  45.100  24.740  1.00  0.00           H
ATOM   1326  C   ARG    84      31.100  46.820  30.010  1.00  0.00           C
ATOM   1327  O   ARG    84      30.250  46.100  30.490  1.00  0.00           O
ATOM   1328  N   PRO    85      31.510  47.890  30.670  1.00  0.00           N
ATOM   1329  CD  PRO    85      32.790  48.570  30.390  1.00  0.00           C
ATOM   1330  HD1 PRO    85      32.610  49.070  29.410  1.00  0.00           H
ATOM   1331  HD2 PRO    85      33.630  47.840  30.400  1.00  0.00           H
ATOM   1332  CA  PRO    85      30.950  48.460  31.910  1.00  0.00           C
ATOM   1333  HA  PRO    85      31.370  47.870  32.710  1.00  0.00           H
ATOM   1334  CB  PRO    85      31.560  49.910  31.960  1.00  0.00           C
ATOM   1335  HB1 PRO    85      30.970  50.660  31.400  1.00  0.00           H
ATOM   1336  HB2 PRO    85      31.630  50.360  32.980  1.00  0.00           H
ATOM   1337  CG  PRO    85      32.940  49.670  31.430  1.00  0.00           C
ATOM   1338  HG1 PRO    85      33.480  50.580  31.070  1.00  0.00           H
ATOM   1339  HG2 PRO    85      33.630  49.350  32.240  1.00  0.00           H
ATOM   1340  C   PRO    85      29.450  48.390  32.010  1.00  0.00           C
ATOM   1341  O   PRO    85      28.970  47.870  33.020  1.00  0.00           O
ATOM   1342  N   GLU    86      28.760  48.850  31.000  1.00  0.00           N
ATOM   1343  HN  GLU    86      29.180  49.270  30.190  1.00  0.00           H
ATOM   1344  CA  GLU    86      27.380  49.020  31.000  1.00  0.00           C
ATOM   1345  HA  GLU    86      27.100  49.610  31.870  1.00  0.00           H
ATOM   1346  CB  GLU    86      26.880  49.700  29.740  1.00  0.00           C
ATOM   1347  HB1 GLU    86      27.340  49.160  28.880  1.00  0.00           H
ATOM   1348  HB2 GLU    86      25.780  49.700  29.730  1.00  0.00           H
ATOM   1349  CG  GLU    86      27.250  51.240  29.680  1.00  0.00           C
ATOM   1350  HG1 GLU    86      26.470  51.810  30.230  1.00  0.00           H
ATOM   1351  HG2 GLU    86      28.150  51.460  30.270  1.00  0.00           H
ATOM   1352  CD  GLU    86      27.320  51.750  28.250  1.00  0.00           C
ATOM   1353  OE1 GLU    86      28.420  52.090  27.730  1.00  0.00           O
ATOM   1354  OE2 GLU    86      26.260  51.730  27.550  1.00  0.00           O
ATOM   1355  C   GLU    86      26.560  47.720  31.160  1.00  0.00           C
ATOM   1356  O   GLU    86      25.480  47.810  31.760  1.00  0.00           O
ATOM   1357  N   ASP    87      27.120  46.610  30.550  1.00  0.00           N
ATOM   1358  HN  ASP    87      27.950  46.730  30.030  1.00  0.00           H
ATOM   1359  CA  ASP    87      26.500  45.290  30.550  1.00  0.00           C
ATOM   1360  HA  ASP    87      25.530  45.430  30.100  1.00  0.00           H
ATOM   1361  CB  ASP    87      27.460  44.350  29.770  1.00  0.00           C
ATOM   1362  HB1 ASP    87      28.500  44.320  30.180  1.00  0.00           H
ATOM   1363  HB2 ASP    87      27.050  43.330  29.620  1.00  0.00           H
ATOM   1364  CG  ASP    87      27.590  44.830  28.370  1.00  0.00           C
ATOM   1365  OD1 ASP    87      26.640  45.400  27.740  1.00  0.00           O
ATOM   1366  OD2 ASP    87      28.770  44.700  27.910  1.00  0.00           O
ATOM   1367  C   ASP    87      26.330  44.760  31.890  1.00  0.00           C
ATOM   1368  O   ASP    87      25.280  44.140  32.160  1.00  0.00           O
ATOM   1369  N   PHE    88      27.330  44.910  32.780  1.00  0.00           N
ATOM   1370  HN  PHE    88      28.170  45.330  32.450  1.00  0.00           H
ATOM   1371  CA  PHE    88      27.470  44.560  34.190  1.00  0.00           C
ATOM   1372  HA  PHE    88      26.930  43.620  34.270  1.00  0.00           H
ATOM   1373  CB  PHE    88      28.890  44.420  34.620  1.00  0.00           C
ATOM   1374  HB1 PHE    88      29.450  45.320  34.290  1.00  0.00           H
ATOM   1375  HB2 PHE    88      29.090  44.310  35.710  1.00  0.00           H
ATOM   1376  CG  PHE    88      29.610  43.230  34.000  1.00  0.00           C
ATOM   1377  CD1 PHE    88      29.270  41.910  34.390  1.00  0.00           C
ATOM   1378  HD1 PHE    88      28.420  41.680  35.000  1.00  0.00           H
ATOM   1379  CE1 PHE    88      29.990  40.820  33.860  1.00  0.00           C
ATOM   1380  HE1 PHE    88      29.580  39.830  34.000  1.00  0.00           H
ATOM   1381  CZ  PHE    88      31.000  41.050  32.910  1.00  0.00           C
ATOM   1382  HZ  PHE    88      31.540  40.280  32.380  1.00  0.00           H
ATOM   1383  CD2 PHE    88      30.680  43.440  33.140  1.00  0.00           C
ATOM   1384  HD2 PHE    88      30.930  44.430  32.790  1.00  0.00           H
ATOM   1385  CE2 PHE    88      31.360  42.370  32.630  1.00  0.00           C
ATOM   1386  HE2 PHE    88      32.190  42.580  31.970  1.00  0.00           H
ATOM   1387  C   PHE    88      26.780  45.650  35.100  1.00  0.00           C
ATOM   1388  O   PHE    88      26.480  45.330  36.250  1.00  0.00           O
ATOM   1389  N   ARG    89      26.380  46.830  34.630  1.00  0.00           N
ATOM   1390  HN  ARG    89      26.580  46.990  33.670  1.00  0.00           H
ATOM   1391  CA  ARG    89      25.450  47.750  35.280  1.00  0.00           C
ATOM   1392  HA  ARG    89      25.760  47.780  36.310  1.00  0.00           H
ATOM   1393  CB  ARG    89      25.540  49.200  34.790  1.00  0.00           C
ATOM   1394  HB1 ARG    89      25.320  49.240  33.710  1.00  0.00           H
ATOM   1395  HB2 ARG    89      24.840  49.880  35.320  1.00  0.00           H
ATOM   1396  CG  ARG    89      26.890  49.800  35.030  1.00  0.00           C
ATOM   1397  HG1 ARG    89      27.090  49.710  36.120  1.00  0.00           H
ATOM   1398  HG2 ARG    89      27.640  49.140  34.560  1.00  0.00           H
ATOM   1399  CD  ARG    89      26.980  51.180  34.490  1.00  0.00           C
ATOM   1400  HD1 ARG    89      26.580  51.310  33.460  1.00  0.00           H
ATOM   1401  HD2 ARG    89      26.490  51.900  35.170  1.00  0.00           H
ATOM   1402  NE  ARG    89      28.440  51.460  34.470  1.00  0.00           N
ATOM   1403  HE  ARG    89      29.200  51.000  34.930  1.00  0.00           H
ATOM   1404  CZ  ARG    89      28.960  52.440  33.710  1.00  0.00           C
ATOM   1405  NH1 ARG    89      28.260  53.320  33.070  1.00  0.00           N
ATOM   1406 1HH1 ARG    89      27.300  53.120  32.900  1.00  0.00           H
ATOM   1407 2HH1 ARG    89      28.850  54.010  32.650  1.00  0.00           H
ATOM   1408  NH2 ARG    89      30.230  52.480  33.640  1.00  0.00           N
ATOM   1409 1HH2 ARG    89      30.760  51.860  34.240  1.00  0.00           H
ATOM   1410 2HH2 ARG    89      30.670  53.240  33.180  1.00  0.00           H
ATOM   1411  C   ARG    89      23.990  47.250  35.270  1.00  0.00           C
ATOM   1412  O   ARG    89      23.230  47.430  36.300  1.00  0.00           O
ATOM   1413  N   ASP    90      23.510  46.630  34.200  1.00  0.00           N
ATOM   1414  HN  ASP    90      24.030  46.720  33.350  1.00  0.00           H
ATOM   1415  CA  ASP    90      22.210  45.930  34.110  1.00  0.00           C
ATOM   1416  HA  ASP    90      21.450  46.610  34.460  1.00  0.00           H
ATOM   1417  CB  ASP    90      22.000  45.320  32.670  1.00  0.00           C
ATOM   1418  HB1 ASP    90      22.800  44.550  32.540  1.00  0.00           H
ATOM   1419  HB2 ASP    90      21.030  44.790  32.660  1.00  0.00           H
ATOM   1420  CG  ASP    90      22.060  46.340  31.550  1.00  0.00           C
ATOM   1421  OD1 ASP    90      21.780  47.540  31.710  1.00  0.00           O
ATOM   1422  OD2 ASP    90      22.080  45.820  30.410  1.00  0.00           O
ATOM   1423  C   ASP    90      22.150  44.780  35.130  1.00  0.00           C
ATOM   1424  O   ASP    90      21.050  44.450  35.600  1.00  0.00           O
ATOM   1425  N   LEU    91      23.250  44.110  35.480  1.00  0.00           N
ATOM   1426  HN  LEU    91      24.160  44.470  35.270  1.00  0.00           H
ATOM   1427  CA  LEU    91      23.110  42.870  36.220  1.00  0.00           C
ATOM   1428  HA  LEU    91      22.180  42.420  35.890  1.00  0.00           H
ATOM   1429  CB  LEU    91      24.210  41.770  36.010  1.00  0.00           C
ATOM   1430  HB1 LEU    91      25.220  42.110  36.320  1.00  0.00           H
ATOM   1431  HB2 LEU    91      24.070  40.920  36.720  1.00  0.00           H
ATOM   1432  CG  LEU    91      24.300  41.280  34.560  1.00  0.00           C
ATOM   1433  HG  LEU    91      24.490  42.190  33.940  1.00  0.00           H
ATOM   1434  CD1 LEU    91      25.410  40.300  34.410  1.00  0.00           C
ATOM   1435 1HD1 LEU    91      25.330  39.690  33.490  1.00  0.00           H
ATOM   1436 2HD1 LEU    91      26.430  40.740  34.460  1.00  0.00           H
ATOM   1437 3HD1 LEU    91      25.370  39.510  35.190  1.00  0.00           H
ATOM   1438  CD2 LEU    91      23.050  40.500  34.050  1.00  0.00           C
ATOM   1439 1HD2 LEU    91      23.360  40.110  33.070  1.00  0.00           H
ATOM   1440 2HD2 LEU    91      22.840  39.580  34.650  1.00  0.00           H
ATOM   1441 3HD2 LEU    91      22.150  41.160  34.070  1.00  0.00           H
ATOM   1442  C   LEU    91      23.030  43.110  37.750  1.00  0.00           C
ATOM   1443  O   LEU    91      23.860  43.770  38.320  1.00  0.00           O
ATOM   1444  N   SER    92      22.100  42.460  38.410  1.00  0.00           N
ATOM   1445  HN  SER    92      21.460  42.030  37.780  1.00  0.00           H
ATOM   1446  CA  SER    92      22.110  42.270  39.830  1.00  0.00           C
ATOM   1447  HA  SER    92      23.100  42.100  40.230  1.00  0.00           H
ATOM   1448  CB  SER    92      21.440  43.520  40.510  1.00  0.00           C
ATOM   1449  HB1 SER    92      21.910  44.480  40.200  1.00  0.00           H
ATOM   1450  HB2 SER    92      20.440  43.610  40.030  1.00  0.00           H
ATOM   1451  OG  SER    92      21.210  43.380  41.950  1.00  0.00           O
ATOM   1452  HG1 SER    92      22.080  43.490  42.340  1.00  0.00           H
ATOM   1453  C   SER    92      21.340  41.060  40.280  1.00  0.00           C
ATOM   1454  O   SER    92      20.240  40.730  39.720  1.00  0.00           O
ATOM   1455  N   PHE    93      21.880  40.280  41.270  1.00  0.00           N
ATOM   1456  HN  PHE    93      22.720  40.660  41.650  1.00  0.00           H
ATOM   1457  CA  PHE    93      21.310  39.090  41.780  1.00  0.00           C
ATOM   1458  HA  PHE    93      20.410  38.970  41.190  1.00  0.00           H
ATOM   1459  CB  PHE    93      22.360  37.890  41.410  1.00  0.00           C
ATOM   1460  HB1 PHE    93      23.360  38.160  41.820  1.00  0.00           H
ATOM   1461  HB2 PHE    93      22.090  36.920  41.860  1.00  0.00           H
ATOM   1462  CG  PHE    93      22.470  37.820  39.890  1.00  0.00           C
ATOM   1463  CD1 PHE    93      21.440  37.310  39.090  1.00  0.00           C
ATOM   1464  HD1 PHE    93      20.530  36.990  39.590  1.00  0.00           H
ATOM   1465  CE1 PHE    93      21.620  37.140  37.730  1.00  0.00           C
ATOM   1466  HE1 PHE    93      20.920  36.600  37.110  1.00  0.00           H
ATOM   1467  CZ  PHE    93      22.760  37.620  37.090  1.00  0.00           C
ATOM   1468  HZ  PHE    93      22.850  37.430  36.040  1.00  0.00           H
ATOM   1469  CD2 PHE    93      23.670  38.280  39.280  1.00  0.00           C
ATOM   1470  HD2 PHE    93      24.470  38.640  39.900  1.00  0.00           H
ATOM   1471  CE2 PHE    93      23.750  38.200  37.840  1.00  0.00           C
ATOM   1472  HE2 PHE    93      24.590  38.700  37.390  1.00  0.00           H
ATOM   1473  C   PHE    93      21.030  39.100  43.260  1.00  0.00           C
ATOM   1474  O   PHE    93      21.880  38.520  44.020  1.00  0.00           O
ATOM   1475  N   PRO    94      19.930  39.720  43.800  1.00  0.00           N
ATOM   1476  CD  PRO    94      19.000  40.460  43.040  1.00  0.00           C
ATOM   1477  HD1 PRO    94      18.630  39.840  42.200  1.00  0.00           H
ATOM   1478  HD2 PRO    94      19.450  41.430  42.750  1.00  0.00           H
ATOM   1479  CA  PRO    94      19.740  39.860  45.270  1.00  0.00           C
ATOM   1480  HA  PRO    94      20.710  40.150  45.640  1.00  0.00           H
ATOM   1481  CB  PRO    94      18.680  40.960  45.340  1.00  0.00           C
ATOM   1482  HB1 PRO    94      18.060  41.010  46.270  1.00  0.00           H
ATOM   1483  HB2 PRO    94      19.150  41.960  45.240  1.00  0.00           H
ATOM   1484  CG  PRO    94      17.910  40.830  44.080  1.00  0.00           C
ATOM   1485  HG1 PRO    94      17.180  39.990  44.110  1.00  0.00           H
ATOM   1486  HG2 PRO    94      17.310  41.700  43.770  1.00  0.00           H
ATOM   1487  C   PRO    94      19.210  38.590  45.970  1.00  0.00           C
ATOM   1488  O   PRO    94      19.330  38.460  47.180  1.00  0.00           O
ATOM   1489  N   LYS    95      18.700  37.630  45.200  1.00  0.00           N
ATOM   1490  HN  LYS    95      18.580  37.840  44.240  1.00  0.00           H
ATOM   1491  CA  LYS    95      18.220  36.400  45.800  1.00  0.00           C
ATOM   1492  HA  LYS    95      17.490  36.680  46.550  1.00  0.00           H
ATOM   1493  CB  LYS    95      17.490  35.570  44.720  1.00  0.00           C
ATOM   1494  HB1 LYS    95      18.140  35.340  43.840  1.00  0.00           H
ATOM   1495  HB2 LYS    95      17.340  34.520  45.040  1.00  0.00           H
ATOM   1496  CG  LYS    95      16.180  36.270  44.270  1.00  0.00           C
ATOM   1497  HG1 LYS    95      16.510  37.260  43.880  1.00  0.00           H
ATOM   1498  HG2 LYS    95      15.760  35.780  43.380  1.00  0.00           H
ATOM   1499  CD  LYS    95      15.040  36.320  45.350  1.00  0.00           C
ATOM   1500  HD1 LYS    95      14.390  35.420  45.230  1.00  0.00           H
ATOM   1501  HD2 LYS    95      15.450  36.250  46.380  1.00  0.00           H
ATOM   1502  CE  LYS    95      14.270  37.610  45.240  1.00  0.00           C
ATOM   1503  HE1 LYS    95      14.850  38.520  45.530  1.00  0.00           H
ATOM   1504  HE2 LYS    95      14.000  37.570  44.170  1.00  0.00           H
ATOM   1505  NZ  LYS    95      13.040  37.520  46.050  1.00  0.00           N
ATOM   1506  HZ1 LYS    95      13.310  37.740  47.030  1.00  0.00           H
ATOM   1507  HZ2 LYS    95      12.250  38.080  45.700  1.00  0.00           H
ATOM   1508  HZ3 LYS    95      12.620  36.580  46.080  1.00  0.00           H
ATOM   1509  C   LYS    95      19.330  35.590  46.420  1.00  0.00           C
ATOM   1510  O   LYS    95      19.240  35.110  47.550  1.00  0.00           O
ATOM   1511  N   LEU    96      20.460  35.510  45.720  1.00  0.00           N
ATOM   1512  HN  LEU    96      20.480  35.730  44.750  1.00  0.00           H
ATOM   1513  CA  LEU    96      21.710  34.820  46.240  1.00  0.00           C
ATOM   1514  HA  LEU    96      21.600  33.750  46.290  1.00  0.00           H
ATOM   1515  CB  LEU    96      22.780  35.080  45.190  1.00  0.00           C
ATOM   1516  HB1 LEU    96      22.390  34.680  44.230  1.00  0.00           H
ATOM   1517  HB2 LEU    96      22.980  36.170  45.140  1.00  0.00           H
ATOM   1518  CG  LEU    96      24.140  34.340  45.450  1.00  0.00           C
ATOM   1519  HG  LEU    96      24.570  34.770  46.380  1.00  0.00           H
ATOM   1520  CD1 LEU    96      24.120  32.810  45.540  1.00  0.00           C
ATOM   1521 1HD1 LEU    96      25.160  32.530  45.810  1.00  0.00           H
ATOM   1522 2HD1 LEU    96      23.380  32.570  46.330  1.00  0.00           H
ATOM   1523 3HD1 LEU    96      23.750  32.290  44.630  1.00  0.00           H
ATOM   1524  CD2 LEU    96      25.120  34.730  44.310  1.00  0.00           C
ATOM   1525 1HD2 LEU    96      26.060  34.160  44.180  1.00  0.00           H
ATOM   1526 2HD2 LEU    96      24.680  34.520  43.310  1.00  0.00           H
ATOM   1527 3HD2 LEU    96      25.360  35.810  44.380  1.00  0.00           H
ATOM   1528  C   LEU    96      22.110  35.320  47.610  1.00  0.00           C
ATOM   1529  O   LEU    96      22.480  36.490  47.820  1.00  0.00           O
ATOM   1530  N   ILE    97      22.080  34.410  48.630  1.00  0.00           N
ATOM   1531  HN  ILE    97      21.800  33.460  48.510  1.00  0.00           H
ATOM   1532  CA  ILE    97      22.680  34.760  49.920  1.00  0.00           C
ATOM   1533  HA  ILE    97      23.050  35.770  49.950  1.00  0.00           H
ATOM   1534  CB  ILE    97      21.610  34.620  51.000  1.00  0.00           C
ATOM   1535  HB  ILE    97      22.070  34.960  51.940  1.00  0.00           H
ATOM   1536  CG2 ILE    97      20.410  35.620  50.580  1.00  0.00           C
ATOM   1537 1HG2 ILE    97      19.760  35.770  51.460  1.00  0.00           H
ATOM   1538 2HG2 ILE    97      20.780  36.590  50.180  1.00  0.00           H
ATOM   1539 3HG2 ILE    97      19.820  35.120  49.780  1.00  0.00           H
ATOM   1540  CG1 ILE    97      21.030  33.160  51.070  1.00  0.00           C
ATOM   1541 1HG1 ILE    97      20.540  32.870  50.110  1.00  0.00           H
ATOM   1542 2HG1 ILE    97      21.760  32.340  51.180  1.00  0.00           H
ATOM   1543  CD  ILE    97      19.960  32.980  52.200  1.00  0.00           C
ATOM   1544  HD1 ILE    97      19.450  32.000  52.030  1.00  0.00           H
ATOM   1545  HD2 ILE    97      20.410  33.070  53.210  1.00  0.00           H
ATOM   1546  HD3 ILE    97      19.130  33.710  52.070  1.00  0.00           H
ATOM   1547  C   ILE    97      23.860  33.850  50.160  1.00  0.00           C
ATOM   1548  O   ILE    97      24.760  34.260  50.910  1.00  0.00           O
ATOM   1549  N   MET    98      23.950  32.600  49.590  1.00  0.00           N
ATOM   1550  HN  MET    98      23.240  32.140  49.080  1.00  0.00           H
ATOM   1551  CA  MET    98      25.230  31.930  49.940  1.00  0.00           C
ATOM   1552  HA  MET    98      26.080  32.610  49.960  1.00  0.00           H
ATOM   1553  CB  MET    98      25.150  31.060  51.280  1.00  0.00           C
ATOM   1554  HB1 MET    98      26.120  30.500  51.350  1.00  0.00           H
ATOM   1555  HB2 MET    98      25.040  31.700  52.190  1.00  0.00           H
ATOM   1556  CG  MET    98      24.100  29.990  51.340  1.00  0.00           C
ATOM   1557  HG1 MET    98      23.090  30.430  51.290  1.00  0.00           H
ATOM   1558  HG2 MET    98      24.240  29.260  50.510  1.00  0.00           H
ATOM   1559  SD  MET    98      24.350  28.980  52.860  1.00  0.00           S
ATOM   1560  CE  MET    98      23.280  27.620  52.510  1.00  0.00           C
ATOM   1561  HE1 MET    98      23.700  27.110  51.620  1.00  0.00           H
ATOM   1562  HE2 MET    98      23.260  26.870  53.330  1.00  0.00           H
ATOM   1563  HE3 MET    98      22.250  27.970  52.310  1.00  0.00           H
ATOM   1564  C   MET    98      25.610  30.910  48.840  1.00  0.00           C
ATOM   1565  O   MET    98      24.750  30.440  48.080  1.00  0.00           O
ATOM   1566  N   ILE    99      26.930  30.610  48.810  1.00  0.00           N
ATOM   1567  HN  ILE    99      27.630  31.020  49.390  1.00  0.00           H
ATOM   1568  CA  ILE    99      27.630  29.650  47.930  1.00  0.00           C
ATOM   1569  HA  ILE    99      26.920  29.090  47.330  1.00  0.00           H
ATOM   1570  CB  ILE    99      28.620  30.290  47.100  1.00  0.00           C
ATOM   1571  HB  ILE    99      29.220  30.950  47.760  1.00  0.00           H
ATOM   1572  CG2 ILE    99      29.510  29.240  46.330  1.00  0.00           C
ATOM   1573 1HG2 ILE    99      30.560  29.360  46.640  1.00  0.00           H
ATOM   1574 2HG2 ILE    99      29.130  28.240  46.640  1.00  0.00           H
ATOM   1575 3HG2 ILE    99      29.440  29.400  45.230  1.00  0.00           H
ATOM   1576  CG1 ILE    99      27.940  31.320  46.120  1.00  0.00           C
ATOM   1577 1HG1 ILE    99      27.350  30.800  45.340  1.00  0.00           H
ATOM   1578 2HG1 ILE    99      27.200  31.920  46.690  1.00  0.00           H
ATOM   1579  CD  ILE    99      28.890  32.250  45.420  1.00  0.00           C
ATOM   1580  HD1 ILE    99      28.250  32.660  44.610  1.00  0.00           H
ATOM   1581  HD2 ILE    99      29.330  33.060  46.040  1.00  0.00           H
ATOM   1582  HD3 ILE    99      29.760  31.720  44.990  1.00  0.00           H
ATOM   1583  C   ILE    99      28.290  28.730  48.880  1.00  0.00           C
ATOM   1584  O   ILE    99      28.920  29.140  49.830  1.00  0.00           O
ATOM   1585  N   THR   100      28.080  27.430  48.750  1.00  0.00           N
ATOM   1586  HN  THR   100      27.550  27.050  48.000  1.00  0.00           H
ATOM   1587  CA  THR   100      28.630  26.450  49.580  1.00  0.00           C
ATOM   1588  HA  THR   100      28.480  26.790  50.590  1.00  0.00           H
ATOM   1589  CB  THR   100      27.990  25.100  49.450  1.00  0.00           C
ATOM   1590  HB  THR   100      28.430  24.380  50.180  1.00  0.00           H
ATOM   1591  OG1 THR   100      28.080  24.520  48.180  1.00  0.00           O
ATOM   1592  HG1 THR   100      28.990  24.460  47.930  1.00  0.00           H
ATOM   1593  CG2 THR   100      26.500  25.230  49.880  1.00  0.00           C
ATOM   1594 1HG2 THR   100      26.060  24.220  49.890  1.00  0.00           H
ATOM   1595 2HG2 THR   100      26.230  25.720  50.830  1.00  0.00           H
ATOM   1596 3HG2 THR   100      25.880  25.730  49.100  1.00  0.00           H
ATOM   1597  C   THR   100      30.090  26.320  49.490  1.00  0.00           C
ATOM   1598  O   THR   100      30.740  26.110  50.460  1.00  0.00           O
ATOM   1599  N   ASP   101      30.690  26.460  48.260  1.00  0.00           N
ATOM   1600  HN  ASP   101      30.180  26.480  47.400  1.00  0.00           H
ATOM   1601  CA  ASP   101      32.080  26.180  48.100  1.00  0.00           C
ATOM   1602  HA  ASP   101      32.440  25.470  48.830  1.00  0.00           H
ATOM   1603  CB  ASP   101      32.200  25.360  46.770  1.00  0.00           C
ATOM   1604  HB1 ASP   101      31.890  26.050  45.960  1.00  0.00           H
ATOM   1605  HB2 ASP   101      33.270  25.150  46.580  1.00  0.00           H
ATOM   1606  CG  ASP   101      31.520  24.070  46.730  1.00  0.00           C
ATOM   1607  OD1 ASP   101      30.610  23.730  47.530  1.00  0.00           O
ATOM   1608  OD2 ASP   101      31.880  23.250  45.870  1.00  0.00           O
ATOM   1609  C   ASP   101      32.980  27.400  48.030  1.00  0.00           C
ATOM   1610  O   ASP   101      33.160  28.080  49.010  1.00  0.00           O
ATOM   1611  N   TYR   102      33.520  27.750  46.880  1.00  0.00           N
ATOM   1612  HN  TYR   102      33.410  27.220  46.060  1.00  0.00           H
ATOM   1613  CA  TYR   102      34.280  28.920  46.660  1.00  0.00           C
ATOM   1614  HA  TYR   102      34.330  29.400  47.630  1.00  0.00           H
ATOM   1615  CB  TYR   102      35.720  28.590  46.160  1.00  0.00           C
ATOM   1616  HB1 TYR   102      36.370  29.490  46.050  1.00  0.00           H
ATOM   1617  HB2 TYR   102      36.250  28.000  46.940  1.00  0.00           H
ATOM   1618  CG  TYR   102      35.630  27.700  44.890  1.00  0.00           C
ATOM   1619  CD1 TYR   102      35.860  28.290  43.670  1.00  0.00           C
ATOM   1620  HD1 TYR   102      35.880  29.360  43.480  1.00  0.00           H
ATOM   1621  CE1 TYR   102      36.030  27.450  42.550  1.00  0.00           C
ATOM   1622  HE1 TYR   102      36.250  27.820  41.560  1.00  0.00           H
ATOM   1623  CZ  TYR   102      35.800  26.130  42.610  1.00  0.00           C
ATOM   1624  OH  TYR   102      35.710  25.410  41.400  1.00  0.00           O
ATOM   1625  HH  TYR   102      35.670  24.490  41.690  1.00  0.00           H
ATOM   1626  CD2 TYR   102      35.510  26.310  44.980  1.00  0.00           C
ATOM   1627  HD2 TYR   102      35.450  25.870  45.960  1.00  0.00           H
ATOM   1628  CE2 TYR   102      35.560  25.510  43.850  1.00  0.00           C
ATOM   1629  HE2 TYR   102      35.420  24.440  43.910  1.00  0.00           H
ATOM   1630  C   TYR   102      33.750  29.800  45.580  1.00  0.00           C
ATOM   1631  O   TYR   102      32.960  29.330  44.730  1.00  0.00           O
ATOM   1632  N   LEU   103      34.100  31.100  45.630  1.00  0.00           N
ATOM   1633  HN  LEU   103      34.620  31.400  46.410  1.00  0.00           H
ATOM   1634  CA  LEU   103      33.800  32.110  44.610  1.00  0.00           C
ATOM   1635  HA  LEU   103      33.120  31.680  43.900  1.00  0.00           H
ATOM   1636  CB  LEU   103      33.060  33.280  45.200  1.00  0.00           C
ATOM   1637  HB1 LEU   103      32.080  32.930  45.610  1.00  0.00           H
ATOM   1638  HB2 LEU   103      33.770  33.580  46.010  1.00  0.00           H
ATOM   1639  CG  LEU   103      32.740  34.480  44.310  1.00  0.00           C
ATOM   1640  HG  LEU   103      33.700  34.880  43.920  1.00  0.00           H
ATOM   1641  CD1 LEU   103      31.810  34.080  43.160  1.00  0.00           C
ATOM   1642 1HD1 LEU   103      31.800  34.780  42.290  1.00  0.00           H
ATOM   1643 2HD1 LEU   103      32.040  33.080  42.730  1.00  0.00           H
ATOM   1644 3HD1 LEU   103      30.810  34.020  43.660  1.00  0.00           H
ATOM   1645  CD2 LEU   103      32.050  35.480  45.120  1.00  0.00           C
ATOM   1646 1HD2 LEU   103      31.070  35.160  45.510  1.00  0.00           H
ATOM   1647 2HD2 LEU   103      32.770  35.700  45.940  1.00  0.00           H
ATOM   1648 3HD2 LEU   103      31.910  36.410  44.540  1.00  0.00           H
ATOM   1649  C   LEU   103      35.050  32.530  43.910  1.00  0.00           C
ATOM   1650  O   LEU   103      36.020  33.060  44.430  1.00  0.00           O
ATOM   1651  N   LEU   104      35.100  32.230  42.560  1.00  0.00           N
ATOM   1652  HN  LEU   104      34.360  31.730  42.120  1.00  0.00           H
ATOM   1653  CA  LEU   104      36.190  32.560  41.640  1.00  0.00           C
ATOM   1654  HA  LEU   104      37.010  33.050  42.150  1.00  0.00           H
ATOM   1655  CB  LEU   104      36.710  31.100  41.090  1.00  0.00           C
ATOM   1656  HB1 LEU   104      37.070  30.690  42.060  1.00  0.00           H
ATOM   1657  HB2 LEU   104      35.800  30.540  40.790  1.00  0.00           H
ATOM   1658  CG  LEU   104      37.690  31.150  39.910  1.00  0.00           C
ATOM   1659  HG  LEU   104      37.190  31.460  38.980  1.00  0.00           H
ATOM   1660  CD1 LEU   104      38.900  31.980  40.360  1.00  0.00           C
ATOM   1661 1HD1 LEU   104      38.560  32.940  40.800  1.00  0.00           H
ATOM   1662 2HD1 LEU   104      39.520  31.410  41.080  1.00  0.00           H
ATOM   1663 3HD1 LEU   104      39.590  32.190  39.510  1.00  0.00           H
ATOM   1664  CD2 LEU   104      38.170  29.710  39.550  1.00  0.00           C
ATOM   1665 1HD2 LEU   104      38.840  29.680  38.660  1.00  0.00           H
ATOM   1666 2HD2 LEU   104      38.770  29.270  40.380  1.00  0.00           H
ATOM   1667 3HD2 LEU   104      37.300  29.060  39.320  1.00  0.00           H
ATOM   1668  C   LEU   104      35.710  33.510  40.530  1.00  0.00           C
ATOM   1669  O   LEU   104      34.780  33.280  39.800  1.00  0.00           O
ATOM   1670  N   LEU   105      36.400  34.660  40.460  1.00  0.00           N
ATOM   1671  HN  LEU   105      36.990  34.870  41.240  1.00  0.00           H
ATOM   1672  CA  LEU   105      36.340  35.520  39.270  1.00  0.00           C
ATOM   1673  HA  LEU   105      35.750  35.030  38.520  1.00  0.00           H
ATOM   1674  CB  LEU   105      35.720  36.890  39.540  1.00  0.00           C
ATOM   1675  HB1 LEU   105      36.380  37.480  40.200  1.00  0.00           H
ATOM   1676  HB2 LEU   105      35.710  37.450  38.580  1.00  0.00           H
ATOM   1677  CG  LEU   105      34.250  36.810  40.060  1.00  0.00           C
ATOM   1678  HG  LEU   105      33.970  35.760  39.800  1.00  0.00           H
ATOM   1679  CD1 LEU   105      34.100  36.840  41.610  1.00  0.00           C
ATOM   1680 1HD1 LEU   105      33.140  36.330  41.840  1.00  0.00           H
ATOM   1681 2HD1 LEU   105      34.880  36.210  42.090  1.00  0.00           H
ATOM   1682 3HD1 LEU   105      34.030  37.900  41.960  1.00  0.00           H
ATOM   1683  CD2 LEU   105      33.440  37.900  39.480  1.00  0.00           C
ATOM   1684 1HD2 LEU   105      33.490  37.900  38.370  1.00  0.00           H
ATOM   1685 2HD2 LEU   105      32.390  37.730  39.760  1.00  0.00           H
ATOM   1686 3HD2 LEU   105      33.700  38.920  39.850  1.00  0.00           H
ATOM   1687  C   LEU   105      37.750  35.630  38.680  1.00  0.00           C
ATOM   1688  O   LEU   105      38.670  36.290  39.210  1.00  0.00           O
ATOM   1689  N   PHE   106      37.950  35.040  37.470  1.00  0.00           N
ATOM   1690  HN  PHE   106      37.100  34.690  37.080  1.00  0.00           H
ATOM   1691  CA  PHE   106      39.210  34.960  36.730  1.00  0.00           C
ATOM   1692  HA  PHE   106      40.020  35.450  37.250  1.00  0.00           H
ATOM   1693  CB  PHE   106      39.620  33.480  36.610  1.00  0.00           C
ATOM   1694  HB1 PHE   106      39.670  33.060  37.640  1.00  0.00           H
ATOM   1695  HB2 PHE   106      38.880  32.860  36.060  1.00  0.00           H
ATOM   1696  CG  PHE   106      40.870  33.240  35.820  1.00  0.00           C
ATOM   1697  CD1 PHE   106      40.810  32.080  34.910  1.00  0.00           C
ATOM   1698  HD1 PHE   106      40.000  31.380  34.920  1.00  0.00           H
ATOM   1699  CE1 PHE   106      41.920  31.740  34.110  1.00  0.00           C
ATOM   1700  HE1 PHE   106      41.880  30.830  33.530  1.00  0.00           H
ATOM   1701  CZ  PHE   106      43.040  32.550  34.130  1.00  0.00           C
ATOM   1702  HZ  PHE   106      43.830  32.270  33.450  1.00  0.00           H
ATOM   1703  CD2 PHE   106      41.990  34.080  35.750  1.00  0.00           C
ATOM   1704  HD2 PHE   106      42.000  35.030  36.290  1.00  0.00           H
ATOM   1705  CE2 PHE   106      43.050  33.700  34.930  1.00  0.00           C
ATOM   1706  HE2 PHE   106      43.970  34.240  35.040  1.00  0.00           H
ATOM   1707  C   PHE   106      39.040  35.680  35.400  1.00  0.00           C
ATOM   1708  O   PHE   106      38.310  35.200  34.520  1.00  0.00           O
ATOM   1709  N   ARG   107      39.730  36.770  35.230  1.00  0.00           N
ATOM   1710  HN  ARG   107      40.280  37.110  35.990  1.00  0.00           H
ATOM   1711  CA  ARG   107      39.720  37.600  34.020  1.00  0.00           C
ATOM   1712  HA  ARG   107      40.180  38.550  34.270  1.00  0.00           H
ATOM   1713  CB  ARG   107      40.570  36.930  32.900  1.00  0.00           C
ATOM   1714  HB1 ARG   107      40.130  35.970  32.570  1.00  0.00           H
ATOM   1715  HB2 ARG   107      40.410  37.570  32.000  1.00  0.00           H
ATOM   1716  CG  ARG   107      42.040  36.890  33.180  1.00  0.00           C
ATOM   1717  HG1 ARG   107      42.300  37.900  33.560  1.00  0.00           H
ATOM   1718  HG2 ARG   107      42.290  36.200  34.010  1.00  0.00           H
ATOM   1719  CD  ARG   107      42.870  36.390  31.950  1.00  0.00           C
ATOM   1720  HD1 ARG   107      42.720  35.320  31.710  1.00  0.00           H
ATOM   1721  HD2 ARG   107      42.470  37.010  31.120  1.00  0.00           H
ATOM   1722  NE  ARG   107      44.330  36.480  32.270  1.00  0.00           N
ATOM   1723  HE  ARG   107      44.580  36.510  33.230  1.00  0.00           H
ATOM   1724  CZ  ARG   107      45.360  36.280  31.530  1.00  0.00           C
ATOM   1725  NH1 ARG   107      45.200  36.290  30.200  1.00  0.00           N
ATOM   1726 1HH1 ARG   107      44.260  36.330  29.860  1.00  0.00           H
ATOM   1727 2HH1 ARG   107      45.920  36.570  29.560  1.00  0.00           H
ATOM   1728  NH2 ARG   107      46.570  36.210  31.950  1.00  0.00           N
ATOM   1729 1HH2 ARG   107      46.650  36.490  32.910  1.00  0.00           H
ATOM   1730 2HH2 ARG   107      47.430  36.170  31.430  1.00  0.00           H
ATOM   1731  C   ARG   107      38.370  38.150  33.490  1.00  0.00           C
ATOM   1732  O   ARG   107      37.940  37.780  32.350  1.00  0.00           O
ATOM   1733  N   VAL   108      37.650  38.930  34.380  1.00  0.00           N
ATOM   1734  HN  VAL   108      37.860  38.970  35.350  1.00  0.00           H
ATOM   1735  CA  VAL   108      36.570  39.740  33.870  1.00  0.00           C
ATOM   1736  HA  VAL   108      36.200  39.280  32.960  1.00  0.00           H
ATOM   1737  CB  VAL   108      35.390  39.720  34.760  1.00  0.00           C
ATOM   1738  HB  VAL   108      35.700  40.360  35.610  1.00  0.00           H
ATOM   1739  CG1 VAL   108      34.120  40.430  34.220  1.00  0.00           C
ATOM   1740 1HG1 VAL   108      34.250  41.400  33.680  1.00  0.00           H
ATOM   1741 2HG1 VAL   108      33.570  39.800  33.510  1.00  0.00           H
ATOM   1742 3HG1 VAL   108      33.450  40.680  35.080  1.00  0.00           H
ATOM   1743  CG2 VAL   108      35.160  38.260  35.290  1.00  0.00           C
ATOM   1744 1HG2 VAL   108      34.180  38.140  35.810  1.00  0.00           H
ATOM   1745 2HG2 VAL   108      35.230  37.460  34.530  1.00  0.00           H
ATOM   1746 3HG2 VAL   108      35.760  38.080  36.200  1.00  0.00           H
ATOM   1747  C   VAL   108      36.940  41.120  33.420  1.00  0.00           C
ATOM   1748  O   VAL   108      37.570  41.890  34.150  1.00  0.00           O
ATOM   1749  N   TYR   109      36.370  41.590  32.230  1.00  0.00           N
ATOM   1750  HN  TYR   109      35.780  41.070  31.610  1.00  0.00           H
ATOM   1751  CA  TYR   109      36.560  42.920  31.670  1.00  0.00           C
ATOM   1752  HA  TYR   109      37.290  43.450  32.280  1.00  0.00           H
ATOM   1753  CB  TYR   109      37.000  42.890  30.190  1.00  0.00           C
ATOM   1754  HB1 TYR   109      37.860  42.220  30.080  1.00  0.00           H
ATOM   1755  HB2 TYR   109      36.110  42.520  29.630  1.00  0.00           H
ATOM   1756  CG  TYR   109      37.350  44.220  29.610  1.00  0.00           C
ATOM   1757  CD1 TYR   109      38.690  44.480  29.480  1.00  0.00           C
ATOM   1758  HD1 TYR   109      39.300  43.750  30.000  1.00  0.00           H
ATOM   1759  CE1 TYR   109      39.100  45.650  28.830  1.00  0.00           C
ATOM   1760  HE1 TYR   109      40.130  45.880  28.630  1.00  0.00           H
ATOM   1761  CZ  TYR   109      38.150  46.510  28.310  1.00  0.00           C
ATOM   1762  OH  TYR   109      38.590  47.790  27.790  1.00  0.00           O
ATOM   1763  HH  TYR   109      39.540  47.860  27.960  1.00  0.00           H
ATOM   1764  CD2 TYR   109      36.390  45.040  29.100  1.00  0.00           C
ATOM   1765  HD2 TYR   109      35.340  44.790  29.120  1.00  0.00           H
ATOM   1766  CE2 TYR   109      36.740  46.260  28.510  1.00  0.00           C
ATOM   1767  HE2 TYR   109      36.040  46.980  28.120  1.00  0.00           H
ATOM   1768  C   TYR   109      35.320  43.840  31.720  1.00  0.00           C
ATOM   1769  O   TYR   109      34.250  43.440  31.110  1.00  0.00           O
ATOM   1770  N   GLY   110      35.320  44.970  32.420  1.00  0.00           N
ATOM   1771  HN  GLY   110      36.170  45.270  32.840  1.00  0.00           H
ATOM   1772  CA  GLY   110      34.190  45.900  32.570  1.00  0.00           C
ATOM   1773  HA1 GLY   110      34.580  46.910  32.590  1.00  0.00           H
ATOM   1774  HA2 GLY   110      33.440  45.690  31.830  1.00  0.00           H
ATOM   1775  C   GLY   110      33.460  45.760  33.870  1.00  0.00           C
ATOM   1776  O   GLY   110      32.610  46.580  34.090  1.00  0.00           O
ATOM   1777  N   LEU   111      33.760  44.810  34.790  1.00  0.00           N
ATOM   1778  HN  LEU   111      34.460  44.110  34.700  1.00  0.00           H
ATOM   1779  CA  LEU   111      33.030  44.600  36.030  1.00  0.00           C
ATOM   1780  HA  LEU   111      31.970  44.750  35.870  1.00  0.00           H
ATOM   1781  CB  LEU   111      33.090  43.170  36.540  1.00  0.00           C
ATOM   1782  HB1 LEU   111      32.610  42.570  35.730  1.00  0.00           H
ATOM   1783  HB2 LEU   111      34.170  42.920  36.680  1.00  0.00           H
ATOM   1784  CG  LEU   111      32.280  42.920  37.830  1.00  0.00           C
ATOM   1785  HG  LEU   111      32.740  43.410  38.720  1.00  0.00           H
ATOM   1786  CD1 LEU   111      30.880  43.430  37.860  1.00  0.00           C
ATOM   1787 1HD1 LEU   111      30.780  44.530  37.800  1.00  0.00           H
ATOM   1788 2HD1 LEU   111      30.210  43.050  37.040  1.00  0.00           H
ATOM   1789 3HD1 LEU   111      30.470  43.140  38.850  1.00  0.00           H
ATOM   1790  CD2 LEU   111      32.330  41.490  38.170  1.00  0.00           C
ATOM   1791 1HD2 LEU   111      31.930  40.860  37.350  1.00  0.00           H
ATOM   1792 2HD2 LEU   111      33.320  41.000  38.260  1.00  0.00           H
ATOM   1793 3HD2 LEU   111      31.710  41.390  39.080  1.00  0.00           H
ATOM   1794  C   LEU   111      33.560  45.620  37.080  1.00  0.00           C
ATOM   1795  O   LEU   111      34.710  45.670  37.350  1.00  0.00           O
ATOM   1796  N   GLU   112      32.680  46.590  37.490  1.00  0.00           N
ATOM   1797  HN  GLU   112      31.790  46.710  37.070  1.00  0.00           H
ATOM   1798  CA  GLU   112      33.150  47.720  38.280  1.00  0.00           C
ATOM   1799  HA  GLU   112      34.120  48.030  37.930  1.00  0.00           H
ATOM   1800  CB  GLU   112      32.300  48.870  37.860  1.00  0.00           C
ATOM   1801  HB1 GLU   112      31.220  48.620  37.830  1.00  0.00           H
ATOM   1802  HB2 GLU   112      32.470  49.730  38.540  1.00  0.00           H
ATOM   1803  CG  GLU   112      32.640  49.410  36.450  1.00  0.00           C
ATOM   1804  HG1 GLU   112      33.630  49.930  36.510  1.00  0.00           H
ATOM   1805  HG2 GLU   112      32.730  48.540  35.750  1.00  0.00           H
ATOM   1806  CD  GLU   112      31.680  50.360  35.880  1.00  0.00           C
ATOM   1807  OE1 GLU   112      32.010  51.510  35.500  1.00  0.00           O
ATOM   1808  OE2 GLU   112      30.520  49.930  35.620  1.00  0.00           O
ATOM   1809  C   GLU   112      33.110  47.670  39.790  1.00  0.00           C
ATOM   1810  O   GLU   112      33.950  48.240  40.480  1.00  0.00           O
ATOM   1811  N   SER   113      32.180  46.900  40.330  1.00  0.00           N
ATOM   1812  HN  SER   113      31.520  46.490  39.690  1.00  0.00           H
ATOM   1813  CA  SER   113      32.140  46.440  41.740  1.00  0.00           C
ATOM   1814  HA  SER   113      33.110  46.260  42.140  1.00  0.00           H
ATOM   1815  CB  SER   113      31.350  47.460  42.590  1.00  0.00           C
ATOM   1816  HB1 SER   113      31.650  48.470  42.230  1.00  0.00           H
ATOM   1817  HB2 SER   113      30.270  47.430  42.320  1.00  0.00           H
ATOM   1818  OG  SER   113      31.560  47.330  44.030  1.00  0.00           O
ATOM   1819  HG1 SER   113      32.510  47.490  44.080  1.00  0.00           H
ATOM   1820  C   SER   113      31.360  45.160  41.860  1.00  0.00           C
ATOM   1821  O   SER   113      30.660  44.730  40.920  1.00  0.00           O
ATOM   1822  N   LEU   114      31.370  44.490  43.000  1.00  0.00           N
ATOM   1823  HN  LEU   114      32.010  44.690  43.740  1.00  0.00           H
ATOM   1824  CA  LEU   114      30.560  43.300  43.320  1.00  0.00           C
ATOM   1825  HA  LEU   114      30.190  42.960  42.360  1.00  0.00           H
ATOM   1826  CB  LEU   114      31.260  42.040  43.950  1.00  0.00           C
ATOM   1827  HB1 LEU   114      31.440  42.370  45.000  1.00  0.00           H
ATOM   1828  HB2 LEU   114      30.530  41.190  43.950  1.00  0.00           H
ATOM   1829  CG  LEU   114      32.540  41.680  43.300  1.00  0.00           C
ATOM   1830  HG  LEU   114      33.080  42.610  43.010  1.00  0.00           H
ATOM   1831  CD1 LEU   114      33.440  40.680  44.110  1.00  0.00           C
ATOM   1832 1HD1 LEU   114      32.940  39.690  44.200  1.00  0.00           H
ATOM   1833 2HD1 LEU   114      34.400  40.510  43.580  1.00  0.00           H
ATOM   1834 3HD1 LEU   114      33.610  41.140  45.100  1.00  0.00           H
ATOM   1835  CD2 LEU   114      32.250  40.900  42.010  1.00  0.00           C
ATOM   1836 1HD2 LEU   114      31.710  39.960  42.250  1.00  0.00           H
ATOM   1837 2HD2 LEU   114      31.540  41.440  41.350  1.00  0.00           H
ATOM   1838 3HD2 LEU   114      33.140  40.570  41.450  1.00  0.00           H
ATOM   1839  C   LEU   114      29.420  43.750  44.120  1.00  0.00           C
ATOM   1840  O   LEU   114      28.600  42.950  44.660  1.00  0.00           O
ATOM   1841  N   LYS   115      29.230  45.140  44.310  1.00  0.00           N
ATOM   1842  HN  LYS   115      29.900  45.750  43.900  1.00  0.00           H
ATOM   1843  CA  LYS   115      28.290  45.620  45.260  1.00  0.00           C
ATOM   1844  HA  LYS   115      28.340  44.980  46.130  1.00  0.00           H
ATOM   1845  CB  LYS   115      28.550  47.140  45.790  1.00  0.00           C
ATOM   1846  HB1 LYS   115      27.890  47.310  46.660  1.00  0.00           H
ATOM   1847  HB2 LYS   115      29.620  47.210  46.090  1.00  0.00           H
ATOM   1848  CG  LYS   115      28.200  48.210  44.720  1.00  0.00           C
ATOM   1849  HG1 LYS   115      28.760  48.080  43.770  1.00  0.00           H
ATOM   1850  HG2 LYS   115      27.130  48.110  44.470  1.00  0.00           H
ATOM   1851  CD  LYS   115      28.420  49.620  45.150  1.00  0.00           C
ATOM   1852  HD1 LYS   115      28.000  50.270  44.350  1.00  0.00           H
ATOM   1853  HD2 LYS   115      27.760  49.740  46.030  1.00  0.00           H
ATOM   1854  CE  LYS   115      29.760  49.900  45.670  1.00  0.00           C
ATOM   1855  HE1 LYS   115      30.310  49.250  46.390  1.00  0.00           H
ATOM   1856  HE2 LYS   115      30.360  50.140  44.760  1.00  0.00           H
ATOM   1857  NZ  LYS   115      29.670  51.260  46.280  1.00  0.00           N
ATOM   1858  HZ1 LYS   115      29.180  51.820  45.570  1.00  0.00           H
ATOM   1859  HZ2 LYS   115      29.150  51.330  47.180  1.00  0.00           H
ATOM   1860  HZ3 LYS   115      30.660  51.560  46.300  1.00  0.00           H
ATOM   1861  C   LYS   115      26.940  45.570  44.810  1.00  0.00           C
ATOM   1862  O   LYS   115      26.030  45.450  45.650  1.00  0.00           O
ATOM   1863  N   ASP   116      26.610  45.600  43.500  1.00  0.00           N
ATOM   1864  HN  ASP   116      27.330  45.740  42.830  1.00  0.00           H
ATOM   1865  CA  ASP   116      25.190  45.530  43.100  1.00  0.00           C
ATOM   1866  HA  ASP   116      24.460  45.530  43.890  1.00  0.00           H
ATOM   1867  CB  ASP   116      24.830  46.780  42.240  1.00  0.00           C
ATOM   1868  HB1 ASP   116      25.510  47.030  41.390  1.00  0.00           H
ATOM   1869  HB2 ASP   116      23.870  46.620  41.720  1.00  0.00           H
ATOM   1870  CG  ASP   116      24.580  47.980  43.070  1.00  0.00           C
ATOM   1871  OD1 ASP   116      24.240  48.020  44.270  1.00  0.00           O
ATOM   1872  OD2 ASP   116      24.770  49.000  42.370  1.00  0.00           O
ATOM   1873  C   ASP   116      25.000  44.280  42.300  1.00  0.00           C
ATOM   1874  O   ASP   116      23.880  43.790  42.190  1.00  0.00           O
ATOM   1875  N   LEU   117      26.060  43.600  41.820  1.00  0.00           N
ATOM   1876  HN  LEU   117      26.970  43.980  42.000  1.00  0.00           H
ATOM   1877  CA  LEU   117      25.990  42.330  41.170  1.00  0.00           C
ATOM   1878  HA  LEU   117      25.320  42.350  40.320  1.00  0.00           H
ATOM   1879  CB  LEU   117      27.390  42.040  40.610  1.00  0.00           C
ATOM   1880  HB1 LEU   117      27.680  42.950  40.050  1.00  0.00           H
ATOM   1881  HB2 LEU   117      28.070  41.870  41.480  1.00  0.00           H
ATOM   1882  CG  LEU   117      27.520  40.880  39.660  1.00  0.00           C
ATOM   1883  HG  LEU   117      27.410  39.870  40.130  1.00  0.00           H
ATOM   1884  CD1 LEU   117      26.460  40.990  38.600  1.00  0.00           C
ATOM   1885 1HD1 LEU   117      26.620  40.360  37.710  1.00  0.00           H
ATOM   1886 2HD1 LEU   117      25.550  40.580  39.090  1.00  0.00           H
ATOM   1887 3HD1 LEU   117      26.180  42.000  38.230  1.00  0.00           H
ATOM   1888  CD2 LEU   117      28.900  40.850  38.960  1.00  0.00           C
ATOM   1889 1HD2 LEU   117      29.690  40.870  39.750  1.00  0.00           H
ATOM   1890 2HD2 LEU   117      28.990  40.070  38.180  1.00  0.00           H
ATOM   1891 3HD2 LEU   117      29.040  41.830  38.470  1.00  0.00           H
ATOM   1892  C   LEU   117      25.570  41.130  42.150  1.00  0.00           C
ATOM   1893  O   LEU   117      24.700  40.320  41.860  1.00  0.00           O
ATOM   1894  N   PHE   118      26.170  41.190  43.370  1.00  0.00           N
ATOM   1895  HN  PHE   118      26.680  41.980  43.710  1.00  0.00           H
ATOM   1896  CA  PHE   118      25.920  40.160  44.350  1.00  0.00           C
ATOM   1897  HA  PHE   118      25.060  39.530  44.200  1.00  0.00           H
ATOM   1898  CB  PHE   118      27.150  39.310  44.570  1.00  0.00           C
ATOM   1899  HB1 PHE   118      27.980  39.900  45.030  1.00  0.00           H
ATOM   1900  HB2 PHE   118      26.900  38.450  45.230  1.00  0.00           H
ATOM   1901  CG  PHE   118      27.690  38.690  43.260  1.00  0.00           C
ATOM   1902  CD1 PHE   118      26.830  37.890  42.520  1.00  0.00           C
ATOM   1903  HD1 PHE   118      25.810  37.630  42.780  1.00  0.00           H
ATOM   1904  CE1 PHE   118      27.330  37.320  41.310  1.00  0.00           C
ATOM   1905  HE1 PHE   118      26.620  36.700  40.780  1.00  0.00           H
ATOM   1906  CZ  PHE   118      28.660  37.510  40.920  1.00  0.00           C
ATOM   1907  HZ  PHE   118      28.970  37.130  39.950  1.00  0.00           H
ATOM   1908  CD2 PHE   118      29.040  38.740  43.000  1.00  0.00           C
ATOM   1909  HD2 PHE   118      29.740  39.290  43.620  1.00  0.00           H
ATOM   1910  CE2 PHE   118      29.490  38.180  41.830  1.00  0.00           C
ATOM   1911  HE2 PHE   118      30.530  38.330  41.560  1.00  0.00           H
ATOM   1912  C   PHE   118      25.610  40.770  45.750  1.00  0.00           C
ATOM   1913  O   PHE   118      26.280  40.420  46.730  1.00  0.00           O
ATOM   1914  N   PRO   119      24.590  41.750  45.920  1.00  0.00           N
ATOM   1915  CD  PRO   119      23.500  41.920  45.070  1.00  0.00           C
ATOM   1916  HD1 PRO   119      22.970  41.020  44.700  1.00  0.00           H
ATOM   1917  HD2 PRO   119      23.820  42.580  44.240  1.00  0.00           H
ATOM   1918  CA  PRO   119      24.530  42.690  47.060  1.00  0.00           C
ATOM   1919  HA  PRO   119      25.470  43.190  47.150  1.00  0.00           H
ATOM   1920  CB  PRO   119      23.310  43.560  46.680  1.00  0.00           C
ATOM   1921  HB1 PRO   119      22.830  43.830  47.640  1.00  0.00           H
ATOM   1922  HB2 PRO   119      23.690  44.380  46.020  1.00  0.00           H
ATOM   1923  CG  PRO   119      22.440  42.710  45.800  1.00  0.00           C
ATOM   1924  HG1 PRO   119      21.720  42.120  46.400  1.00  0.00           H
ATOM   1925  HG2 PRO   119      21.900  43.310  45.030  1.00  0.00           H
ATOM   1926  C   PRO   119      24.210  41.960  48.390  1.00  0.00           C
ATOM   1927  O   PRO   119      24.500  42.530  49.420  1.00  0.00           O
ATOM   1928  N   ASN   120      23.510  40.790  48.380  1.00  0.00           N
ATOM   1929  HN  ASN   120      23.290  40.310  47.530  1.00  0.00           H
ATOM   1930  CA  ASN   120      22.950  40.130  49.610  1.00  0.00           C
ATOM   1931  HA  ASN   120      23.000  40.870  50.390  1.00  0.00           H
ATOM   1932  CB  ASN   120      21.510  39.670  49.430  1.00  0.00           C
ATOM   1933  HB1 ASN   120      21.380  38.860  48.680  1.00  0.00           H
ATOM   1934  HB2 ASN   120      21.100  39.270  50.370  1.00  0.00           H
ATOM   1935  CG  ASN   120      20.720  41.010  49.170  1.00  0.00           C
ATOM   1936  OD1 ASN   120      21.180  42.140  49.300  1.00  0.00           O
ATOM   1937  ND2 ASN   120      19.440  40.840  48.870  1.00  0.00           N
ATOM   1938 1HD2 ASN   120      19.120  39.920  48.640  1.00  0.00           H
ATOM   1939 2HD2 ASN   120      18.890  41.670  48.920  1.00  0.00           H
ATOM   1940  C   ASN   120      23.770  38.890  50.010  1.00  0.00           C
ATOM   1941  O   ASN   120      23.570  38.230  51.030  1.00  0.00           O
ATOM   1942  N   LEU   121      24.760  38.580  49.170  1.00  0.00           N
ATOM   1943  HN  LEU   121      24.700  39.170  48.370  1.00  0.00           H
ATOM   1944  CA  LEU   121      25.600  37.370  49.330  1.00  0.00           C
ATOM   1945  HA  LEU   121      25.010  36.500  49.550  1.00  0.00           H
ATOM   1946  CB  LEU   121      26.390  37.070  48.100  1.00  0.00           C
ATOM   1947  HB1 LEU   121      25.540  36.730  47.460  1.00  0.00           H
ATOM   1948  HB2 LEU   121      26.640  38.030  47.610  1.00  0.00           H
ATOM   1949  CG  LEU   121      27.480  36.070  48.080  1.00  0.00           C
ATOM   1950  HG  LEU   121      28.290  36.500  48.700  1.00  0.00           H
ATOM   1951  CD1 LEU   121      27.230  34.680  48.650  1.00  0.00           C
ATOM   1952 1HD1 LEU   121      28.170  34.090  48.560  1.00  0.00           H
ATOM   1953 2HD1 LEU   121      27.030  34.760  49.730  1.00  0.00           H
ATOM   1954 3HD1 LEU   121      26.320  34.230  48.210  1.00  0.00           H
ATOM   1955  CD2 LEU   121      28.080  35.970  46.650  1.00  0.00           C
ATOM   1956 1HD2 LEU   121      28.360  36.940  46.210  1.00  0.00           H
ATOM   1957 2HD2 LEU   121      28.950  35.260  46.630  1.00  0.00           H
ATOM   1958 3HD2 LEU   121      27.330  35.490  45.970  1.00  0.00           H
ATOM   1959  C   LEU   121      26.590  37.540  50.500  1.00  0.00           C
ATOM   1960  O   LEU   121      27.450  38.440  50.500  1.00  0.00           O
ATOM   1961  N   THR   122      26.460  36.690  51.550  1.00  0.00           N
ATOM   1962  HN  THR   122      25.850  35.910  51.500  1.00  0.00           H
ATOM   1963  CA  THR   122      26.940  37.130  52.850  1.00  0.00           C
ATOM   1964  HA  THR   122      27.850  37.700  52.780  1.00  0.00           H
ATOM   1965  CB  THR   122      25.820  37.910  53.510  1.00  0.00           C
ATOM   1966  HB  THR   122      25.510  38.730  52.820  1.00  0.00           H
ATOM   1967  OG1 THR   122      26.400  38.620  54.630  1.00  0.00           O
ATOM   1968  HG1 THR   122      26.510  39.540  54.380  1.00  0.00           H
ATOM   1969  CG2 THR   122      24.640  37.100  53.950  1.00  0.00           C
ATOM   1970 1HG2 THR   122      25.010  36.330  54.670  1.00  0.00           H
ATOM   1971 2HG2 THR   122      23.960  37.770  54.510  1.00  0.00           H
ATOM   1972 3HG2 THR   122      24.080  36.770  53.050  1.00  0.00           H
ATOM   1973  C   THR   122      27.440  35.940  53.630  1.00  0.00           C
ATOM   1974  O   THR   122      27.960  36.030  54.720  1.00  0.00           O
ATOM   1975  N   VAL   123      27.330  34.700  53.100  1.00  0.00           N
ATOM   1976  HN  VAL   123      26.940  34.460  52.220  1.00  0.00           H
ATOM   1977  CA  VAL   123      28.000  33.520  53.660  1.00  0.00           C
ATOM   1978  HA  VAL   123      28.780  33.790  54.370  1.00  0.00           H
ATOM   1979  CB  VAL   123      27.120  32.480  54.350  1.00  0.00           C
ATOM   1980  HB  VAL   123      26.390  32.170  53.580  1.00  0.00           H
ATOM   1981  CG1 VAL   123      27.850  31.140  54.740  1.00  0.00           C
ATOM   1982 1HG1 VAL   123      27.980  30.470  53.850  1.00  0.00           H
ATOM   1983 2HG1 VAL   123      28.900  31.460  54.960  1.00  0.00           H
ATOM   1984 3HG1 VAL   123      27.330  30.600  55.560  1.00  0.00           H
ATOM   1985  CG2 VAL   123      26.450  33.120  55.560  1.00  0.00           C
ATOM   1986 1HG2 VAL   123      25.750  33.940  55.280  1.00  0.00           H
ATOM   1987 2HG2 VAL   123      25.960  32.380  56.220  1.00  0.00           H
ATOM   1988 3HG2 VAL   123      27.200  33.470  56.310  1.00  0.00           H
ATOM   1989  C   VAL   123      28.810  32.860  52.490  1.00  0.00           C
ATOM   1990  O   VAL   123      28.230  32.500  51.460  1.00  0.00           O
ATOM   1991  N   ILE   124      30.100  32.710  52.640  1.00  0.00           N
ATOM   1992  HN  ILE   124      30.650  33.090  53.380  1.00  0.00           H
ATOM   1993  CA  ILE   124      30.750  31.700  51.780  1.00  0.00           C
ATOM   1994  HA  ILE   124      30.090  31.290  51.020  1.00  0.00           H
ATOM   1995  CB  ILE   124      31.870  32.230  51.020  1.00  0.00           C
ATOM   1996  HB  ILE   124      32.620  32.710  51.700  1.00  0.00           H
ATOM   1997  CG2 ILE   124      32.620  30.980  50.450  1.00  0.00           C
ATOM   1998 1HG2 ILE   124      31.910  30.200  50.120  1.00  0.00           H
ATOM   1999 2HG2 ILE   124      33.270  31.270  49.590  1.00  0.00           H
ATOM   2000 3HG2 ILE   124      33.200  30.510  51.260  1.00  0.00           H
ATOM   2001  CG1 ILE   124      31.360  33.140  49.930  1.00  0.00           C
ATOM   2002 1HG1 ILE   124      30.670  32.660  49.200  1.00  0.00           H
ATOM   2003 2HG1 ILE   124      30.790  33.960  50.420  1.00  0.00           H
ATOM   2004  CD  ILE   124      32.470  33.900  49.150  1.00  0.00           C
ATOM   2005  HD1 ILE   124      33.160  33.200  48.640  1.00  0.00           H
ATOM   2006  HD2 ILE   124      32.030  34.650  48.460  1.00  0.00           H
ATOM   2007  HD3 ILE   124      33.110  34.470  49.850  1.00  0.00           H
ATOM   2008  C   ILE   124      31.160  30.540  52.780  1.00  0.00           C
ATOM   2009  O   ILE   124      31.800  30.860  53.760  1.00  0.00           O
ATOM   2010  N   ARG   125      30.660  29.300  52.620  1.00  0.00           N
ATOM   2011  HN  ARG   125      30.060  29.110  51.850  1.00  0.00           H
ATOM   2012  CA  ARG   125      30.860  28.320  53.640  1.00  0.00           C
ATOM   2013  HA  ARG   125      30.950  28.830  54.590  1.00  0.00           H
ATOM   2014  CB  ARG   125      29.630  27.280  53.530  1.00  0.00           C
ATOM   2015  HB1 ARG   125      28.690  27.860  53.540  1.00  0.00           H
ATOM   2016  HB2 ARG   125      29.740  26.910  52.490  1.00  0.00           H
ATOM   2017  CG  ARG   125      29.610  26.090  54.560  1.00  0.00           C
ATOM   2018  HG1 ARG   125      30.580  25.550  54.570  1.00  0.00           H
ATOM   2019  HG2 ARG   125      29.490  26.500  55.580  1.00  0.00           H
ATOM   2020  CD  ARG   125      28.540  25.010  54.360  1.00  0.00           C
ATOM   2021  HD1 ARG   125      28.490  24.940  53.250  1.00  0.00           H
ATOM   2022  HD2 ARG   125      28.740  23.970  54.690  1.00  0.00           H
ATOM   2023  NE  ARG   125      27.180  25.510  54.920  1.00  0.00           N
ATOM   2024  HE  ARG   125      27.130  26.320  55.510  1.00  0.00           H
ATOM   2025  CZ  ARG   125      26.000  24.920  54.640  1.00  0.00           C
ATOM   2026  NH1 ARG   125      25.890  23.820  53.900  1.00  0.00           N
ATOM   2027 1HH1 ARG   125      26.710  23.490  53.440  1.00  0.00           H
ATOM   2028 2HH1 ARG   125      25.000  23.810  53.450  1.00  0.00           H
ATOM   2029  NH2 ARG   125      24.930  25.610  55.040  1.00  0.00           N
ATOM   2030 1HH2 ARG   125      25.070  26.390  55.660  1.00  0.00           H
ATOM   2031 2HH2 ARG   125      24.070  25.340  54.610  1.00  0.00           H
ATOM   2032  C   ARG   125      32.170  27.550  53.440  1.00  0.00           C
ATOM   2033  O   ARG   125      32.570  26.910  54.420  1.00  0.00           O
ATOM   2034  N   GLY   126      32.810  27.570  52.250  1.00  0.00           N
ATOM   2035  HN  GLY   126      32.420  28.040  51.470  1.00  0.00           H
ATOM   2036  CA  GLY   126      34.090  26.870  52.000  1.00  0.00           C
ATOM   2037  HA1 GLY   126      34.430  27.090  51.000  1.00  0.00           H
ATOM   2038  HA2 GLY   126      34.820  27.090  52.770  1.00  0.00           H
ATOM   2039  C   GLY   126      34.050  25.360  51.900  1.00  0.00           C
ATOM   2040  O   GLY   126      35.040  24.710  52.250  1.00  0.00           O
ATOM   2041  N   SER   127      32.930  24.750  51.430  1.00  0.00           N
ATOM   2042  HN  SER   127      32.120  25.230  51.100  1.00  0.00           H
ATOM   2043  CA  SER   127      32.880  23.280  51.510  1.00  0.00           C
ATOM   2044  HA  SER   127      33.130  23.210  52.570  1.00  0.00           H
ATOM   2045  CB  SER   127      31.470  22.580  51.270  1.00  0.00           C
ATOM   2046  HB1 SER   127      31.180  22.820  50.210  1.00  0.00           H
ATOM   2047  HB2 SER   127      31.590  21.480  51.300  1.00  0.00           H
ATOM   2048  OG  SER   127      30.460  23.120  52.220  1.00  0.00           O
ATOM   2049  HG1 SER   127      30.710  22.800  53.090  1.00  0.00           H
ATOM   2050  C   SER   127      33.870  22.550  50.660  1.00  0.00           C
ATOM   2051  O   SER   127      34.470  21.540  51.010  1.00  0.00           O
ATOM   2052  N   ARG   128      34.160  23.210  49.520  1.00  0.00           N
ATOM   2053  HN  ARG   128      33.640  24.020  49.260  1.00  0.00           H
ATOM   2054  CA  ARG   128      35.310  22.980  48.680  1.00  0.00           C
ATOM   2055  HA  ARG   128      35.900  22.230  49.200  1.00  0.00           H
ATOM   2056  CB  ARG   128      35.050  22.390  47.190  1.00  0.00           C
ATOM   2057  HB1 ARG   128      34.360  23.150  46.750  1.00  0.00           H
ATOM   2058  HB2 ARG   128      35.970  22.570  46.590  1.00  0.00           H
ATOM   2059  CG  ARG   128      34.780  20.890  47.050  1.00  0.00           C
ATOM   2060  HG1 ARG   128      34.620  20.670  45.970  1.00  0.00           H
ATOM   2061  HG2 ARG   128      35.680  20.260  47.210  1.00  0.00           H
ATOM   2062  CD  ARG   128      33.690  20.110  47.880  1.00  0.00           C
ATOM   2063  HD1 ARG   128      33.530  19.120  47.380  1.00  0.00           H
ATOM   2064  HD2 ARG   128      33.990  19.920  48.920  1.00  0.00           H
ATOM   2065  NE  ARG   128      32.410  20.950  47.760  1.00  0.00           N
ATOM   2066  HE  ARG   128      32.420  21.690  47.080  1.00  0.00           H
ATOM   2067  CZ  ARG   128      31.220  20.530  48.170  1.00  0.00           C
ATOM   2068  NH1 ARG   128      31.110  19.530  49.000  1.00  0.00           N
ATOM   2069 1HH1 ARG   128      31.850  18.940  49.340  1.00  0.00           H
ATOM   2070 2HH1 ARG   128      30.180  19.180  49.100  1.00  0.00           H
ATOM   2071  NH2 ARG   128      30.210  21.110  47.630  1.00  0.00           N
ATOM   2072 1HH2 ARG   128      30.480  22.040  47.360  1.00  0.00           H
ATOM   2073 2HH2 ARG   128      29.320  20.920  48.040  1.00  0.00           H
ATOM   2074  C   ARG   128      36.100  24.250  48.660  1.00  0.00           C
ATOM   2075  O   ARG   128      35.530  25.350  48.800  1.00  0.00           O
ATOM   2076  N   LEU   129      37.420  24.150  48.400  1.00  0.00           N
ATOM   2077  HN  LEU   129      37.790  23.240  48.270  1.00  0.00           H
ATOM   2078  CA  LEU   129      38.300  25.350  48.250  1.00  0.00           C
ATOM   2079  HA  LEU   129      37.640  26.150  47.950  1.00  0.00           H
ATOM   2080  CB  LEU   129      39.150  25.610  49.520  1.00  0.00           C
ATOM   2081  HB1 LEU   129      39.920  24.820  49.640  1.00  0.00           H
ATOM   2082  HB2 LEU   129      39.690  26.560  49.340  1.00  0.00           H
ATOM   2083  CG  LEU   129      38.450  25.850  50.840  1.00  0.00           C
ATOM   2084  HG  LEU   129      37.580  25.180  50.930  1.00  0.00           H
ATOM   2085  CD1 LEU   129      39.340  25.750  52.070  1.00  0.00           C
ATOM   2086 1HD1 LEU   129      38.720  25.550  52.970  1.00  0.00           H
ATOM   2087 2HD1 LEU   129      40.110  24.950  51.960  1.00  0.00           H
ATOM   2088 3HD1 LEU   129      39.870  26.690  52.290  1.00  0.00           H
ATOM   2089  CD2 LEU   129      37.710  27.170  50.880  1.00  0.00           C
ATOM   2090 1HD2 LEU   129      38.480  27.950  50.630  1.00  0.00           H
ATOM   2091 2HD2 LEU   129      36.920  27.410  50.140  1.00  0.00           H
ATOM   2092 3HD2 LEU   129      37.400  27.440  51.910  1.00  0.00           H
ATOM   2093  C   LEU   129      39.310  25.420  47.080  1.00  0.00           C
ATOM   2094  O   LEU   129      39.810  24.390  46.630  1.00  0.00           O
ATOM   2095  N   PHE   130      39.540  26.620  46.550  1.00  0.00           N
ATOM   2096  HN  PHE   130      39.340  27.420  47.100  1.00  0.00           H
ATOM   2097  CA  PHE   130      40.390  26.850  45.380  1.00  0.00           C
ATOM   2098  HA  PHE   130      40.350  25.900  44.880  1.00  0.00           H
ATOM   2099  CB  PHE   130      39.780  28.110  44.610  1.00  0.00           C
ATOM   2100  HB1 PHE   130      38.670  28.020  44.640  1.00  0.00           H
ATOM   2101  HB2 PHE   130      40.100  29.150  44.810  1.00  0.00           H
ATOM   2102  CG  PHE   130      40.170  27.740  43.250  1.00  0.00           C
ATOM   2103  CD1 PHE   130      39.460  26.690  42.670  1.00  0.00           C
ATOM   2104  HD1 PHE   130      38.610  26.260  43.200  1.00  0.00           H
ATOM   2105  CE1 PHE   130      39.690  26.270  41.330  1.00  0.00           C
ATOM   2106  HE1 PHE   130      38.980  25.580  40.920  1.00  0.00           H
ATOM   2107  CZ  PHE   130      40.890  26.710  40.680  1.00  0.00           C
ATOM   2108  HZ  PHE   130      41.050  26.460  39.640  1.00  0.00           H
ATOM   2109  CD2 PHE   130      41.390  28.150  42.570  1.00  0.00           C
ATOM   2110  HD2 PHE   130      41.920  28.960  43.050  1.00  0.00           H
ATOM   2111  CE2 PHE   130      41.690  27.690  41.320  1.00  0.00           C
ATOM   2112  HE2 PHE   130      42.510  28.030  40.700  1.00  0.00           H
ATOM   2113  C   PHE   130      41.820  27.120  45.830  1.00  0.00           C
ATOM   2114  O   PHE   130      42.150  28.280  46.000  1.00  0.00           O
ATOM   2115  N   PHE   131      42.680  26.070  46.110  1.00  0.00           N
ATOM   2116  HN  PHE   131      42.370  25.130  45.990  1.00  0.00           H
ATOM   2117  CA  PHE   131      44.040  26.250  46.520  1.00  0.00           C
ATOM   2118  HA  PHE   131      44.500  25.280  46.630  1.00  0.00           H
ATOM   2119  CB  PHE   131      44.720  27.050  45.380  1.00  0.00           C
ATOM   2120  HB1 PHE   131      44.250  26.960  44.380  1.00  0.00           H
ATOM   2121  HB2 PHE   131      44.660  28.140  45.560  1.00  0.00           H
ATOM   2122  CG  PHE   131      46.190  26.620  45.260  1.00  0.00           C
ATOM   2123  CD1 PHE   131      47.140  27.420  45.910  1.00  0.00           C
ATOM   2124  HD1 PHE   131      46.820  28.270  46.490  1.00  0.00           H
ATOM   2125  CE1 PHE   131      48.530  27.120  45.750  1.00  0.00           C
ATOM   2126  HE1 PHE   131      49.260  27.740  46.270  1.00  0.00           H
ATOM   2127  CZ  PHE   131      48.920  26.080  44.860  1.00  0.00           C
ATOM   2128  HZ  PHE   131      49.920  25.770  44.620  1.00  0.00           H
ATOM   2129  CD2 PHE   131      46.540  25.490  44.570  1.00  0.00           C
ATOM   2130  HD2 PHE   131      45.740  24.900  44.160  1.00  0.00           H
ATOM   2131  CE2 PHE   131      47.880  25.200  44.360  1.00  0.00           C
ATOM   2132  HE2 PHE   131      48.130  24.410  43.670  1.00  0.00           H
ATOM   2133  C   PHE   131      44.030  26.890  47.910  1.00  0.00           C
ATOM   2134  O   PHE   131      44.690  27.850  48.230  1.00  0.00           O
ATOM   2135  N   ASN   132      43.100  26.340  48.710  1.00  0.00           N
ATOM   2136  HN  ASN   132      42.600  25.580  48.290  1.00  0.00           H
ATOM   2137  CA  ASN   132      42.780  26.830  50.050  1.00  0.00           C
ATOM   2138  HA  ASN   132      42.100  26.080  50.440  1.00  0.00           H
ATOM   2139  CB  ASN   132      44.050  26.690  51.010  1.00  0.00           C
ATOM   2140  HB1 ASN   132      44.920  27.240  50.600  1.00  0.00           H
ATOM   2141  HB2 ASN   132      43.740  27.080  52.000  1.00  0.00           H
ATOM   2142  CG  ASN   132      44.350  25.260  51.270  1.00  0.00           C
ATOM   2143  OD1 ASN   132      45.450  24.750  50.840  1.00  0.00           O
ATOM   2144  ND2 ASN   132      43.500  24.500  52.000  1.00  0.00           N
ATOM   2145 1HD2 ASN   132      42.810  24.970  52.550  1.00  0.00           H
ATOM   2146 2HD2 ASN   132      43.820  23.590  52.250  1.00  0.00           H
ATOM   2147  C   ASN   132      42.060  28.180  50.120  1.00  0.00           C
ATOM   2148  O   ASN   132      41.630  28.660  51.200  1.00  0.00           O
ATOM   2149  N   TYR   133      41.760  28.810  49.010  1.00  0.00           N
ATOM   2150  HN  TYR   133      42.170  28.570  48.140  1.00  0.00           H
ATOM   2151  CA  TYR   133      41.000  30.030  49.010  1.00  0.00           C
ATOM   2152  HA  TYR   133      41.040  30.520  49.980  1.00  0.00           H
ATOM   2153  CB  TYR   133      41.600  31.000  47.850  1.00  0.00           C
ATOM   2154  HB1 TYR   133      41.290  30.680  46.830  1.00  0.00           H
ATOM   2155  HB2 TYR   133      41.250  32.020  48.100  1.00  0.00           H
ATOM   2156  CG  TYR   133      43.030  31.280  47.960  1.00  0.00           C
ATOM   2157  CD1 TYR   133      43.580  31.900  49.120  1.00  0.00           C
ATOM   2158  HD1 TYR   133      42.880  32.340  49.830  1.00  0.00           H
ATOM   2159  CE1 TYR   133      44.950  32.020  49.310  1.00  0.00           C
ATOM   2160  HE1 TYR   133      45.380  32.430  50.200  1.00  0.00           H
ATOM   2161  CZ  TYR   133      45.860  31.630  48.310  1.00  0.00           C
ATOM   2162  OH  TYR   133      47.280  31.690  48.570  1.00  0.00           O
ATOM   2163  HH  TYR   133      47.480  31.720  49.500  1.00  0.00           H
ATOM   2164  CD2 TYR   133      43.950  30.810  46.980  1.00  0.00           C
ATOM   2165  HD2 TYR   133      43.600  30.270  46.120  1.00  0.00           H
ATOM   2166  CE2 TYR   133      45.360  30.870  47.210  1.00  0.00           C
ATOM   2167  HE2 TYR   133      46.040  30.410  46.520  1.00  0.00           H
ATOM   2168  C   TYR   133      39.510  29.850  48.740  1.00  0.00           C
ATOM   2169  O   TYR   133      39.010  29.040  47.930  1.00  0.00           O
ATOM   2170  N   ALA   134      38.670  30.600  49.440  1.00  0.00           N
ATOM   2171  HN  ALA   134      39.080  31.290  50.030  1.00  0.00           H
ATOM   2172  CA  ALA   134      37.180  30.560  49.380  1.00  0.00           C
ATOM   2173  HA  ALA   134      36.780  29.610  49.090  1.00  0.00           H
ATOM   2174  CB  ALA   134      36.740  30.880  50.810  1.00  0.00           C
ATOM   2175  HB1 ALA   134      37.130  31.810  51.270  1.00  0.00           H
ATOM   2176  HB2 ALA   134      35.620  30.930  50.800  1.00  0.00           H
ATOM   2177  HB3 ALA   134      37.150  30.100  51.480  1.00  0.00           H
ATOM   2178  C   ALA   134      36.660  31.670  48.510  1.00  0.00           C
ATOM   2179  O   ALA   134      35.530  31.860  48.080  1.00  0.00           O
ATOM   2180  N   LEU   135      37.610  32.530  48.070  1.00  0.00           N
ATOM   2181  HN  LEU   135      38.520  32.300  48.420  1.00  0.00           H
ATOM   2182  CA  LEU   135      37.350  33.850  47.490  1.00  0.00           C
ATOM   2183  HA  LEU   135      36.450  33.890  46.890  1.00  0.00           H
ATOM   2184  CB  LEU   135      37.090  34.900  48.590  1.00  0.00           C
ATOM   2185  HB1 LEU   135      36.380  34.580  49.390  1.00  0.00           H
ATOM   2186  HB2 LEU   135      38.080  35.100  49.030  1.00  0.00           H
ATOM   2187  CG  LEU   135      36.610  36.340  48.090  1.00  0.00           C
ATOM   2188  HG  LEU   135      37.400  36.770  47.440  1.00  0.00           H
ATOM   2189  CD1 LEU   135      35.270  36.190  47.330  1.00  0.00           C
ATOM   2190 1HD1 LEU   135      35.330  35.590  46.400  1.00  0.00           H
ATOM   2191 2HD1 LEU   135      34.580  35.580  47.940  1.00  0.00           H
ATOM   2192 3HD1 LEU   135      34.920  37.190  46.970  1.00  0.00           H
ATOM   2193  CD2 LEU   135      36.490  37.240  49.300  1.00  0.00           C
ATOM   2194 1HD2 LEU   135      36.570  38.320  49.010  1.00  0.00           H
ATOM   2195 2HD2 LEU   135      35.480  37.100  49.740  1.00  0.00           H
ATOM   2196 3HD2 LEU   135      37.350  37.110  50.020  1.00  0.00           H
ATOM   2197  C   LEU   135      38.570  34.320  46.700  1.00  0.00           C
ATOM   2198  O   LEU   135      39.570  34.700  47.290  1.00  0.00           O
ATOM   2199  N   VAL   136      38.580  34.180  45.350  1.00  0.00           N
ATOM   2200  HN  VAL   136      37.740  33.760  44.990  1.00  0.00           H
ATOM   2201  CA  VAL   136      39.630  34.440  44.350  1.00  0.00           C
ATOM   2202  HA  VAL   136      40.580  34.700  44.780  1.00  0.00           H
ATOM   2203  CB  VAL   136      39.990  33.090  43.590  1.00  0.00           C
ATOM   2204  HB  VAL   136      39.120  32.650  43.070  1.00  0.00           H
ATOM   2205  CG1 VAL   136      41.210  33.500  42.600  1.00  0.00           C
ATOM   2206 1HG1 VAL   136      40.830  34.290  41.920  1.00  0.00           H
ATOM   2207 2HG1 VAL   136      42.000  34.000  43.220  1.00  0.00           H
ATOM   2208 3HG1 VAL   136      41.540  32.660  41.950  1.00  0.00           H
ATOM   2209  CG2 VAL   136      40.540  32.040  44.560  1.00  0.00           C
ATOM   2210 1HG2 VAL   136      41.540  32.280  44.960  1.00  0.00           H
ATOM   2211 2HG2 VAL   136      39.910  31.850  45.460  1.00  0.00           H
ATOM   2212 3HG2 VAL   136      40.770  31.100  44.010  1.00  0.00           H
ATOM   2213  C   VAL   136      39.210  35.460  43.320  1.00  0.00           C
ATOM   2214  O   VAL   136      38.200  35.310  42.590  1.00  0.00           O
ATOM   2215  N   ILE   137      39.930  36.560  43.270  1.00  0.00           N
ATOM   2216  HN  ILE   137      40.750  36.710  43.800  1.00  0.00           H
ATOM   2217  CA  ILE   137      39.580  37.660  42.380  1.00  0.00           C
ATOM   2218  HA  ILE   137      38.900  37.450  41.590  1.00  0.00           H
ATOM   2219  CB  ILE   137      39.200  38.900  43.030  1.00  0.00           C
ATOM   2220  HB  ILE   137      39.950  39.170  43.810  1.00  0.00           H
ATOM   2221  CG2 ILE   137      38.970  40.020  42.000  1.00  0.00           C
ATOM   2222 1HG2 ILE   137      39.820  40.310  41.350  1.00  0.00           H
ATOM   2223 2HG2 ILE   137      38.180  39.750  41.290  1.00  0.00           H
ATOM   2224 3HG2 ILE   137      38.620  40.960  42.470  1.00  0.00           H
ATOM   2225  CG1 ILE   137      37.790  38.560  43.740  1.00  0.00           C
ATOM   2226 1HG1 ILE   137      36.980  38.580  42.980  1.00  0.00           H
ATOM   2227 2HG1 ILE   137      37.810  37.610  44.310  1.00  0.00           H
ATOM   2228  CD  ILE   137      37.450  39.690  44.740  1.00  0.00           C
ATOM   2229  HD1 ILE   137      37.530  40.720  44.320  1.00  0.00           H
ATOM   2230  HD2 ILE   137      36.390  39.680  45.080  1.00  0.00           H
ATOM   2231  HD3 ILE   137      38.090  39.660  45.640  1.00  0.00           H
ATOM   2232  C   ILE   137      40.870  37.960  41.630  1.00  0.00           C
ATOM   2233  O   ILE   137      41.830  38.520  42.180  1.00  0.00           O
ATOM   2234  N   PHE   138      41.000  37.540  40.350  1.00  0.00           N
ATOM   2235  HN  PHE   138      40.170  37.100  39.990  1.00  0.00           H
ATOM   2236  CA  PHE   138      42.240  37.380  39.650  1.00  0.00           C
ATOM   2237  HA  PHE   138      42.950  37.890  40.290  1.00  0.00           H
ATOM   2238  CB  PHE   138      42.590  35.890  39.510  1.00  0.00           C
ATOM   2239  HB1 PHE   138      42.330  35.360  40.440  1.00  0.00           H
ATOM   2240  HB2 PHE   138      42.020  35.440  38.670  1.00  0.00           H
ATOM   2241  CG  PHE   138      44.090  35.720  39.310  1.00  0.00           C
ATOM   2242  CD1 PHE   138      44.910  35.280  40.360  1.00  0.00           C
ATOM   2243  HD1 PHE   138      44.490  35.120  41.350  1.00  0.00           H
ATOM   2244  CE1 PHE   138      46.280  34.980  40.220  1.00  0.00           C
ATOM   2245  HE1 PHE   138      46.800  34.670  41.120  1.00  0.00           H
ATOM   2246  CZ  PHE   138      46.910  35.250  38.990  1.00  0.00           C
ATOM   2247  HZ  PHE   138      47.990  35.170  38.900  1.00  0.00           H
ATOM   2248  CD2 PHE   138      44.670  35.790  38.060  1.00  0.00           C
ATOM   2249  HD2 PHE   138      44.030  36.130  37.250  1.00  0.00           H
ATOM   2250  CE2 PHE   138      46.060  35.700  37.960  1.00  0.00           C
ATOM   2251  HE2 PHE   138      46.410  35.770  36.930  1.00  0.00           H
ATOM   2252  C   PHE   138      42.090  38.170  38.290  1.00  0.00           C
ATOM   2253  O   PHE   138      41.150  37.960  37.520  1.00  0.00           O
ATOM   2254  N   GLU   139      43.080  39.150  37.920  1.00  0.00           N
ATOM   2255  HN  GLU   139      43.860  39.440  38.480  1.00  0.00           H
ATOM   2256  CA  GLU   139      43.140  39.800  36.580  1.00  0.00           C
ATOM   2257  HA  GLU   139      43.900  40.560  36.620  1.00  0.00           H
ATOM   2258  CB  GLU   139      43.740  38.860  35.520  1.00  0.00           C
ATOM   2259  HB1 GLU   139      43.220  37.880  35.670  1.00  0.00           H
ATOM   2260  HB2 GLU   139      43.640  39.200  34.470  1.00  0.00           H
ATOM   2261  CG  GLU   139      45.240  38.650  35.810  1.00  0.00           C
ATOM   2262  HG1 GLU   139      45.810  39.520  35.440  1.00  0.00           H
ATOM   2263  HG2 GLU   139      45.340  38.510  36.910  1.00  0.00           H
ATOM   2264  CD  GLU   139      45.820  37.500  34.950  1.00  0.00           C
ATOM   2265  OE1 GLU   139      45.140  36.480  34.770  1.00  0.00           O
ATOM   2266  OE2 GLU   139      46.960  37.640  34.430  1.00  0.00           O
ATOM   2267  C   GLU   139      41.860  40.390  36.090  1.00  0.00           C
ATOM   2268  O   GLU   139      41.560  40.220  34.920  1.00  0.00           O
ATOM   2269  N   MET   140      41.120  41.150  36.940  1.00  0.00           N
ATOM   2270  HN  MET   140      41.440  41.280  37.880  1.00  0.00           H
ATOM   2271  CA  MET   140      39.850  41.760  36.500  1.00  0.00           C
ATOM   2272  HA  MET   140      39.300  41.280  35.700  1.00  0.00           H
ATOM   2273  CB  MET   140      38.930  42.060  37.710  1.00  0.00           C
ATOM   2274  HB1 MET   140      39.500  42.760  38.360  1.00  0.00           H
ATOM   2275  HB2 MET   140      37.930  42.500  37.510  1.00  0.00           H
ATOM   2276  CG  MET   140      38.660  40.770  38.560  1.00  0.00           C
ATOM   2277  HG1 MET   140      39.600  40.220  38.790  1.00  0.00           H
ATOM   2278  HG2 MET   140      38.250  41.070  39.550  1.00  0.00           H
ATOM   2279  SD  MET   140      37.510  39.570  37.760  1.00  0.00           S
ATOM   2280  CE  MET   140      36.030  40.430  38.410  1.00  0.00           C
ATOM   2281  HE1 MET   140      35.070  39.950  38.120  1.00  0.00           H
ATOM   2282  HE2 MET   140      36.260  40.510  39.500  1.00  0.00           H
ATOM   2283  HE3 MET   140      35.960  41.460  38.030  1.00  0.00           H
ATOM   2284  C   MET   140      40.460  43.070  36.000  1.00  0.00           C
ATOM   2285  O   MET   140      41.380  43.660  36.600  1.00  0.00           O
ATOM   2286  N   VAL   141      39.900  43.550  34.880  1.00  0.00           N
ATOM   2287  HN  VAL   141      39.090  43.050  34.560  1.00  0.00           H
ATOM   2288  CA  VAL   141      40.240  44.780  34.320  1.00  0.00           C
ATOM   2289  HA  VAL   141      41.010  45.230  34.930  1.00  0.00           H
ATOM   2290  CB  VAL   141      40.850  44.630  32.970  1.00  0.00           C
ATOM   2291  HB  VAL   141      40.320  43.830  32.410  1.00  0.00           H
ATOM   2292  CG1 VAL   141      40.810  45.880  32.050  1.00  0.00           C
ATOM   2293 1HG1 VAL   141      39.770  46.100  31.740  1.00  0.00           H
ATOM   2294 2HG1 VAL   141      41.360  46.660  32.610  1.00  0.00           H
ATOM   2295 3HG1 VAL   141      41.440  45.690  31.150  1.00  0.00           H
ATOM   2296  CG2 VAL   141      42.280  44.060  33.180  1.00  0.00           C
ATOM   2297 1HG2 VAL   141      42.740  43.830  32.200  1.00  0.00           H
ATOM   2298 2HG2 VAL   141      42.870  44.870  33.680  1.00  0.00           H
ATOM   2299 3HG2 VAL   141      42.300  43.120  33.760  1.00  0.00           H
ATOM   2300  C   VAL   141      38.980  45.580  34.350  1.00  0.00           C
ATOM   2301  O   VAL   141      37.880  45.240  33.870  1.00  0.00           O
ATOM   2302  N   HIS   142      39.140  46.780  34.910  1.00  0.00           N
ATOM   2303  HN  HIS   142      40.070  47.060  35.170  1.00  0.00           H
ATOM   2304  CA  HIS   142      38.160  47.870  35.100  1.00  0.00           C
ATOM   2305  HA  HIS   142      38.780  48.720  35.310  1.00  0.00           H
ATOM   2306  CB  HIS   142      37.220  48.150  33.850  1.00  0.00           C
ATOM   2307  HB1 HIS   142      36.640  47.220  33.650  1.00  0.00           H
ATOM   2308  HB2 HIS   142      36.530  48.990  34.070  1.00  0.00           H
ATOM   2309  ND1 HIS   142      38.880  49.670  32.710  1.00  0.00           N
ATOM   2310  CG  HIS   142      37.940  48.620  32.610  1.00  0.00           C
ATOM   2311  CE1 HIS   142      39.420  49.760  31.450  1.00  0.00           C
ATOM   2312  HE1 HIS   142      40.180  50.490  31.190  1.00  0.00           H
ATOM   2313  NE2 HIS   142      38.830  48.910  30.650  1.00  0.00           N
ATOM   2314  HE2 HIS   142      39.050  48.940  29.670  1.00  0.00           H
ATOM   2315  CD2 HIS   142      37.900  48.140  31.330  1.00  0.00           C
ATOM   2316  HD2 HIS   142      37.320  47.350  30.870  1.00  0.00           H
ATOM   2317  C   HIS   142      37.360  47.910  36.410  1.00  0.00           C
ATOM   2318  O   HIS   142      36.440  48.700  36.540  1.00  0.00           O
ATOM   2319  N   LEU   143      37.690  47.040  37.370  1.00  0.00           N
ATOM   2320  HN  LEU   143      38.550  46.550  37.320  1.00  0.00           H
ATOM   2321  CA  LEU   143      37.120  46.960  38.690  1.00  0.00           C
ATOM   2322  HA  LEU   143      36.050  47.130  38.670  1.00  0.00           H
ATOM   2323  CB  LEU   143      37.400  45.620  39.250  1.00  0.00           C
ATOM   2324  HB1 LEU   143      36.790  44.890  38.680  1.00  0.00           H
ATOM   2325  HB2 LEU   143      38.440  45.390  38.960  1.00  0.00           H
ATOM   2326  CG  LEU   143      37.150  45.270  40.700  1.00  0.00           C
ATOM   2327  HG  LEU   143      37.660  45.990  41.360  1.00  0.00           H
ATOM   2328  CD1 LEU   143      35.610  45.180  40.920  1.00  0.00           C
ATOM   2329 1HD1 LEU   143      35.130  46.020  40.370  1.00  0.00           H
ATOM   2330 2HD1 LEU   143      35.200  44.220  40.540  1.00  0.00           H
ATOM   2331 3HD1 LEU   143      35.380  45.230  42.000  1.00  0.00           H
ATOM   2332  CD2 LEU   143      37.770  43.890  40.920  1.00  0.00           C
ATOM   2333 1HD2 LEU   143      38.770  43.760  40.440  1.00  0.00           H
ATOM   2334 2HD2 LEU   143      37.870  43.800  42.010  1.00  0.00           H
ATOM   2335 3HD2 LEU   143      37.110  43.080  40.540  1.00  0.00           H
ATOM   2336  C   LEU   143      37.670  48.080  39.540  1.00  0.00           C
ATOM   2337  O   LEU   143      38.880  48.340  39.670  1.00  0.00           O
ATOM   2338  N   LYS   144      36.750  48.800  40.230  1.00  0.00           N
ATOM   2339  HN  LYS   144      35.800  48.480  40.280  1.00  0.00           H
ATOM   2340  CA  LYS   144      36.960  50.080  40.810  1.00  0.00           C
ATOM   2341  HA  LYS   144      37.880  50.450  40.390  1.00  0.00           H
ATOM   2342  CB  LYS   144      35.890  51.060  40.330  1.00  0.00           C
ATOM   2343  HB1 LYS   144      34.880  50.670  40.590  1.00  0.00           H
ATOM   2344  HB2 LYS   144      35.940  51.980  40.950  1.00  0.00           H
ATOM   2345  CG  LYS   144      36.020  51.530  38.890  1.00  0.00           C
ATOM   2346  HG1 LYS   144      36.940  52.140  38.690  1.00  0.00           H
ATOM   2347  HG2 LYS   144      36.010  50.620  38.260  1.00  0.00           H
ATOM   2348  CD  LYS   144      34.860  52.280  38.320  1.00  0.00           C
ATOM   2349  HD1 LYS   144      33.950  51.650  38.450  1.00  0.00           H
ATOM   2350  HD2 LYS   144      34.730  53.120  39.040  1.00  0.00           H
ATOM   2351  CE  LYS   144      35.090  52.470  36.800  1.00  0.00           C
ATOM   2352  HE1 LYS   144      35.950  53.090  36.500  1.00  0.00           H
ATOM   2353  HE2 LYS   144      35.130  51.440  36.370  1.00  0.00           H
ATOM   2354  NZ  LYS   144      34.000  53.160  36.130  1.00  0.00           N
ATOM   2355  HZ1 LYS   144      33.690  54.020  36.630  1.00  0.00           H
ATOM   2356  HZ2 LYS   144      34.390  53.640  35.290  1.00  0.00           H
ATOM   2357  HZ3 LYS   144      33.220  52.490  35.970  1.00  0.00           H
ATOM   2358  C   LYS   144      36.950  49.980  42.320  1.00  0.00           C
ATOM   2359  O   LYS   144      37.690  50.720  42.950  1.00  0.00           O
ATOM   2360  N   GLU   145      36.180  49.020  42.910  1.00  0.00           N
ATOM   2361  HN  GLU   145      35.560  48.430  42.400  1.00  0.00           H
ATOM   2362  CA  GLU   145      36.230  48.760  44.330  1.00  0.00           C
ATOM   2363  HA  GLU   145      37.240  48.630  44.690  1.00  0.00           H
ATOM   2364  CB  GLU   145      35.500  49.840  45.300  1.00  0.00           C
ATOM   2365  HB1 GLU   145      36.010  49.930  46.290  1.00  0.00           H
ATOM   2366  HB2 GLU   145      35.670  50.780  44.740  1.00  0.00           H
ATOM   2367  CG  GLU   145      33.930  49.730  45.550  1.00  0.00           C
ATOM   2368  HG1 GLU   145      33.490  49.670  44.530  1.00  0.00           H
ATOM   2369  HG2 GLU   145      33.680  48.810  46.120  1.00  0.00           H
ATOM   2370  CD  GLU   145      33.220  50.690  46.490  1.00  0.00           C
ATOM   2371  OE1 GLU   145      32.350  51.360  45.950  1.00  0.00           O
ATOM   2372  OE2 GLU   145      33.500  50.640  47.700  1.00  0.00           O
ATOM   2373  C   GLU   145      35.500  47.460  44.430  1.00  0.00           C
ATOM   2374  O   GLU   145      34.660  47.150  43.510  1.00  0.00           O
ATOM   2375  N   LEU   146      35.710  46.640  45.470  1.00  0.00           N
ATOM   2376  HN  LEU   146      36.210  46.980  46.270  1.00  0.00           H
ATOM   2377  CA  LEU   146      35.290  45.230  45.520  1.00  0.00           C
ATOM   2378  HA  LEU   146      35.550  44.780  44.570  1.00  0.00           H
ATOM   2379  CB  LEU   146      36.110  44.370  46.550  1.00  0.00           C
ATOM   2380  HB1 LEU   146      35.830  44.590  47.600  1.00  0.00           H
ATOM   2381  HB2 LEU   146      35.830  43.310  46.390  1.00  0.00           H
ATOM   2382  CG  LEU   146      37.650  44.500  46.380  1.00  0.00           C
ATOM   2383  HG  LEU   146      37.880  45.580  46.220  1.00  0.00           H
ATOM   2384  CD1 LEU   146      38.430  43.920  47.560  1.00  0.00           C
ATOM   2385 1HD1 LEU   146      39.520  44.030  47.400  1.00  0.00           H
ATOM   2386 2HD1 LEU   146      38.170  44.430  48.520  1.00  0.00           H
ATOM   2387 3HD1 LEU   146      38.280  42.840  47.760  1.00  0.00           H
ATOM   2388  CD2 LEU   146      38.070  43.860  45.040  1.00  0.00           C
ATOM   2389 1HD2 LEU   146      37.770  42.810  44.890  1.00  0.00           H
ATOM   2390 2HD2 LEU   146      37.560  44.420  44.220  1.00  0.00           H
ATOM   2391 3HD2 LEU   146      39.180  43.840  44.920  1.00  0.00           H
ATOM   2392  C   LEU   146      33.780  45.000  45.850  1.00  0.00           C
ATOM   2393  O   LEU   146      33.130  44.170  45.220  1.00  0.00           O
ATOM   2394  N   GLY   147      33.270  45.990  46.760  1.00  0.00           N
ATOM   2395  HN  GLY   147      33.930  46.420  47.380  1.00  0.00           H
ATOM   2396  CA  GLY   147      31.890  46.120  47.110  1.00  0.00           C
ATOM   2397  HA1 GLY   147      31.850  47.060  47.630  1.00  0.00           H
ATOM   2398  HA2 GLY   147      31.340  46.030  46.190  1.00  0.00           H
ATOM   2399  C   GLY   147      31.420  45.030  48.060  1.00  0.00           C
ATOM   2400  O   GLY   147      30.260  44.560  47.960  1.00  0.00           O
ATOM   2401  N   LEU   148      32.260  44.500  48.930  1.00  0.00           N
ATOM   2402  HN  LEU   148      33.130  44.980  49.030  1.00  0.00           H
ATOM   2403  CA  LEU   148      31.980  43.430  49.850  1.00  0.00           C
ATOM   2404  HA  LEU   148      31.340  42.650  49.480  1.00  0.00           H
ATOM   2405  CB  LEU   148      33.300  42.720  50.260  1.00  0.00           C
ATOM   2406  HB1 LEU   148      33.840  43.470  50.860  1.00  0.00           H
ATOM   2407  HB2 LEU   148      33.090  41.820  50.880  1.00  0.00           H
ATOM   2408  CG  LEU   148      34.250  42.340  49.070  1.00  0.00           C
ATOM   2409  HG  LEU   148      34.590  43.250  48.550  1.00  0.00           H
ATOM   2410  CD1 LEU   148      35.440  41.740  49.610  1.00  0.00           C
ATOM   2411 1HD1 LEU   148      36.360  42.370  49.610  1.00  0.00           H
ATOM   2412 2HD1 LEU   148      35.370  41.250  50.600  1.00  0.00           H
ATOM   2413 3HD1 LEU   148      35.710  40.910  48.920  1.00  0.00           H
ATOM   2414  CD2 LEU   148      33.390  41.550  48.000  1.00  0.00           C
ATOM   2415 1HD2 LEU   148      32.720  40.810  48.480  1.00  0.00           H
ATOM   2416 2HD2 LEU   148      32.770  42.010  47.200  1.00  0.00           H
ATOM   2417 3HD2 LEU   148      34.030  40.880  47.380  1.00  0.00           H
ATOM   2418  C   LEU   148      31.300  43.920  51.170  1.00  0.00           C
ATOM   2419  O   LEU   148      31.140  43.190  52.130  1.00  0.00           O
ATOM   2420  N   TYR   149      30.850  45.190  51.260  1.00  0.00           N
ATOM   2421  HN  TYR   149      30.910  45.770  50.440  1.00  0.00           H
ATOM   2422  CA  TYR   149      30.110  45.750  52.380  1.00  0.00           C
ATOM   2423  HA  TYR   149      30.850  45.920  53.140  1.00  0.00           H
ATOM   2424  CB  TYR   149      29.280  47.000  51.960  1.00  0.00           C
ATOM   2425  HB1 TYR   149      28.540  46.780  51.160  1.00  0.00           H
ATOM   2426  HB2 TYR   149      28.810  47.360  52.910  1.00  0.00           H
ATOM   2427  CG  TYR   149      30.210  48.070  51.450  1.00  0.00           C
ATOM   2428  CD1 TYR   149      31.020  48.850  52.340  1.00  0.00           C
ATOM   2429  HD1 TYR   149      31.060  48.620  53.400  1.00  0.00           H
ATOM   2430  CE1 TYR   149      31.810  49.980  51.810  1.00  0.00           C
ATOM   2431  HE1 TYR   149      32.430  50.490  52.530  1.00  0.00           H
ATOM   2432  CZ  TYR   149      31.810  50.270  50.450  1.00  0.00           C
ATOM   2433  OH  TYR   149      32.870  51.160  50.150  1.00  0.00           O
ATOM   2434  HH  TYR   149      33.040  51.190  49.200  1.00  0.00           H
ATOM   2435  CD2 TYR   149      30.180  48.470  50.110  1.00  0.00           C
ATOM   2436  HD2 TYR   149      29.580  47.840  49.470  1.00  0.00           H
ATOM   2437  CE2 TYR   149      31.010  49.480  49.620  1.00  0.00           C
ATOM   2438  HE2 TYR   149      31.030  49.810  48.590  1.00  0.00           H
ATOM   2439  C   TYR   149      29.060  44.800  53.020  1.00  0.00           C
ATOM   2440  O   TYR   149      29.040  44.580  54.270  1.00  0.00           O
ATOM   2441  N   ASN   150      28.280  44.040  52.260  1.00  0.00           N
ATOM   2442  HN  ASN   150      28.190  44.270  51.290  1.00  0.00           H
ATOM   2443  CA  ASN   150      27.230  43.230  52.800  1.00  0.00           C
ATOM   2444  HA  ASN   150      26.860  43.540  53.770  1.00  0.00           H
ATOM   2445  CB  ASN   150      26.030  43.210  51.880  1.00  0.00           C
ATOM   2446  HB1 ASN   150      26.300  42.950  50.840  1.00  0.00           H
ATOM   2447  HB2 ASN   150      25.230  42.550  52.280  1.00  0.00           H
ATOM   2448  CG  ASN   150      25.340  44.590  51.900  1.00  0.00           C
ATOM   2449  OD1 ASN   150      25.550  45.320  52.870  1.00  0.00           O
ATOM   2450  ND2 ASN   150      24.600  44.960  50.790  1.00  0.00           N
ATOM   2451 1HD2 ASN   150      24.630  44.270  50.080  1.00  0.00           H
ATOM   2452 2HD2 ASN   150      24.520  45.950  50.620  1.00  0.00           H
ATOM   2453  C   ASN   150      27.720  41.810  52.950  1.00  0.00           C
ATOM   2454  O   ASN   150      26.930  40.950  53.210  1.00  0.00           O
ATOM   2455  N   LEU   151      29.020  41.530  52.820  1.00  0.00           N
ATOM   2456  HN  LEU   151      29.770  42.190  52.680  1.00  0.00           H
ATOM   2457  CA  LEU   151      29.510  40.170  52.690  1.00  0.00           C
ATOM   2458  HA  LEU   151      28.690  39.500  52.500  1.00  0.00           H
ATOM   2459  CB  LEU   151      30.550  40.060  51.550  1.00  0.00           C
ATOM   2460  HB1 LEU   151      29.970  40.330  50.630  1.00  0.00           H
ATOM   2461  HB2 LEU   151      31.420  40.730  51.660  1.00  0.00           H
ATOM   2462  CG  LEU   151      31.100  38.630  51.330  1.00  0.00           C
ATOM   2463  HG  LEU   151      30.350  37.900  51.730  1.00  0.00           H
ATOM   2464  CD1 LEU   151      31.140  38.330  49.840  1.00  0.00           C
ATOM   2465 1HD1 LEU   151      31.620  39.140  49.260  1.00  0.00           H
ATOM   2466 2HD1 LEU   151      31.620  37.340  49.680  1.00  0.00           H
ATOM   2467 3HD1 LEU   151      30.130  38.320  49.370  1.00  0.00           H
ATOM   2468  CD2 LEU   151      32.400  38.300  52.050  1.00  0.00           C
ATOM   2469 1HD2 LEU   151      32.890  37.370  51.690  1.00  0.00           H
ATOM   2470 2HD2 LEU   151      33.060  39.180  51.900  1.00  0.00           H
ATOM   2471 3HD2 LEU   151      32.280  38.200  53.140  1.00  0.00           H
ATOM   2472  C   LEU   151      30.180  39.910  54.060  1.00  0.00           C
ATOM   2473  O   LEU   151      31.340  40.300  54.300  1.00  0.00           O
ATOM   2474  N   MET   152      29.490  39.170  54.960  1.00  0.00           N
ATOM   2475  HN  MET   152      28.560  38.870  54.760  1.00  0.00           H
ATOM   2476  CA  MET   152      29.860  39.240  56.320  1.00  0.00           C
ATOM   2477  HA  MET   152      30.610  40.000  56.480  1.00  0.00           H
ATOM   2478  CB  MET   152      28.760  39.700  57.310  1.00  0.00           C
ATOM   2479  HB1 MET   152      27.910  38.980  57.470  1.00  0.00           H
ATOM   2480  HB2 MET   152      29.220  39.840  58.310  1.00  0.00           H
ATOM   2481  CG  MET   152      28.050  41.010  56.820  1.00  0.00           C
ATOM   2482  HG1 MET   152      27.550  40.750  55.860  1.00  0.00           H
ATOM   2483  HG2 MET   152      27.320  41.160  57.650  1.00  0.00           H
ATOM   2484  SD  MET   152      29.170  42.420  56.670  1.00  0.00           S
ATOM   2485  CE  MET   152      29.860  42.430  58.250  1.00  0.00           C
ATOM   2486  HE1 MET   152      29.080  42.250  59.020  1.00  0.00           H
ATOM   2487  HE2 MET   152      30.680  41.670  58.360  1.00  0.00           H
ATOM   2488  HE3 MET   152      30.250  43.440  58.490  1.00  0.00           H
ATOM   2489  C   MET   152      30.440  37.910  56.830  1.00  0.00           C
ATOM   2490  O   MET   152      30.680  37.730  58.030  1.00  0.00           O
ATOM   2491  N   NLG   153      30.700  36.880  55.950  1.00  0.00           N
ATOM   2492  HN  NLG   153      30.390  36.910  55.000  1.00  0.00           H
ATOM   2493  CA  NLG   153      31.230  35.620  56.460  1.00  0.00           C
ATOM   2494  HA  NLG   153      32.040  35.990  57.090  1.00  0.00           H
ATOM   2495  CB  NLG   153      30.170  34.780  57.110  1.00  0.00           C
ATOM   2496  HB1 NLG   153      29.510  35.390  57.760  1.00  0.00           H
ATOM   2497  HB2 NLG   153      29.530  34.180  56.420  1.00  0.00           H
ATOM   2498  CG  NLG   153      30.810  33.670  57.880  1.00  0.00           C
ATOM   2499  OD1 NLG   153      31.000  32.570  57.380  1.00  0.00           O
ATOM   2500  ND2 NLG   153      31.400  33.940  59.000  1.00  0.00           N
ATOM   2501  HD2 NLG   153      32.050  33.260  59.310  1.00  0.00           H
ATOM   2502  C   NLG   153      32.010  34.910  55.370  1.00  0.00           C
ATOM   2503  O   NLG   153      31.600  34.790  54.160  1.00  0.00           O
ATOM   2504  N   ILE   154      33.220  34.360  55.760  1.00  0.00           N
ATOM   2505  HN  ILE   154      33.610  34.600  56.640  1.00  0.00           H
ATOM   2506  CA  ILE   154      33.900  33.360  54.960  1.00  0.00           C
ATOM   2507  HA  ILE   154      33.160  32.880  54.350  1.00  0.00           H
ATOM   2508  CB  ILE   154      35.120  33.850  54.240  1.00  0.00           C
ATOM   2509  HB  ILE   154      35.770  34.440  54.910  1.00  0.00           H
ATOM   2510  CG2 ILE   154      35.890  32.640  53.600  1.00  0.00           C
ATOM   2511 1HG2 ILE   154      36.210  31.870  54.330  1.00  0.00           H
ATOM   2512 2HG2 ILE   154      35.130  32.120  52.990  1.00  0.00           H
ATOM   2513 3HG2 ILE   154      36.720  32.930  52.920  1.00  0.00           H
ATOM   2514  CG1 ILE   154      34.730  34.840  53.180  1.00  0.00           C
ATOM   2515 1HG1 ILE   154      34.280  34.300  52.320  1.00  0.00           H
ATOM   2516 2HG1 ILE   154      33.900  35.490  53.550  1.00  0.00           H
ATOM   2517  CD  ILE   154      35.960  35.650  52.700  1.00  0.00           C
ATOM   2518  HD1 ILE   154      36.650  35.980  53.510  1.00  0.00           H
ATOM   2519  HD2 ILE   154      36.650  35.040  52.070  1.00  0.00           H
ATOM   2520  HD3 ILE   154      35.620  36.570  52.180  1.00  0.00           H
ATOM   2521  C   ILE   154      34.300  32.280  55.970  1.00  0.00           C
ATOM   2522  O   ILE   154      35.050  32.540  56.900  1.00  0.00           O
ATOM   2523  N   THR   155      33.840  31.050  55.930  1.00  0.00           N
ATOM   2524  HN  THR   155      33.310  30.780  55.130  1.00  0.00           H
ATOM   2525  CA  THR   155      34.020  30.030  56.970  1.00  0.00           C
ATOM   2526  HA  THR   155      34.320  30.500  57.900  1.00  0.00           H
ATOM   2527  CB  THR   155      32.760  29.270  57.250  1.00  0.00           C
ATOM   2528  HB  THR   155      32.280  28.930  56.320  1.00  0.00           H
ATOM   2529  OG1 THR   155      31.880  30.080  58.020  1.00  0.00           O
ATOM   2530  HG1 THR   155      31.770  30.930  57.580  1.00  0.00           H
ATOM   2531  CG2 THR   155      33.010  28.050  58.150  1.00  0.00           C
ATOM   2532 1HG2 THR   155      33.770  27.360  57.760  1.00  0.00           H
ATOM   2533 2HG2 THR   155      33.380  28.410  59.130  1.00  0.00           H
ATOM   2534 3HG2 THR   155      32.090  27.460  58.350  1.00  0.00           H
ATOM   2535  C   THR   155      35.130  29.150  56.550  1.00  0.00           C
ATOM   2536  O   THR   155      35.070  28.500  55.520  1.00  0.00           O
ATOM   2537  N   ARG   156      36.260  29.110  57.320  1.00  0.00           N
ATOM   2538  HN  ARG   156      36.340  29.690  58.120  1.00  0.00           H
ATOM   2539  CA  ARG   156      37.320  28.170  57.150  1.00  0.00           C
ATOM   2540  HA  ARG   156      38.110  28.430  57.840  1.00  0.00           H
ATOM   2541  CB  ARG   156      36.860  26.780  57.520  1.00  0.00           C
ATOM   2542  HB1 ARG   156      35.950  26.490  56.950  1.00  0.00           H
ATOM   2543  HB2 ARG   156      37.570  25.960  57.330  1.00  0.00           H
ATOM   2544  CG  ARG   156      36.530  26.630  59.070  1.00  0.00           C
ATOM   2545  HG1 ARG   156      35.600  27.230  59.120  1.00  0.00           H
ATOM   2546  HG2 ARG   156      36.270  25.570  59.280  1.00  0.00           H
ATOM   2547  CD  ARG   156      37.630  27.000  60.060  1.00  0.00           C
ATOM   2548  HD1 ARG   156      38.040  28.010  59.850  1.00  0.00           H
ATOM   2549  HD2 ARG   156      37.200  27.020  61.090  1.00  0.00           H
ATOM   2550  NE  ARG   156      38.670  25.920  59.940  1.00  0.00           N
ATOM   2551  HE  ARG   156      38.420  24.980  59.660  1.00  0.00           H
ATOM   2552  CZ  ARG   156      39.960  26.160  59.630  1.00  0.00           C
ATOM   2553  NH1 ARG   156      40.550  27.350  59.560  1.00  0.00           N
ATOM   2554 1HH1 ARG   156      40.130  28.030  60.150  1.00  0.00           H
ATOM   2555 2HH1 ARG   156      41.550  27.290  59.700  1.00  0.00           H
ATOM   2556  NH2 ARG   156      40.760  25.170  59.400  1.00  0.00           N
ATOM   2557 1HH2 ARG   156      40.350  24.270  59.230  1.00  0.00           H
ATOM   2558 2HH2 ARG   156      41.660  25.360  59.020  1.00  0.00           H
ATOM   2559  C   ARG   156      37.950  28.180  55.780  1.00  0.00           C
ATOM   2560  O   ARG   156      37.960  27.180  55.090  1.00  0.00           O
ATOM   2561  N   GLY   157      38.510  29.300  55.320  1.00  0.00           N
ATOM   2562  HN  GLY   157      38.340  30.100  55.900  1.00  0.00           H
ATOM   2563  CA  GLY   157      38.790  29.440  53.910  1.00  0.00           C
ATOM   2564  HA1 GLY   157      39.420  28.590  53.660  1.00  0.00           H
ATOM   2565  HA2 GLY   157      37.820  29.620  53.480  1.00  0.00           H
ATOM   2566  C   GLY   157      39.520  30.700  53.650  1.00  0.00           C
ATOM   2567  O   GLY   157      39.050  31.770  54.030  1.00  0.00           O
ATOM   2568  N   SER   158      40.660  30.730  53.080  1.00  0.00           N
ATOM   2569  HN  SER   158      40.970  29.850  52.720  1.00  0.00           H
ATOM   2570  CA  SER   158      41.440  31.960  52.690  1.00  0.00           C
ATOM   2571  HA  SER   158      41.350  32.590  53.550  1.00  0.00           H
ATOM   2572  CB  SER   158      42.970  31.580  52.540  1.00  0.00           C
ATOM   2573  HB1 SER   158      43.130  30.790  51.780  1.00  0.00           H
ATOM   2574  HB2 SER   158      43.490  32.530  52.240  1.00  0.00           H
ATOM   2575  OG  SER   158      43.490  31.110  53.800  1.00  0.00           O
ATOM   2576  HG1 SER   158      43.490  31.880  54.380  1.00  0.00           H
ATOM   2577  C   SER   158      41.000  32.830  51.440  1.00  0.00           C
ATOM   2578  O   SER   158      40.180  32.490  50.580  1.00  0.00           O
ATOM   2579  N   VAL   159      41.540  34.020  51.320  1.00  0.00           N
ATOM   2580  HN  VAL   159      42.270  34.290  51.970  1.00  0.00           H
ATOM   2581  CA  VAL   159      41.230  35.010  50.340  1.00  0.00           C
ATOM   2582  HA  VAL   159      40.500  34.630  49.640  1.00  0.00           H
ATOM   2583  CB  VAL   159      40.690  36.300  50.940  1.00  0.00           C
ATOM   2584  HB  VAL   159      41.470  36.610  51.670  1.00  0.00           H
ATOM   2585  CG1 VAL   159      40.400  37.370  49.930  1.00  0.00           C
ATOM   2586 1HG1 VAL   159      41.300  37.820  49.450  1.00  0.00           H
ATOM   2587 2HG1 VAL   159      39.640  37.100  49.180  1.00  0.00           H
ATOM   2588 3HG1 VAL   159      39.960  38.290  50.390  1.00  0.00           H
ATOM   2589  CG2 VAL   159      39.460  36.060  51.860  1.00  0.00           C
ATOM   2590 1HG2 VAL   159      39.740  35.350  52.660  1.00  0.00           H
ATOM   2591 2HG2 VAL   159      39.200  37.050  52.300  1.00  0.00           H
ATOM   2592 3HG2 VAL   159      38.610  35.670  51.270  1.00  0.00           H
ATOM   2593  C   VAL   159      42.490  35.370  49.510  1.00  0.00           C
ATOM   2594  O   VAL   159      43.600  35.460  50.040  1.00  0.00           O
ATOM   2595  N   ARG   160      42.360  35.390  48.160  1.00  0.00           N
ATOM   2596  HN  ARG   160      41.440  35.410  47.760  1.00  0.00           H
ATOM   2597  CA  ARG   160      43.400  35.700  47.190  1.00  0.00           C
ATOM   2598  HA  ARG   160      44.150  36.180  47.800  1.00  0.00           H
ATOM   2599  CB  ARG   160      44.110  34.620  46.550  1.00  0.00           C
ATOM   2600  HB1 ARG   160      44.850  34.310  47.320  1.00  0.00           H
ATOM   2601  HB2 ARG   160      43.360  33.860  46.250  1.00  0.00           H
ATOM   2602  CG  ARG   160      45.010  35.020  45.350  1.00  0.00           C
ATOM   2603  HG1 ARG   160      44.300  35.370  44.580  1.00  0.00           H
ATOM   2604  HG2 ARG   160      45.620  35.920  45.570  1.00  0.00           H
ATOM   2605  CD  ARG   160      45.830  33.830  44.910  1.00  0.00           C
ATOM   2606  HD1 ARG   160      45.260  32.880  44.730  1.00  0.00           H
ATOM   2607  HD2 ARG   160      46.290  33.950  43.910  1.00  0.00           H
ATOM   2608  NE  ARG   160      46.940  33.510  45.940  1.00  0.00           N
ATOM   2609  HE  ARG   160      46.640  33.180  46.830  1.00  0.00           H
ATOM   2610  CZ  ARG   160      48.260  33.400  45.730  1.00  0.00           C
ATOM   2611  NH1 ARG   160      48.800  33.610  44.560  1.00  0.00           N
ATOM   2612 1HH1 ARG   160      48.380  34.270  43.950  1.00  0.00           H
ATOM   2613 2HH1 ARG   160      49.770  33.870  44.540  1.00  0.00           H
ATOM   2614  NH2 ARG   160      49.000  33.050  46.810  1.00  0.00           N
ATOM   2615 1HH2 ARG   160      48.510  32.690  47.610  1.00  0.00           H
ATOM   2616 2HH2 ARG   160      50.000  33.020  46.720  1.00  0.00           H
ATOM   2617  C   ARG   160      42.860  36.780  46.250  1.00  0.00           C
ATOM   2618  O   ARG   160      41.990  36.610  45.430  1.00  0.00           O
ATOM   2619  N   ILE   161      43.440  38.030  46.390  1.00  0.00           N
ATOM   2620  HN  ILE   161      44.000  38.260  47.180  1.00  0.00           H
ATOM   2621  CA  ILE   161      43.140  39.140  45.460  1.00  0.00           C
ATOM   2622  HA  ILE   161      42.630  38.830  44.570  1.00  0.00           H
ATOM   2623  CB  ILE   161      42.500  40.360  46.130  1.00  0.00           C
ATOM   2624  HB  ILE   161      43.220  40.640  46.930  1.00  0.00           H
ATOM   2625  CG2 ILE   161      42.220  41.530  45.240  1.00  0.00           C
ATOM   2626 1HG2 ILE   161      43.050  41.900  44.610  1.00  0.00           H
ATOM   2627 2HG2 ILE   161      41.380  41.140  44.640  1.00  0.00           H
ATOM   2628 3HG2 ILE   161      41.800  42.460  45.680  1.00  0.00           H
ATOM   2629  CG1 ILE   161      41.170  39.950  46.880  1.00  0.00           C
ATOM   2630 1HG1 ILE   161      40.570  39.270  46.250  1.00  0.00           H
ATOM   2631 2HG1 ILE   161      41.560  39.460  47.810  1.00  0.00           H
ATOM   2632  CD  ILE   161      40.190  41.060  47.350  1.00  0.00           C
ATOM   2633  HD1 ILE   161      40.860  41.590  48.060  1.00  0.00           H
ATOM   2634  HD2 ILE   161      39.950  41.740  46.500  1.00  0.00           H
ATOM   2635  HD3 ILE   161      39.350  40.600  47.920  1.00  0.00           H
ATOM   2636  C   ILE   161      44.460  39.500  44.940  1.00  0.00           C
ATOM   2637  O   ILE   161      45.320  39.960  45.680  1.00  0.00           O
ATOM   2638  N   GLU   162      44.670  39.300  43.610  1.00  0.00           N
ATOM   2639  HN  GLU   162      43.930  38.910  43.070  1.00  0.00           H
ATOM   2640  CA  GLU   162      45.940  39.530  42.900  1.00  0.00           C
ATOM   2641  HA  GLU   162      46.320  40.470  43.270  1.00  0.00           H
ATOM   2642  CB  GLU   162      46.830  38.300  43.130  1.00  0.00           C
ATOM   2643  HB1 GLU   162      47.360  38.380  44.110  1.00  0.00           H
ATOM   2644  HB2 GLU   162      46.210  37.380  43.090  1.00  0.00           H
ATOM   2645  CG  GLU   162      47.880  37.980  42.020  1.00  0.00           C
ATOM   2646  HG1 GLU   162      47.510  37.780  40.980  1.00  0.00           H
ATOM   2647  HG2 GLU   162      48.520  38.890  42.030  1.00  0.00           H
ATOM   2648  CD  GLU   162      48.770  36.810  42.370  1.00  0.00           C
ATOM   2649  OE1 GLU   162      50.040  37.010  42.390  1.00  0.00           O
ATOM   2650  OE2 GLU   162      48.350  35.630  42.630  1.00  0.00           O
ATOM   2651  C   GLU   162      45.680  39.830  41.410  1.00  0.00           C
ATOM   2652  O   GLU   162      44.950  39.260  40.620  1.00  0.00           O
ATOM   2653  N   LYS   163      46.470  40.830  40.950  1.00  0.00           N
ATOM   2654  HN  LYS   163      47.090  41.380  41.490  1.00  0.00           H
ATOM   2655  CA  LYS   163      46.610  41.310  39.590  1.00  0.00           C
ATOM   2656  HA  LYS   163      47.450  41.980  39.640  1.00  0.00           H
ATOM   2657  CB  LYS   163      47.120  40.230  38.580  1.00  0.00           C
ATOM   2658  HB1 LYS   163      46.560  39.270  38.620  1.00  0.00           H
ATOM   2659  HB2 LYS   163      46.900  40.590  37.560  1.00  0.00           H
ATOM   2660  CG  LYS   163      48.620  40.040  38.790  1.00  0.00           C
ATOM   2661  HG1 LYS   163      49.200  40.990  38.830  1.00  0.00           H
ATOM   2662  HG2 LYS   163      48.730  39.560  39.790  1.00  0.00           H
ATOM   2663  CD  LYS   163      49.310  39.290  37.690  1.00  0.00           C
ATOM   2664  HD1 LYS   163      49.320  39.860  36.730  1.00  0.00           H
ATOM   2665  HD2 LYS   163      50.380  39.180  37.970  1.00  0.00           H
ATOM   2666  CE  LYS   163      48.700  37.940  37.400  1.00  0.00           C
ATOM   2667  HE1 LYS   163      48.800  37.330  38.330  1.00  0.00           H
ATOM   2668  HE2 LYS   163      47.620  37.960  37.180  1.00  0.00           H
ATOM   2669  NZ  LYS   163      49.390  37.200  36.320  1.00  0.00           N
ATOM   2670  HZ1 LYS   163      49.020  37.460  35.380  1.00  0.00           H
ATOM   2671  HZ2 LYS   163      50.420  37.380  36.350  1.00  0.00           H
ATOM   2672  HZ3 LYS   163      49.260  36.170  36.370  1.00  0.00           H
ATOM   2673  C   LYS   163      45.480  42.190  39.060  1.00  0.00           C
ATOM   2674  O   LYS   163      45.000  42.080  37.880  1.00  0.00           O
ATOM   2675  N   ASN   164      44.960  43.130  39.920  1.00  0.00           N
ATOM   2676  HN  ASN   164      45.440  43.340  40.770  1.00  0.00           H
ATOM   2677  CA  ASN   164      43.830  43.960  39.690  1.00  0.00           C
ATOM   2678  HA  ASN   164      43.450  43.800  38.690  1.00  0.00           H
ATOM   2679  CB  ASN   164      42.710  43.710  40.660  1.00  0.00           C
ATOM   2680  HB1 ASN   164      42.970  44.120  41.650  1.00  0.00           H
ATOM   2681  HB2 ASN   164      41.810  44.240  40.300  1.00  0.00           H
ATOM   2682  CG  ASN   164      42.240  42.300  40.720  1.00  0.00           C
ATOM   2683  OD1 ASN   164      41.480  41.890  39.820  1.00  0.00           O
ATOM   2684  ND2 ASN   164      42.770  41.470  41.630  1.00  0.00           N
ATOM   2685 1HD2 ASN   164      43.600  41.720  42.110  1.00  0.00           H
ATOM   2686 2HD2 ASN   164      42.420  40.540  41.710  1.00  0.00           H
ATOM   2687  C   ASN   164      44.170  45.460  39.760  1.00  0.00           C
ATOM   2688  O   ASN   164      44.550  45.930  40.850  1.00  0.00           O
ATOM   2689  N   ASN   165      44.200  46.240  38.650  1.00  0.00           N
ATOM   2690  HN  ASN   165      44.320  45.790  37.770  1.00  0.00           H
ATOM   2691  CA  ASN   165      44.620  47.650  38.660  1.00  0.00           C
ATOM   2692  HA  ASN   165      45.300  47.770  39.500  1.00  0.00           H
ATOM   2693  CB  ASN   165      45.380  47.940  37.310  1.00  0.00           C
ATOM   2694  HB1 ASN   165      44.670  47.710  36.490  1.00  0.00           H
ATOM   2695  HB2 ASN   165      45.600  49.020  37.160  1.00  0.00           H
ATOM   2696  CG  ASN   165      46.670  47.140  37.350  1.00  0.00           C
ATOM   2697  OD1 ASN   165      47.100  46.640  38.420  1.00  0.00           O
ATOM   2698  ND2 ASN   165      47.380  47.060  36.230  1.00  0.00           N
ATOM   2699 1HD2 ASN   165      47.220  47.710  35.490  1.00  0.00           H
ATOM   2700 2HD2 ASN   165      48.230  46.520  36.240  1.00  0.00           H
ATOM   2701  C   ASN   165      43.430  48.570  38.820  1.00  0.00           C
ATOM   2702  O   ASN   165      42.360  48.230  38.410  1.00  0.00           O
ATOM   2703  N   GLU   166      43.720  49.860  39.290  1.00  0.00           N
ATOM   2704  HN  GLU   166      44.700  49.980  39.280  1.00  0.00           H
ATOM   2705  CA  GLU   166      42.850  50.970  39.570  1.00  0.00           C
ATOM   2706  HA  GLU   166      43.560  51.750  39.800  1.00  0.00           H
ATOM   2707  CB  GLU   166      41.990  51.220  38.370  1.00  0.00           C
ATOM   2708  HB1 GLU   166      41.330  50.380  38.080  1.00  0.00           H
ATOM   2709  HB2 GLU   166      41.270  52.040  38.580  1.00  0.00           H
ATOM   2710  CG  GLU   166      42.840  51.790  37.250  1.00  0.00           C
ATOM   2711  HG1 GLU   166      43.710  52.390  37.590  1.00  0.00           H
ATOM   2712  HG2 GLU   166      43.280  50.880  36.760  1.00  0.00           H
ATOM   2713  CD  GLU   166      42.100  52.580  36.240  1.00  0.00           C
ATOM   2714  OE1 GLU   166      41.000  52.100  35.740  1.00  0.00           O
ATOM   2715  OE2 GLU   166      42.490  53.740  36.010  1.00  0.00           O
ATOM   2716  C   GLU   166      41.930  50.640  40.730  1.00  0.00           C
ATOM   2717  O   GLU   166      40.840  51.140  40.860  1.00  0.00           O
ATOM   2718  N   LEU   167      42.370  49.780  41.670  1.00  0.00           N
ATOM   2719  HN  LEU   167      43.270  49.370  41.530  1.00  0.00           H
ATOM   2720  CA  LEU   167      41.530  49.210  42.760  1.00  0.00           C
ATOM   2721  HA  LEU   167      40.520  49.020  42.430  1.00  0.00           H
ATOM   2722  CB  LEU   167      42.140  47.790  43.320  1.00  0.00           C
ATOM   2723  HB1 LEU   167      42.170  47.170  42.400  1.00  0.00           H
ATOM   2724  HB2 LEU   167      43.110  47.990  43.830  1.00  0.00           H
ATOM   2725  CG  LEU   167      41.250  47.060  44.410  1.00  0.00           C
ATOM   2726  HG  LEU   167      41.280  47.650  45.350  1.00  0.00           H
ATOM   2727  CD1 LEU   167      39.810  46.990  44.090  1.00  0.00           C
ATOM   2728 1HD1 LEU   167      39.580  46.510  43.120  1.00  0.00           H
ATOM   2729 2HD1 LEU   167      39.310  46.340  44.840  1.00  0.00           H
ATOM   2730 3HD1 LEU   167      39.340  47.990  43.940  1.00  0.00           H
ATOM   2731  CD2 LEU   167      41.880  45.700  44.660  1.00  0.00           C
ATOM   2732 1HD2 LEU   167      41.380  45.110  45.470  1.00  0.00           H
ATOM   2733 2HD2 LEU   167      41.780  45.050  43.760  1.00  0.00           H
ATOM   2734 3HD2 LEU   167      42.960  45.750  44.950  1.00  0.00           H
ATOM   2735  C   LEU   167      41.580  50.260  43.880  1.00  0.00           C
ATOM   2736  O   LEU   167      42.650  50.650  44.410  1.00  0.00           O
ATOM   2737  N   CYS   168      40.410  50.650  44.330  1.00  0.00           N
ATOM   2738  HN  CYS   168      39.590  50.550  43.790  1.00  0.00           H
ATOM   2739  CA  CYS   168      40.330  51.470  45.530  1.00  0.00           C
ATOM   2740  HA  CYS   168      41.300  51.840  45.850  1.00  0.00           H
ATOM   2741  CB  CYS   168      39.360  52.630  45.340  1.00  0.00           C
ATOM   2742  HB1 CYS   168      38.330  52.290  45.100  1.00  0.00           H
ATOM   2743  HB2 CYS   168      39.210  53.180  46.290  1.00  0.00           H
ATOM   2744  SG  CYS   168      39.840  53.790  44.040  1.00  0.00           S
ATOM   2745  HG1 CYS   168      39.840  52.850  43.100  1.00  0.00           H
ATOM   2746  C   CYS   168      39.850  50.700  46.770  1.00  0.00           C
ATOM   2747  O   CYS   168      39.180  49.670  46.720  1.00  0.00           O
ATOM   2748  N   TYR   169      40.120  51.290  47.910  1.00  0.00           N
ATOM   2749  HN  TYR   169      40.620  52.150  47.890  1.00  0.00           H
ATOM   2750  CA  TYR   169      39.600  50.960  49.240  1.00  0.00           C
ATOM   2751  HA  TYR   169      40.120  51.630  49.900  1.00  0.00           H
ATOM   2752  CB  TYR   169      38.030  51.250  49.390  1.00  0.00           C
ATOM   2753  HB1 TYR   169      37.480  50.590  48.690  1.00  0.00           H
ATOM   2754  HB2 TYR   169      37.760  51.040  50.450  1.00  0.00           H
ATOM   2755  CG  TYR   169      37.580  52.690  49.170  1.00  0.00           C
ATOM   2756  CD1 TYR   169      38.270  53.760  49.810  1.00  0.00           C
ATOM   2757  HD1 TYR   169      39.100  53.660  50.500  1.00  0.00           H
ATOM   2758  CE1 TYR   169      37.850  55.050  49.650  1.00  0.00           C
ATOM   2759  HE1 TYR   169      38.430  55.880  50.050  1.00  0.00           H
ATOM   2760  CZ  TYR   169      36.770  55.400  48.850  1.00  0.00           C
ATOM   2761  OH  TYR   169      36.360  56.690  48.720  1.00  0.00           O
ATOM   2762  HH  TYR   169      36.970  57.240  49.210  1.00  0.00           H
ATOM   2763  CD2 TYR   169      36.360  53.000  48.500  1.00  0.00           C
ATOM   2764  HD2 TYR   169      35.800  52.200  48.030  1.00  0.00           H
ATOM   2765  CE2 TYR   169      35.980  54.360  48.360  1.00  0.00           C
ATOM   2766  HE2 TYR   169      35.040  54.480  47.850  1.00  0.00           H
ATOM   2767  C   TYR   169      39.850  49.550  49.730  1.00  0.00           C
ATOM   2768  O   TYR   169      39.000  48.820  50.190  1.00  0.00           O
ATOM   2769  N   LEU   170      41.140  49.120  49.460  1.00  0.00           N
ATOM   2770  HN  LEU   170      41.840  49.710  49.070  1.00  0.00           H
ATOM   2771  CA  LEU   170      41.590  47.780  49.900  1.00  0.00           C
ATOM   2772  HA  LEU   170      40.840  47.050  49.680  1.00  0.00           H
ATOM   2773  CB  LEU   170      42.830  47.540  49.040  1.00  0.00           C
ATOM   2774  HB1 LEU   170      42.520  47.740  48.000  1.00  0.00           H
ATOM   2775  HB2 LEU   170      43.660  48.240  49.270  1.00  0.00           H
ATOM   2776  CG  LEU   170      43.570  46.200  49.130  1.00  0.00           C
ATOM   2777  HG  LEU   170      43.470  45.840  50.190  1.00  0.00           H
ATOM   2778  CD1 LEU   170      43.020  45.160  48.230  1.00  0.00           C
ATOM   2779 1HD1 LEU   170      43.650  44.250  48.270  1.00  0.00           H
ATOM   2780 2HD1 LEU   170      41.980  44.880  48.530  1.00  0.00           H
ATOM   2781 3HD1 LEU   170      43.000  45.560  47.200  1.00  0.00           H
ATOM   2782  CD2 LEU   170      45.090  46.390  48.900  1.00  0.00           C
ATOM   2783 1HD2 LEU   170      45.430  47.210  49.570  1.00  0.00           H
ATOM   2784 2HD2 LEU   170      45.750  45.510  49.110  1.00  0.00           H
ATOM   2785 3HD2 LEU   170      45.340  46.670  47.850  1.00  0.00           H
ATOM   2786  C   LEU   170      41.890  47.550  51.360  1.00  0.00           C
ATOM   2787  O   LEU   170      41.760  46.510  52.000  1.00  0.00           O
ATOM   2788  N   ALA   171      42.370  48.560  51.970  1.00  0.00           N
ATOM   2789  HN  ALA   171      42.430  49.480  51.580  1.00  0.00           H
ATOM   2790  CA  ALA   171      42.850  48.560  53.280  1.00  0.00           C
ATOM   2791  HA  ALA   171      43.320  47.610  53.520  1.00  0.00           H
ATOM   2792  CB  ALA   171      43.880  49.650  53.450  1.00  0.00           C
ATOM   2793  HB1 ALA   171      44.420  49.530  54.400  1.00  0.00           H
ATOM   2794  HB2 ALA   171      44.590  49.440  52.610  1.00  0.00           H
ATOM   2795  HB3 ALA   171      43.390  50.640  53.370  1.00  0.00           H
ATOM   2796  C   ALA   171      41.860  48.780  54.420  1.00  0.00           C
ATOM   2797  O   ALA   171      42.040  48.390  55.540  1.00  0.00           O
ATOM   2798  N   THR   172      40.690  49.360  54.070  1.00  0.00           N
ATOM   2799  HN  THR   172      40.490  49.670  53.140  1.00  0.00           H
ATOM   2800  CA  THR   172      39.600  49.750  54.950  1.00  0.00           C
ATOM   2801  HA  THR   172      39.940  50.110  55.910  1.00  0.00           H
ATOM   2802  CB  THR   172      38.810  50.870  54.340  1.00  0.00           C
ATOM   2803  HB  THR   172      37.760  50.970  54.700  1.00  0.00           H
ATOM   2804  OG1 THR   172      38.820  50.890  52.910  1.00  0.00           O
ATOM   2805  HG1 THR   172      38.320  50.130  52.610  1.00  0.00           H
ATOM   2806  CG2 THR   172      39.540  52.160  54.790  1.00  0.00           C
ATOM   2807 1HG2 THR   172      39.490  52.510  55.850  1.00  0.00           H
ATOM   2808 2HG2 THR   172      40.610  52.000  54.520  1.00  0.00           H
ATOM   2809 3HG2 THR   172      39.020  52.910  54.170  1.00  0.00           H
ATOM   2810  C   THR   172      38.590  48.640  55.170  1.00  0.00           C
ATOM   2811  O   THR   172      37.820  48.640  56.130  1.00  0.00           O
ATOM   2812  N   ILE   173      38.590  47.610  54.360  1.00  0.00           N
ATOM   2813  HN  ILE   173      39.170  47.610  53.550  1.00  0.00           H
ATOM   2814  CA  ILE   173      37.860  46.380  54.670  1.00  0.00           C
ATOM   2815  HA  ILE   173      36.920  46.760  55.070  1.00  0.00           H
ATOM   2816  CB  ILE   173      37.440  45.560  53.460  1.00  0.00           C
ATOM   2817  HB  ILE   173      36.770  46.160  52.800  1.00  0.00           H
ATOM   2818  CG2 ILE   173      38.740  45.270  52.700  1.00  0.00           C
ATOM   2819 1HG2 ILE   173      38.520  44.520  51.910  1.00  0.00           H
ATOM   2820 2HG2 ILE   173      39.290  46.130  52.240  1.00  0.00           H
ATOM   2821 3HG2 ILE   173      39.490  44.780  53.360  1.00  0.00           H
ATOM   2822  CG1 ILE   173      36.680  44.310  53.880  1.00  0.00           C
ATOM   2823 1HG1 ILE   173      36.600  43.770  52.910  1.00  0.00           H
ATOM   2824 2HG1 ILE   173      37.110  43.600  54.610  1.00  0.00           H
ATOM   2825  CD  ILE   173      35.170  44.710  54.230  1.00  0.00           C
ATOM   2826  HD1 ILE   173      34.820  45.440  53.470  1.00  0.00           H
ATOM   2827  HD2 ILE   173      34.560  43.780  54.190  1.00  0.00           H
ATOM   2828  HD3 ILE   173      35.260  45.190  55.220  1.00  0.00           H
ATOM   2829  C   ILE   173      38.490  45.610  55.820  1.00  0.00           C
ATOM   2830  O   ILE   173      39.700  45.370  55.910  1.00  0.00           O
ATOM   2831  N   ASP   174      37.600  45.180  56.810  1.00  0.00           N
ATOM   2832  HN  ASP   174      36.610  45.320  56.750  1.00  0.00           H
ATOM   2833  CA  ASP   174      38.080  44.350  57.930  1.00  0.00           C
ATOM   2834  HA  ASP   174      39.080  44.700  58.120  1.00  0.00           H
ATOM   2835  CB  ASP   174      37.390  44.800  59.240  1.00  0.00           C
ATOM   2836  HB1 ASP   174      37.490  45.890  59.380  1.00  0.00           H
ATOM   2837  HB2 ASP   174      36.340  44.440  59.110  1.00  0.00           H
ATOM   2838  CG  ASP   174      37.830  44.030  60.510  1.00  0.00           C
ATOM   2839  OD1 ASP   174      38.830  43.230  60.410  1.00  0.00           O
ATOM   2840  OD2 ASP   174      37.190  44.190  61.540  1.00  0.00           O
ATOM   2841  C   ASP   174      37.870  42.870  57.630  1.00  0.00           C
ATOM   2842  O   ASP   174      36.760  42.320  57.640  1.00  0.00           O
ATOM   2843  N   TRP   175      38.960  42.100  57.410  1.00  0.00           N
ATOM   2844  HN  TRP   175      39.830  42.530  57.660  1.00  0.00           H
ATOM   2845  CA  TRP   175      38.970  40.700  57.250  1.00  0.00           C
ATOM   2846  HA  TRP   175      38.120  40.430  56.660  1.00  0.00           H
ATOM   2847  CB  TRP   175      40.210  40.190  56.560  1.00  0.00           C
ATOM   2848  HB1 TRP   175      41.040  40.350  57.280  1.00  0.00           H
ATOM   2849  HB2 TRP   175      40.180  39.090  56.360  1.00  0.00           H
ATOM   2850  CG  TRP   175      40.550  40.860  55.260  1.00  0.00           C
ATOM   2851  CD1 TRP   175      41.580  41.660  54.890  1.00  0.00           C
ATOM   2852  HD1 TRP   175      42.290  41.990  55.640  1.00  0.00           H
ATOM   2853  NE1 TRP   175      41.470  42.050  53.560  1.00  0.00           N
ATOM   2854  HE1 TRP   175      41.980  42.760  53.140  1.00  0.00           H
ATOM   2855  CE2 TRP   175      40.350  41.440  53.020  1.00  0.00           C
ATOM   2856  CD2 TRP   175      39.780  40.660  54.050  1.00  0.00           C
ATOM   2857  CE3 TRP   175      38.610  39.930  53.740  1.00  0.00           C
ATOM   2858  HE3 TRP   175      38.110  39.240  54.390  1.00  0.00           H
ATOM   2859  CZ3 TRP   175      38.030  40.060  52.480  1.00  0.00           C
ATOM   2860  HZ3 TRP   175      37.120  39.530  52.300  1.00  0.00           H
ATOM   2861  CZ2 TRP   175      39.750  41.540  51.780  1.00  0.00           C
ATOM   2862  HZ2 TRP   175      40.250  42.110  51.000  1.00  0.00           H
ATOM   2863  CH2 TRP   175      38.590  40.850  51.520  1.00  0.00           C
ATOM   2864  HH2 TRP   175      38.110  40.880  50.550  1.00  0.00           H
ATOM   2865  C   TRP   175      38.740  39.920  58.590  1.00  0.00           C
ATOM   2866  O   TRP   175      38.390  38.770  58.600  1.00  0.00           O
ATOM   2867  N   SER   176      38.960  40.560  59.760  1.00  0.00           N
ATOM   2868  HN  SER   176      39.240  41.510  59.850  1.00  0.00           H
ATOM   2869  CA  SER   176      38.850  39.770  60.990  1.00  0.00           C
ATOM   2870  HA  SER   176      39.180  38.750  60.860  1.00  0.00           H
ATOM   2871  CB  SER   176      39.800  40.470  62.020  1.00  0.00           C
ATOM   2872  HB1 SER   176      39.810  39.880  62.960  1.00  0.00           H
ATOM   2873  HB2 SER   176      40.840  40.490  61.640  1.00  0.00           H
ATOM   2874  OG  SER   176      39.300  41.700  62.380  1.00  0.00           O
ATOM   2875  HG1 SER   176      39.200  42.330  61.670  1.00  0.00           H
ATOM   2876  C   SER   176      37.470  39.640  61.540  1.00  0.00           C
ATOM   2877  O   SER   176      37.200  38.670  62.330  1.00  0.00           O
ATOM   2878  N   ARG   177      36.450  40.370  61.030  1.00  0.00           N
ATOM   2879  HN  ARG   177      36.620  41.240  60.560  1.00  0.00           H
ATOM   2880  CA  ARG   177      35.060  40.120  61.330  1.00  0.00           C
ATOM   2881  HA  ARG   177      34.930  39.540  62.230  1.00  0.00           H
ATOM   2882  CB  ARG   177      34.240  41.380  61.580  1.00  0.00           C
ATOM   2883  HB1 ARG   177      33.190  41.090  61.810  1.00  0.00           H
ATOM   2884  HB2 ARG   177      34.610  41.780  62.550  1.00  0.00           H
ATOM   2885  CG  ARG   177      34.240  42.450  60.500  1.00  0.00           C
ATOM   2886  HG1 ARG   177      35.120  43.120  60.400  1.00  0.00           H
ATOM   2887  HG2 ARG   177      33.950  42.010  59.530  1.00  0.00           H
ATOM   2888  CD  ARG   177      33.160  43.530  60.680  1.00  0.00           C
ATOM   2889  HD1 ARG   177      32.160  43.050  60.680  1.00  0.00           H
ATOM   2890  HD2 ARG   177      33.360  44.110  61.610  1.00  0.00           H
ATOM   2891  NE  ARG   177      33.150  44.460  59.500  1.00  0.00           N
ATOM   2892  HE  ARG   177      33.260  44.030  58.600  1.00  0.00           H
ATOM   2893  CZ  ARG   177      33.280  45.790  59.530  1.00  0.00           C
ATOM   2894  NH1 ARG   177      33.580  46.500  60.550  1.00  0.00           N
ATOM   2895 1HH1 ARG   177      33.770  46.030  61.400  1.00  0.00           H
ATOM   2896 2HH1 ARG   177      33.620  47.480  60.390  1.00  0.00           H
ATOM   2897  NH2 ARG   177      33.430  46.330  58.380  1.00  0.00           N
ATOM   2898 1HH2 ARG   177      32.840  45.890  57.700  1.00  0.00           H
ATOM   2899 2HH2 ARG   177      33.600  47.320  58.340  1.00  0.00           H
ATOM   2900  C   ARG   177      34.470  39.200  60.290  1.00  0.00           C
ATOM   2901  O   ARG   177      33.280  38.840  60.370  1.00  0.00           O
ATOM   2902  N   ILE   178      35.240  38.760  59.230  1.00  0.00           N
ATOM   2903  HN  ILE   178      36.220  38.960  59.170  1.00  0.00           H
ATOM   2904  CA  ILE   178      34.710  37.860  58.170  1.00  0.00           C
ATOM   2905  HA  ILE   178      33.650  37.750  58.280  1.00  0.00           H
ATOM   2906  CB  ILE   178      35.170  38.320  56.810  1.00  0.00           C
ATOM   2907  HB  ILE   178      36.230  38.640  56.880  1.00  0.00           H
ATOM   2908  CG2 ILE   178      34.970  37.270  55.730  1.00  0.00           C
ATOM   2909 1HG2 ILE   178      35.630  36.390  55.870  1.00  0.00           H
ATOM   2910 2HG2 ILE   178      33.910  36.980  55.730  1.00  0.00           H
ATOM   2911 3HG2 ILE   178      35.230  37.660  54.710  1.00  0.00           H
ATOM   2912  CG1 ILE   178      34.320  39.620  56.460  1.00  0.00           C
ATOM   2913 1HG1 ILE   178      33.240  39.400  56.420  1.00  0.00           H
ATOM   2914 2HG1 ILE   178      34.550  40.340  57.270  1.00  0.00           H
ATOM   2915  CD  ILE   178      34.720  40.250  55.090  1.00  0.00           C
ATOM   2916  HD1 ILE   178      34.240  41.250  55.060  1.00  0.00           H
ATOM   2917  HD2 ILE   178      35.830  40.150  55.010  1.00  0.00           H
ATOM   2918  HD3 ILE   178      34.330  39.740  54.180  1.00  0.00           H
ATOM   2919  C   ILE   178      35.330  36.420  58.450  1.00  0.00           C
ATOM   2920  O   ILE   178      34.760  35.360  58.300  1.00  0.00           O
ATOM   2921  N   LEU   179      36.540  36.440  58.950  1.00  0.00           N
ATOM   2922  HN  LEU   179      37.070  37.260  59.170  1.00  0.00           H
ATOM   2923  CA  LEU   179      37.240  35.190  59.090  1.00  0.00           C
ATOM   2924  HA  LEU   179      36.550  34.390  59.340  1.00  0.00           H
ATOM   2925  CB  LEU   179      38.010  34.800  57.770  1.00  0.00           C
ATOM   2926  HB1 LEU   179      38.660  33.910  57.970  1.00  0.00           H
ATOM   2927  HB2 LEU   179      37.200  34.380  57.130  1.00  0.00           H
ATOM   2928  CG  LEU   179      38.790  35.880  57.000  1.00  0.00           C
ATOM   2929  HG  LEU   179      38.190  36.820  56.940  1.00  0.00           H
ATOM   2930  CD1 LEU   179      40.120  36.080  57.720  1.00  0.00           C
ATOM   2931 1HD1 LEU   179      39.980  36.610  58.690  1.00  0.00           H
ATOM   2932 2HD1 LEU   179      40.560  35.090  57.930  1.00  0.00           H
ATOM   2933 3HD1 LEU   179      40.870  36.630  57.120  1.00  0.00           H
ATOM   2934  CD2 LEU   179      39.040  35.520  55.510  1.00  0.00           C
ATOM   2935 1HD2 LEU   179      39.770  34.690  55.500  1.00  0.00           H
ATOM   2936 2HD2 LEU   179      38.130  35.310  54.920  1.00  0.00           H
ATOM   2937 3HD2 LEU   179      39.580  36.350  54.980  1.00  0.00           H
ATOM   2938  C   LEU   179      38.240  35.240  60.280  1.00  0.00           C
ATOM   2939  O   LEU   179      38.410  36.310  60.870  1.00  0.00           O
ATOM   2940  N   ASP   180      38.890  34.180  60.670  1.00  0.00           N
ATOM   2941  HN  ASP   180      38.630  33.290  60.270  1.00  0.00           H
ATOM   2942  CA  ASP   180      39.440  34.080  61.980  1.00  0.00           C
ATOM   2943  HA  ASP   180      38.840  34.730  62.610  1.00  0.00           H
ATOM   2944  CB  ASP   180      39.390  32.570  62.390  1.00  0.00           C
ATOM   2945  HB1 ASP   180      39.880  31.960  61.590  1.00  0.00           H
ATOM   2946  HB2 ASP   180      39.930  32.450  63.360  1.00  0.00           H
ATOM   2947  CG  ASP   180      38.080  31.940  62.660  1.00  0.00           C
ATOM   2948  OD1 ASP   180      37.040  32.600  62.690  1.00  0.00           O
ATOM   2949  OD2 ASP   180      38.120  30.710  63.020  1.00  0.00           O
ATOM   2950  C   ASP   180      40.890  34.590  62.010  1.00  0.00           C
ATOM   2951  O   ASP   180      41.480  35.010  62.990  1.00  0.00           O
ATOM   2952  N   SER   181      41.560  34.610  60.800  1.00  0.00           N
ATOM   2953  HN  SER   181      41.170  34.260  59.950  1.00  0.00           H
ATOM   2954  CA  SER   181      42.930  35.080  60.710  1.00  0.00           C
ATOM   2955  HA  SER   181      42.990  35.900  61.430  1.00  0.00           H
ATOM   2956  CB  SER   181      44.050  33.950  61.150  1.00  0.00           C
ATOM   2957  HB1 SER   181      43.930  34.030  62.260  1.00  0.00           H
ATOM   2958  HB2 SER   181      43.720  32.920  60.910  1.00  0.00           H
ATOM   2959  OG  SER   181      45.400  34.170  60.650  1.00  0.00           O
ATOM   2960  HG1 SER   181      46.110  33.880  61.220  1.00  0.00           H
ATOM   2961  C   SER   181      43.390  35.510  59.340  1.00  0.00           C
ATOM   2962  O   SER   181      42.950  34.940  58.360  1.00  0.00           O
ATOM   2963  N   VAL   182      44.260  36.480  59.280  1.00  0.00           N
ATOM   2964  HN  VAL   182      44.650  36.830  60.130  1.00  0.00           H
ATOM   2965  CA  VAL   182      44.830  36.980  57.990  1.00  0.00           C
ATOM   2966  HA  VAL   182      44.180  36.650  57.200  1.00  0.00           H
ATOM   2967  CB  VAL   182      44.790  38.440  57.810  1.00  0.00           C
ATOM   2968  HB  VAL   182      44.800  38.730  56.740  1.00  0.00           H
ATOM   2969  CG1 VAL   182      43.400  38.960  58.270  1.00  0.00           C
ATOM   2970 1HG1 VAL   182      43.320  40.070  58.180  1.00  0.00           H
ATOM   2971 2HG1 VAL   182      42.590  38.440  57.710  1.00  0.00           H
ATOM   2972 3HG1 VAL   182      43.160  38.800  59.350  1.00  0.00           H
ATOM   2973  CG2 VAL   182      45.830  39.100  58.710  1.00  0.00           C
ATOM   2974 1HG2 VAL   182      45.950  38.930  59.800  1.00  0.00           H
ATOM   2975 2HG2 VAL   182      46.810  38.850  58.250  1.00  0.00           H
ATOM   2976 3HG2 VAL   182      45.620  40.150  58.430  1.00  0.00           H
ATOM   2977  C   VAL   182      46.080  36.410  57.450  1.00  0.00           C
ATOM   2978  O   VAL   182      46.660  36.840  56.430  1.00  0.00           O
ATOM   2979  N   GLU   183      46.610  35.460  58.140  1.00  0.00           N
ATOM   2980  HN  GLU   183      45.990  34.990  58.780  1.00  0.00           H
ATOM   2981  CA  GLU   183      47.990  34.930  58.030  1.00  0.00           C
ATOM   2982  HA  GLU   183      48.700  35.730  58.070  1.00  0.00           H
ATOM   2983  CB  GLU   183      48.200  34.100  59.270  1.00  0.00           C
ATOM   2984  HB1 GLU   183      47.340  33.410  59.370  1.00  0.00           H
ATOM   2985  HB2 GLU   183      49.120  33.500  59.070  1.00  0.00           H
ATOM   2986  CG  GLU   183      48.430  34.820  60.660  1.00  0.00           C
ATOM   2987  HG1 GLU   183      49.460  35.250  60.660  1.00  0.00           H
ATOM   2988  HG2 GLU   183      47.760  35.690  60.860  1.00  0.00           H
ATOM   2989  CD  GLU   183      48.440  33.840  61.830  1.00  0.00           C
ATOM   2990  OE1 GLU   183      49.500  33.510  62.350  1.00  0.00           O
ATOM   2991  OE2 GLU   183      47.370  33.370  62.280  1.00  0.00           O
ATOM   2992  C   GLU   183      48.130  34.180  56.690  1.00  0.00           C
ATOM   2993  O   GLU   183      49.160  34.230  56.030  1.00  0.00           O
ATOM   2994  N   ASP   184      47.110  33.440  56.290  1.00  0.00           N
ATOM   2995  HN  ASP   184      46.270  33.320  56.820  1.00  0.00           H
ATOM   2996  CA  ASP   184      47.210  32.560  55.120  1.00  0.00           C
ATOM   2997  HA  ASP   184      48.250  32.390  54.870  1.00  0.00           H
ATOM   2998  CB  ASP   184      46.500  31.180  55.280  1.00  0.00           C
ATOM   2999  HB1 ASP   184      45.410  31.210  55.490  1.00  0.00           H
ATOM   3000  HB2 ASP   184      46.640  30.530  54.400  1.00  0.00           H
ATOM   3001  CG  ASP   184      47.190  30.530  56.480  1.00  0.00           C
ATOM   3002  OD1 ASP   184      48.410  30.360  56.540  1.00  0.00           O
ATOM   3003  OD2 ASP   184      46.460  30.040  57.330  1.00  0.00           O
ATOM   3004  C   ASP   184      46.540  33.210  53.840  1.00  0.00           C
ATOM   3005  O   ASP   184      46.240  32.600  52.800  1.00  0.00           O
ATOM   3006  N   ASN   185      46.220  34.540  53.920  1.00  0.00           N
ATOM   3007  HN  ASN   185      46.600  35.100  54.640  1.00  0.00           H
ATOM   3008  CA  ASN   185      45.620  35.310  52.800  1.00  0.00           C
ATOM   3009  HA  ASN   185      45.040  34.640  52.170  1.00  0.00           H
ATOM   3010  CB  ASN   185      44.690  36.440  53.290  1.00  0.00           C
ATOM   3011  HB1 ASN   185      45.190  36.900  54.170  1.00  0.00           H
ATOM   3012  HB2 ASN   185      44.450  37.090  52.420  1.00  0.00           H
ATOM   3013  CG  ASN   185      43.300  35.870  53.770  1.00  0.00           C
ATOM   3014  OD1 ASN   185      42.960  34.730  53.540  1.00  0.00           O
ATOM   3015  ND2 ASN   185      42.510  36.630  54.570  1.00  0.00           N
ATOM   3016 1HD2 ASN   185      42.660  37.610  54.680  1.00  0.00           H
ATOM   3017 2HD2 ASN   185      41.640  36.240  54.890  1.00  0.00           H
ATOM   3018  C   ASN   185      46.780  35.910  51.970  1.00  0.00           C
ATOM   3019  O   ASN   185      47.700  36.490  52.550  1.00  0.00           O
ATOM   3020  N   HIS   186      46.550  36.020  50.650  1.00  0.00           N
ATOM   3021  HN  HIS   186      45.790  35.580  50.180  1.00  0.00           H
ATOM   3022  CA  HIS   186      47.520  36.700  49.790  1.00  0.00           C
ATOM   3023  HA  HIS   186      48.390  37.070  50.300  1.00  0.00           H
ATOM   3024  CB  HIS   186      48.010  35.730  48.670  1.00  0.00           C
ATOM   3025  HB1 HIS   186      48.730  35.000  49.120  1.00  0.00           H
ATOM   3026  HB2 HIS   186      47.210  35.150  48.180  1.00  0.00           H
ATOM   3027  ND1 HIS   186      50.010  36.810  47.750  1.00  0.00           N
ATOM   3028  CG  HIS   186      48.710  36.460  47.490  1.00  0.00           C
ATOM   3029  CE1 HIS   186      50.500  37.280  46.610  1.00  0.00           C
ATOM   3030  HE1 HIS   186      51.500  37.700  46.410  1.00  0.00           H
ATOM   3031  NE2 HIS   186      49.620  37.140  45.650  1.00  0.00           N
ATOM   3032  HE2 HIS   186      49.790  37.530  44.750  1.00  0.00           H
ATOM   3033  CD2 HIS   186      48.480  36.650  46.160  1.00  0.00           C
ATOM   3034  HD2 HIS   186      47.530  36.560  45.650  1.00  0.00           H
ATOM   3035  C   HIS   186      46.760  37.830  49.100  1.00  0.00           C
ATOM   3036  O   HIS   186      45.970  37.530  48.190  1.00  0.00           O
ATOM   3037  N   ILE   187      46.920  39.080  49.500  1.00  0.00           N
ATOM   3038  HN  ILE   187      47.520  39.330  50.260  1.00  0.00           H
ATOM   3039  CA  ILE   187      46.250  40.190  48.870  1.00  0.00           C
ATOM   3040  HA  ILE   187      45.680  39.820  48.030  1.00  0.00           H
ATOM   3041  CB  ILE   187      45.150  40.810  49.780  1.00  0.00           C
ATOM   3042  HB  ILE   187      45.670  41.030  50.750  1.00  0.00           H
ATOM   3043  CG2 ILE   187      44.690  42.100  49.090  1.00  0.00           C
ATOM   3044 1HG2 ILE   187      43.840  42.510  49.670  1.00  0.00           H
ATOM   3045 2HG2 ILE   187      45.470  42.880  49.000  1.00  0.00           H
ATOM   3046 3HG2 ILE   187      44.220  41.990  48.070  1.00  0.00           H
ATOM   3047  CG1 ILE   187      44.120  39.700  50.080  1.00  0.00           C
ATOM   3048 1HG1 ILE   187      43.630  39.300  49.170  1.00  0.00           H
ATOM   3049 2HG1 ILE   187      44.680  38.910  50.620  1.00  0.00           H
ATOM   3050  CD  ILE   187      43.030  40.190  51.030  1.00  0.00           C
ATOM   3051  HD1 ILE   187      43.520  40.560  51.960  1.00  0.00           H
ATOM   3052  HD2 ILE   187      42.380  40.930  50.520  1.00  0.00           H
ATOM   3053  HD3 ILE   187      42.490  39.340  51.500  1.00  0.00           H
ATOM   3054  C   ILE   187      47.320  41.140  48.470  1.00  0.00           C
ATOM   3055  O   ILE   187      48.110  41.770  49.220  1.00  0.00           O
ATOM   3056  N   VAL   188      47.460  41.410  47.120  1.00  0.00           N
ATOM   3057  HN  VAL   188      46.820  40.940  46.510  1.00  0.00           H
ATOM   3058  CA  VAL   188      48.370  42.500  46.600  1.00  0.00           C
ATOM   3059  HA  VAL   188      48.860  43.080  47.370  1.00  0.00           H
ATOM   3060  CB  VAL   188      49.320  41.960  45.640  1.00  0.00           C
ATOM   3061  HB  VAL   188      48.760  41.450  44.820  1.00  0.00           H
ATOM   3062  CG1 VAL   188      50.240  43.020  45.130  1.00  0.00           C
ATOM   3063 1HG1 VAL   188      50.980  42.640  44.390  1.00  0.00           H
ATOM   3064 2HG1 VAL   188      49.730  43.820  44.550  1.00  0.00           H
ATOM   3065 3HG1 VAL   188      50.760  43.430  46.020  1.00  0.00           H
ATOM   3066  CG2 VAL   188      50.040  40.880  46.340  1.00  0.00           C
ATOM   3067 1HG2 VAL   188      50.170  41.080  47.420  1.00  0.00           H
ATOM   3068 2HG2 VAL   188      49.370  39.990  46.300  1.00  0.00           H
ATOM   3069 3HG2 VAL   188      51.020  40.620  45.890  1.00  0.00           H
ATOM   3070  C   VAL   188      47.510  43.520  45.890  1.00  0.00           C
ATOM   3071  O   VAL   188      46.540  43.210  45.200  1.00  0.00           O
ATOM   3072  N   LEU   189      47.760  44.910  46.160  1.00  0.00           N
ATOM   3073  HN  LEU   189      48.440  45.160  46.850  1.00  0.00           H
ATOM   3074  CA  LEU   189      47.100  46.020  45.450  1.00  0.00           C
ATOM   3075  HA  LEU   189      46.090  45.860  45.810  1.00  0.00           H
ATOM   3076  CB  LEU   189      47.490  47.410  46.070  1.00  0.00           C
ATOM   3077  HB1 LEU   189      47.260  47.570  47.150  1.00  0.00           H
ATOM   3078  HB2 LEU   189      48.580  47.480  45.850  1.00  0.00           H
ATOM   3079  CG  LEU   189      46.750  48.700  45.460  1.00  0.00           C
ATOM   3080  HG  LEU   189      46.760  48.790  44.350  1.00  0.00           H
ATOM   3081  CD1 LEU   189      45.280  48.580  45.850  1.00  0.00           C
ATOM   3082 1HD1 LEU   189      45.370  48.460  46.950  1.00  0.00           H
ATOM   3083 2HD1 LEU   189      44.740  49.540  45.710  1.00  0.00           H
ATOM   3084 3HD1 LEU   189      44.770  47.770  45.280  1.00  0.00           H
ATOM   3085  CD2 LEU   189      47.350  50.020  45.990  1.00  0.00           C
ATOM   3086 1HD2 LEU   189      46.730  50.890  45.670  1.00  0.00           H
ATOM   3087 2HD2 LEU   189      47.360  49.970  47.100  1.00  0.00           H
ATOM   3088 3HD2 LEU   189      48.340  50.150  45.500  1.00  0.00           H
ATOM   3089  C   LEU   189      47.140  46.070  43.910  1.00  0.00           C
ATOM   3090  O   LEU   189      46.110  46.140  43.340  1.00  0.00           O
ATOM   3091  N   ASN   190      48.340  45.960  43.240  1.00  0.00           N
ATOM   3092  HN  ASN   190      49.190  45.850  43.770  1.00  0.00           H
ATOM   3093  CA  ASN   190      48.490  46.190  41.790  1.00  0.00           C
ATOM   3094  HA  ASN   190      47.510  46.210  41.320  1.00  0.00           H
ATOM   3095  CB  ASN   190      49.260  47.520  41.490  1.00  0.00           C
ATOM   3096  HB1 ASN   190      50.340  47.450  41.750  1.00  0.00           H
ATOM   3097  HB2 ASN   190      49.270  47.790  40.410  1.00  0.00           H
ATOM   3098  CG  ASN   190      48.600  48.670  42.210  1.00  0.00           C
ATOM   3099  OD1 ASN   190      47.560  49.160  41.770  1.00  0.00           O
ATOM   3100  ND2 ASN   190      49.210  49.300  43.220  1.00  0.00           N
ATOM   3101 1HD2 ASN   190      50.010  48.830  43.610  1.00  0.00           H
ATOM   3102 2HD2 ASN   190      48.790  50.090  43.650  1.00  0.00           H
ATOM   3103  C   ASN   190      49.310  45.020  41.200  1.00  0.00           C
ATOM   3104  O   ASN   190      49.960  44.250  41.860  1.00  0.00           O
ATOM   3105  N   LYS   191      49.230  44.880  39.890  1.00  0.00           N
ATOM   3106  HN  LYS   191      48.640  45.460  39.330  1.00  0.00           H
ATOM   3107  CA  LYS   191      49.890  43.860  39.140  1.00  0.00           C
ATOM   3108  HA  LYS   191      49.960  42.910  39.640  1.00  0.00           H
ATOM   3109  CB  LYS   191      49.230  43.520  37.680  1.00  0.00           C
ATOM   3110  HB1 LYS   191      48.330  42.890  37.830  1.00  0.00           H
ATOM   3111  HB2 LYS   191      48.850  44.530  37.400  1.00  0.00           H
ATOM   3112  CG  LYS   191      50.070  42.940  36.530  1.00  0.00           C
ATOM   3113  HG1 LYS   191      50.850  43.680  36.240  1.00  0.00           H
ATOM   3114  HG2 LYS   191      50.510  41.990  36.910  1.00  0.00           H
ATOM   3115  CD  LYS   191      49.060  42.640  35.420  1.00  0.00           C
ATOM   3116  HD1 LYS   191      49.590  42.020  34.650  1.00  0.00           H
ATOM   3117  HD2 LYS   191      48.180  42.050  35.760  1.00  0.00           H
ATOM   3118  CE  LYS   191      48.520  43.870  34.690  1.00  0.00           C
ATOM   3119  HE1 LYS   191      47.870  44.360  35.460  1.00  0.00           H
ATOM   3120  HE2 LYS   191      49.380  44.480  34.360  1.00  0.00           H
ATOM   3121  NZ  LYS   191      47.830  43.550  33.420  1.00  0.00           N
ATOM   3122  HZ1 LYS   191      48.460  43.170  32.690  1.00  0.00           H
ATOM   3123  HZ2 LYS   191      47.050  42.860  33.490  1.00  0.00           H
ATOM   3124  HZ3 LYS   191      47.520  44.480  33.030  1.00  0.00           H
ATOM   3125  C   LYS   191      51.350  44.210  38.930  1.00  0.00           C
ATOM   3126  O   LYS   191      51.690  45.330  38.590  1.00  0.00           O
ATOM   3127  N   ASP   192      52.330  43.310  39.240  1.00  0.00           N
ATOM   3128  HN  ASP   192      52.250  42.360  39.540  1.00  0.00           H
ATOM   3129  CA  ASP   192      53.770  43.590  39.070  1.00  0.00           C
ATOM   3130  HA  ASP   192      54.110  44.470  39.620  1.00  0.00           H
ATOM   3131  CB  ASP   192      54.620  42.380  39.560  1.00  0.00           C
ATOM   3132  HB1 ASP   192      54.380  41.540  38.890  1.00  0.00           H
ATOM   3133  HB2 ASP   192      55.680  42.710  39.500  1.00  0.00           H
ATOM   3134  CG  ASP   192      54.210  42.000  41.000  1.00  0.00           C
ATOM   3135  OD1 ASP   192      53.900  40.810  41.240  1.00  0.00           O
ATOM   3136  OD2 ASP   192      54.170  42.940  41.850  1.00  0.00           O
ATOM   3137  C   ASP   192      54.100  44.040  37.620  1.00  0.00           C
ATOM   3138  O   ASP   192      53.390  43.770  36.690  1.00  0.00           O
ATOM   3139  N   ASP   193      55.100  44.950  37.430  1.00  0.00           N
ATOM   3140  HN  ASP   193      55.620  45.260  38.230  1.00  0.00           H
ATOM   3141  CA  ASP   193      55.600  45.470  36.150  1.00  0.00           C
ATOM   3142  HA  ASP   193      54.780  46.110  35.890  1.00  0.00           H
ATOM   3143  CB  ASP   193      56.910  46.300  36.230  1.00  0.00           C
ATOM   3144  HB1 ASP   193      57.740  45.680  36.640  1.00  0.00           H
ATOM   3145  HB2 ASP   193      57.230  46.660  35.220  1.00  0.00           H
ATOM   3146  CG  ASP   193      56.770  47.570  37.030  1.00  0.00           C
ATOM   3147  OD1 ASP   193      57.780  48.060  37.590  1.00  0.00           O
ATOM   3148  OD2 ASP   193      55.680  48.220  36.920  1.00  0.00           O
ATOM   3149  C   ASP   193      55.850  44.360  35.080  1.00  0.00           C
ATOM   3150  O   ASP   193      55.410  44.520  33.950  1.00  0.00           O
ATOM   3151  N   ASN   194      56.420  43.180  35.400  1.00  0.00           N
ATOM   3152  HN  ASN   194      56.730  43.050  36.340  1.00  0.00           H
ATOM   3153  CA  ASN   194      56.750  42.150  34.440  1.00  0.00           C
ATOM   3154  HA  ASN   194      56.850  42.630  33.470  1.00  0.00           H
ATOM   3155  CB  ASN   194      57.970  41.370  34.850  1.00  0.00           C
ATOM   3156  HB1 ASN   194      57.820  40.750  35.760  1.00  0.00           H
ATOM   3157  HB2 ASN   194      58.250  40.760  33.970  1.00  0.00           H
ATOM   3158  CG  ASN   194      59.100  42.410  35.100  1.00  0.00           C
ATOM   3159  OD1 ASN   194      59.170  43.440  34.460  1.00  0.00           O
ATOM   3160  ND2 ASN   194      60.010  42.170  36.110  1.00  0.00           N
ATOM   3161 1HD2 ASN   194      59.990  41.260  36.520  1.00  0.00           H
ATOM   3162 2HD2 ASN   194      60.750  42.830  36.130  1.00  0.00           H
ATOM   3163  C   ASN   194      55.600  41.160  34.150  1.00  0.00           C
ATOM   3164  O   ASN   194      55.750  40.320  33.280  1.00  0.00           O
ATOM   3165  N   GLU   195      54.500  41.400  34.880  1.00  0.00           N
ATOM   3166  HN  GLU   195      54.520  42.210  35.470  1.00  0.00           H
ATOM   3167  CA  GLU   195      53.300  40.600  34.810  1.00  0.00           C
ATOM   3168  HA  GLU   195      53.480  39.630  34.360  1.00  0.00           H
ATOM   3169  CB  GLU   195      52.600  40.330  36.170  1.00  0.00           C
ATOM   3170  HB1 GLU   195      52.620  41.290  36.730  1.00  0.00           H
ATOM   3171  HB2 GLU   195      51.560  40.050  35.930  1.00  0.00           H
ATOM   3172  CG  GLU   195      53.290  39.360  37.100  1.00  0.00           C
ATOM   3173  HG1 GLU   195      54.400  39.500  37.000  1.00  0.00           H
ATOM   3174  HG2 GLU   195      52.910  39.460  38.130  1.00  0.00           H
ATOM   3175  CD  GLU   195      53.090  37.890  36.760  1.00  0.00           C
ATOM   3176  OE1 GLU   195      52.000  37.520  36.180  1.00  0.00           O
ATOM   3177  OE2 GLU   195      54.030  37.130  37.170  1.00  0.00           O
ATOM   3178  C   GLU   195      52.410  41.290  33.730  1.00  0.00           C
ATOM   3179  O   GLU   195      52.320  42.480  33.470  1.00  0.00           O
ATOM   3180  N   GLU   196      51.710  40.420  32.980  1.00  0.00           N
ATOM   3181  HN  GLU   196      51.610  39.520  33.380  1.00  0.00           H
ATOM   3182  CA  GLU   196      51.000  40.770  31.750  1.00  0.00           C
ATOM   3183  HA  GLU   196      51.600  41.420  31.120  1.00  0.00           H
ATOM   3184  CB  GLU   196      50.720  39.520  30.910  1.00  0.00           C
ATOM   3185  HB1 GLU   196      51.760  39.210  30.610  1.00  0.00           H
ATOM   3186  HB2 GLU   196      50.440  38.710  31.610  1.00  0.00           H
ATOM   3187  CG  GLU   196      49.740  39.730  29.690  1.00  0.00           C
ATOM   3188  HG1 GLU   196      48.680  39.500  29.920  1.00  0.00           H
ATOM   3189  HG2 GLU   196      49.840  40.820  29.500  1.00  0.00           H
ATOM   3190  CD  GLU   196      50.250  38.920  28.530  1.00  0.00           C
ATOM   3191  OE1 GLU   196      51.170  39.370  27.770  1.00  0.00           O
ATOM   3192  OE2 GLU   196      49.870  37.740  28.410  1.00  0.00           O
ATOM   3193  C   GLU   196      49.670  41.540  31.980  1.00  0.00           C
ATOM   3194  OT1 GLU   196      49.670  42.720  31.470  1.00  0.00           O
ATOM   3195  OT2 GLU   196      48.700  41.060  32.620  1.00  0.00           O
TER
ATOM   3196  N   THR   197      53.020  26.130  40.860  1.00  0.00           N
ATOM   3197  H1  THR   197      52.820  26.200  39.840  1.00  0.00           H
ATOM   3198  H2  THR   197      54.040  25.950  40.950  1.00  0.00           H
ATOM   3199  H3  THR   197      52.590  25.270  41.250  1.00  0.00           H
ATOM   3200  CA  THR   197      52.450  27.320  41.660  1.00  0.00           C
ATOM   3201  HA  THR   197      52.780  27.160  42.680  1.00  0.00           H
ATOM   3202  CB  THR   197      52.990  28.640  41.100  1.00  0.00           C
ATOM   3203  HB  THR   197      52.670  29.490  41.730  1.00  0.00           H
ATOM   3204  OG1 THR   197      52.480  29.000  39.840  1.00  0.00           O
ATOM   3205  HG1 THR   197      52.740  29.890  39.640  1.00  0.00           H
ATOM   3206  CG2 THR   197      54.580  28.660  41.090  1.00  0.00           C
ATOM   3207 1HG2 THR   197      55.010  27.780  40.570  1.00  0.00           H
ATOM   3208 2HG2 THR   197      54.980  29.550  40.570  1.00  0.00           H
ATOM   3209 3HG2 THR   197      54.880  28.630  42.150  1.00  0.00           H
ATOM   3210  C   THR   197      50.850  27.470  41.600  1.00  0.00           C
ATOM   3211  O   THR   197      50.160  26.660  41.010  1.00  0.00           O
ATOM   3212  N   PHE   198      50.230  28.600  42.120  1.00  0.00           N
ATOM   3213  HN  PHE   198      50.790  29.300  42.550  1.00  0.00           H
ATOM   3214  CA  PHE   198      48.790  28.890  42.010  1.00  0.00           C
ATOM   3215  HA  PHE   198      48.300  28.060  42.500  1.00  0.00           H
ATOM   3216  CB  PHE   198      48.510  30.270  42.770  1.00  0.00           C
ATOM   3217  HB1 PHE   198      48.790  30.170  43.840  1.00  0.00           H
ATOM   3218  HB2 PHE   198      49.220  31.040  42.380  1.00  0.00           H
ATOM   3219  CG  PHE   198      47.130  30.710  42.740  1.00  0.00           C
ATOM   3220  CD1 PHE   198      46.720  31.780  41.910  1.00  0.00           C
ATOM   3221  HD1 PHE   198      47.380  32.350  41.280  1.00  0.00           H
ATOM   3222  CE1 PHE   198      45.310  32.010  41.640  1.00  0.00           C
ATOM   3223  HE1 PHE   198      45.060  32.640  40.800  1.00  0.00           H
ATOM   3224  CZ  PHE   198      44.380  31.100  42.070  1.00  0.00           C
ATOM   3225  HZ  PHE   198      43.400  31.050  41.620  1.00  0.00           H
ATOM   3226  CD2 PHE   198      46.160  29.900  43.260  1.00  0.00           C
ATOM   3227  HD2 PHE   198      46.480  29.070  43.880  1.00  0.00           H
ATOM   3228  CE2 PHE   198      44.810  30.060  42.900  1.00  0.00           C
ATOM   3229  HE2 PHE   198      44.090  29.350  43.260  1.00  0.00           H
ATOM   3230  C   PHE   198      48.310  28.920  40.560  1.00  0.00           C
ATOM   3231  O   PHE   198      47.300  28.290  40.220  1.00  0.00           O
ATOM   3232  N   GLU   199      49.060  29.680  39.700  1.00  0.00           N
ATOM   3233  HN  GLU   199      49.920  30.050  40.050  1.00  0.00           H
ATOM   3234  CA  GLU   199      48.660  29.870  38.280  1.00  0.00           C
ATOM   3235  HA  GLU   199      47.630  30.160  38.310  1.00  0.00           H
ATOM   3236  CB  GLU   199      49.410  30.970  37.500  1.00  0.00           C
ATOM   3237  HB1 GLU   199      50.470  30.720  37.710  1.00  0.00           H
ATOM   3238  HB2 GLU   199      49.220  30.930  36.400  1.00  0.00           H
ATOM   3239  CG  GLU   199      48.970  32.410  37.890  1.00  0.00           C
ATOM   3240  HG1 GLU   199      47.910  32.670  37.740  1.00  0.00           H
ATOM   3241  HG2 GLU   199      49.120  32.560  38.980  1.00  0.00           H
ATOM   3242  CD  GLU   199      49.790  33.420  37.210  1.00  0.00           C
ATOM   3243  OE1 GLU   199      49.200  34.380  36.600  1.00  0.00           O
ATOM   3244  OE2 GLU   199      51.000  33.360  37.240  1.00  0.00           O
ATOM   3245  C   GLU   199      48.640  28.580  37.510  1.00  0.00           C
ATOM   3246  O   GLU   199      47.670  28.340  36.790  1.00  0.00           O
ATOM   3247  N   ASP   200      49.660  27.640  37.610  1.00  0.00           N
ATOM   3248  HN  ASP   200      50.490  27.880  38.120  1.00  0.00           H
ATOM   3249  CA  ASP   200      49.610  26.340  37.000  1.00  0.00           C
ATOM   3250  HA  ASP   200      49.560  26.430  35.930  1.00  0.00           H
ATOM   3251  CB  ASP   200      50.840  25.430  37.410  1.00  0.00           C
ATOM   3252  HB1 ASP   200      50.660  25.180  38.490  1.00  0.00           H
ATOM   3253  HB2 ASP   200      50.840  24.450  36.900  1.00  0.00           H
ATOM   3254  CG  ASP   200      52.190  26.070  37.290  1.00  0.00           C
ATOM   3255  OD1 ASP   200      52.930  25.920  38.240  1.00  0.00           O
ATOM   3256  OD2 ASP   200      52.490  26.730  36.250  1.00  0.00           O
ATOM   3257  C   ASP   200      48.370  25.610  37.460  1.00  0.00           C
ATOM   3258  O   ASP   200      47.560  25.120  36.600  1.00  0.00           O
ATOM   3259  N   TYR   201      48.010  25.600  38.780  1.00  0.00           N
ATOM   3260  HN  TYR   201      48.650  26.060  39.400  1.00  0.00           H
ATOM   3261  CA  TYR   201      46.800  24.860  39.220  1.00  0.00           C
ATOM   3262  HA  TYR   201      46.890  23.870  38.790  1.00  0.00           H
ATOM   3263  CB  TYR   201      46.730  24.950  40.760  1.00  0.00           C
ATOM   3264  HB1 TYR   201      47.660  24.440  41.120  1.00  0.00           H
ATOM   3265  HB2 TYR   201      46.750  26.010  41.100  1.00  0.00           H
ATOM   3266  CG  TYR   201      45.490  24.270  41.300  1.00  0.00           C
ATOM   3267  CD1 TYR   201      44.320  24.880  41.790  1.00  0.00           C
ATOM   3268  HD1 TYR   201      44.160  25.950  41.850  1.00  0.00           H
ATOM   3269  CE1 TYR   201      43.190  24.090  42.270  1.00  0.00           C
ATOM   3270  HE1 TYR   201      42.260  24.610  42.460  1.00  0.00           H
ATOM   3271  CZ  TYR   201      43.340  22.700  42.350  1.00  0.00           C
ATOM   3272  OH  TYR   201      42.140  22.030  42.810  1.00  0.00           O
ATOM   3273  HH  TYR   201      42.290  21.090  42.670  1.00  0.00           H
ATOM   3274  CD2 TYR   201      45.560  22.800  41.480  1.00  0.00           C
ATOM   3275  HD2 TYR   201      46.440  22.280  41.140  1.00  0.00           H
ATOM   3276  CE2 TYR   201      44.500  22.050  41.980  1.00  0.00           C
ATOM   3277  HE2 TYR   201      44.620  20.980  42.020  1.00  0.00           H
ATOM   3278  C   TYR   201      45.550  25.570  38.660  1.00  0.00           C
ATOM   3279  O   TYR   201      44.730  24.860  38.090  1.00  0.00           O
ATOM   3280  N   LEU   202      45.420  26.940  38.800  1.00  0.00           N
ATOM   3281  HN  LEU   202      46.150  27.500  39.170  1.00  0.00           H
ATOM   3282  CA  LEU   202      44.350  27.690  38.300  1.00  0.00           C
ATOM   3283  HA  LEU   202      43.440  27.570  38.870  1.00  0.00           H
ATOM   3284  CB  LEU   202      44.620  29.160  38.520  1.00  0.00           C
ATOM   3285  HB1 LEU   202      44.780  29.300  39.610  1.00  0.00           H
ATOM   3286  HB2 LEU   202      45.580  29.370  38.000  1.00  0.00           H
ATOM   3287  CG  LEU   202      43.660  30.220  37.940  1.00  0.00           C
ATOM   3288  HG  LEU   202      43.340  29.920  36.910  1.00  0.00           H
ATOM   3289  CD1 LEU   202      42.300  30.380  38.760  1.00  0.00           C
ATOM   3290 1HD1 LEU   202      41.560  29.560  38.600  1.00  0.00           H
ATOM   3291 2HD1 LEU   202      42.510  30.510  39.850  1.00  0.00           H
ATOM   3292 3HD1 LEU   202      41.850  31.350  38.460  1.00  0.00           H
ATOM   3293  CD2 LEU   202      44.370  31.530  37.780  1.00  0.00           C
ATOM   3294 1HD2 LEU   202      43.730  32.220  37.200  1.00  0.00           H
ATOM   3295 2HD2 LEU   202      44.540  32.070  38.740  1.00  0.00           H
ATOM   3296 3HD2 LEU   202      45.340  31.450  37.250  1.00  0.00           H
ATOM   3297  C   LEU   202      44.040  27.360  36.810  1.00  0.00           C
ATOM   3298  O   LEU   202      42.950  26.950  36.490  1.00  0.00           O
ATOM   3299  N   HIS   203      45.030  27.510  35.910  1.00  0.00           N
ATOM   3300  HN  HIS   203      45.870  27.970  36.170  1.00  0.00           H
ATOM   3301  CA  HIS   203      44.920  27.100  34.520  1.00  0.00           C
ATOM   3302  HA  HIS   203      44.080  27.570  34.040  1.00  0.00           H
ATOM   3303  CB  HIS   203      46.210  27.460  33.800  1.00  0.00           C
ATOM   3304  HB1 HIS   203      47.050  26.910  34.290  1.00  0.00           H
ATOM   3305  HB2 HIS   203      46.280  27.100  32.750  1.00  0.00           H
ATOM   3306  ND1 HIS   203      47.740  29.330  33.250  1.00  0.00           N
ATOM   3307  CG  HIS   203      46.560  28.870  33.880  1.00  0.00           C
ATOM   3308  CE1 HIS   203      47.800  30.610  33.500  1.00  0.00           C
ATOM   3309  HE1 HIS   203      48.590  31.300  33.230  1.00  0.00           H
ATOM   3310  NE2 HIS   203      46.720  31.030  34.290  1.00  0.00           N
ATOM   3311  HE2 HIS   203      46.590  31.980  34.580  1.00  0.00           H
ATOM   3312  CD2 HIS   203      45.930  29.920  34.480  1.00  0.00           C
ATOM   3313  HD2 HIS   203      44.970  30.040  34.980  1.00  0.00           H
ATOM   3314  C   HIS   203      44.570  25.630  34.270  1.00  0.00           C
ATOM   3315  O   HIS   203      43.800  25.340  33.350  1.00  0.00           O
ATOM   3316  N   ASN   204      45.150  24.690  35.090  1.00  0.00           N
ATOM   3317  HN  ASN   204      45.680  24.970  35.880  1.00  0.00           H
ATOM   3318  CA  ASN   204      44.930  23.260  34.820  1.00  0.00           C
ATOM   3319  HA  ASN   204      45.070  23.170  33.760  1.00  0.00           H
ATOM   3320  CB  ASN   204      45.790  22.270  35.650  1.00  0.00           C
ATOM   3321  HB1 ASN   204      45.990  22.680  36.670  1.00  0.00           H
ATOM   3322  HB2 ASN   204      45.390  21.240  35.620  1.00  0.00           H
ATOM   3323  CG  ASN   204      47.130  22.010  34.930  1.00  0.00           C
ATOM   3324  OD1 ASN   204      47.200  21.950  33.690  1.00  0.00           O
ATOM   3325  ND2 ASN   204      48.180  22.090  35.730  1.00  0.00           N
ATOM   3326 1HD2 ASN   204      48.060  21.990  36.710  1.00  0.00           H
ATOM   3327 2HD2 ASN   204      49.090  21.870  35.350  1.00  0.00           H
ATOM   3328  C   ASN   204      43.460  22.910  35.010  1.00  0.00           C
ATOM   3329  O   ASN   204      42.870  22.110  34.270  1.00  0.00           O
ATOM   3330  N   VAL   205      42.810  23.550  35.990  1.00  0.00           N
ATOM   3331  HN  VAL   205      43.200  24.240  36.600  1.00  0.00           H
ATOM   3332  CA  VAL   205      41.430  23.420  36.480  1.00  0.00           C
ATOM   3333  HA  VAL   205      41.180  22.380  36.610  1.00  0.00           H
ATOM   3334  CB  VAL   205      41.190  24.210  37.760  1.00  0.00           C
ATOM   3335  HB  VAL   205      41.700  25.190  37.660  1.00  0.00           H
ATOM   3336  CG1 VAL   205      39.660  24.400  38.020  1.00  0.00           C
ATOM   3337 1HG1 VAL   205      39.010  23.610  37.580  1.00  0.00           H
ATOM   3338 2HG1 VAL   205      39.430  24.330  39.100  1.00  0.00           H
ATOM   3339 3HG1 VAL   205      39.390  25.360  37.540  1.00  0.00           H
ATOM   3340  CG2 VAL   205      41.760  23.320  38.850  1.00  0.00           C
ATOM   3341 1HG2 VAL   205      42.010  23.970  39.710  1.00  0.00           H
ATOM   3342 2HG2 VAL   205      41.100  22.450  39.080  1.00  0.00           H
ATOM   3343 3HG2 VAL   205      42.710  22.850  38.530  1.00  0.00           H
ATOM   3344  C   VAL   205      40.500  23.950  35.380  1.00  0.00           C
ATOM   3345  O   VAL   205      39.470  23.480  35.020  1.00  0.00           O
ATOM   3346  N   VAL   206      40.810  25.180  34.890  1.00  0.00           N
ATOM   3347  HN  VAL   206      41.550  25.720  35.280  1.00  0.00           H
ATOM   3348  CA  VAL   206      39.960  25.970  34.060  1.00  0.00           C
ATOM   3349  HA  VAL   206      38.920  25.920  34.350  1.00  0.00           H
ATOM   3350  CB  VAL   206      40.400  27.400  34.210  1.00  0.00           C
ATOM   3351  HB  VAL   206      41.500  27.380  34.150  1.00  0.00           H
ATOM   3352  CG1 VAL   206      39.740  28.380  33.150  1.00  0.00           C
ATOM   3353 1HG1 VAL   206      40.190  28.350  32.130  1.00  0.00           H
ATOM   3354 2HG1 VAL   206      38.680  28.110  33.000  1.00  0.00           H
ATOM   3355 3HG1 VAL   206      39.870  29.450  33.390  1.00  0.00           H
ATOM   3356  CG2 VAL   206      40.150  27.940  35.620  1.00  0.00           C
ATOM   3357 1HG2 VAL   206      40.660  28.900  35.770  1.00  0.00           H
ATOM   3358 2HG2 VAL   206      39.060  28.050  35.850  1.00  0.00           H
ATOM   3359 3HG2 VAL   206      40.480  27.250  36.420  1.00  0.00           H
ATOM   3360  C   VAL   206      40.000  25.520  32.610  1.00  0.00           C
ATOM   3361  O   VAL   206      39.000  25.460  31.870  1.00  0.00           O
ATOM   3362  N   PHE   207      41.130  24.990  32.140  1.00  0.00           N
ATOM   3363  HN  PHE   207      42.020  24.940  32.600  1.00  0.00           H
ATOM   3364  CA  PHE   207      41.260  24.560  30.790  1.00  0.00           C
ATOM   3365  HA  PHE   207      40.480  24.950  30.150  1.00  0.00           H
ATOM   3366  CB  PHE   207      42.580  24.940  30.120  1.00  0.00           C
ATOM   3367  HB1 PHE   207      43.420  24.730  30.810  1.00  0.00           H
ATOM   3368  HB2 PHE   207      42.690  24.470  29.120  1.00  0.00           H
ATOM   3369  CG  PHE   207      42.520  26.390  29.920  1.00  0.00           C
ATOM   3370  CD1 PHE   207      41.680  27.010  29.010  1.00  0.00           C
ATOM   3371  HD1 PHE   207      40.970  26.330  28.590  1.00  0.00           H
ATOM   3372  CE1 PHE   207      41.510  28.400  29.040  1.00  0.00           C
ATOM   3373  HE1 PHE   207      40.770  28.900  28.450  1.00  0.00           H
ATOM   3374  CZ  PHE   207      42.410  29.170  29.780  1.00  0.00           C
ATOM   3375  HZ  PHE   207      42.460  30.220  29.570  1.00  0.00           H
ATOM   3376  CD2 PHE   207      43.430  27.140  30.720  1.00  0.00           C
ATOM   3377  HD2 PHE   207      44.080  26.720  31.470  1.00  0.00           H
ATOM   3378  CE2 PHE   207      43.370  28.540  30.650  1.00  0.00           C
ATOM   3379  HE2 PHE   207      44.030  29.150  31.260  1.00  0.00           H
ATOM   3380  C   PHE   207      41.170  23.030  30.700  1.00  0.00           C
ATOM   3381  O   PHE   207      42.140  22.350  30.450  1.00  0.00           O
ATOM   3382  N   VAL   208      39.970  22.480  30.930  1.00  0.00           N
ATOM   3383  HN  VAL   208      39.110  22.950  31.130  1.00  0.00           H
ATOM   3384  CA  VAL   208      39.820  21.060  30.710  1.00  0.00           C
ATOM   3385  HA  VAL   208      40.760  20.530  30.670  1.00  0.00           H
ATOM   3386  CB  VAL   208      38.910  20.310  31.700  1.00  0.00           C
ATOM   3387  HB  VAL   208      38.820  19.220  31.490  1.00  0.00           H
ATOM   3388  CG1 VAL   208      39.550  20.540  33.100  1.00  0.00           C
ATOM   3389 1HG1 VAL   208      39.180  19.810  33.840  1.00  0.00           H
ATOM   3390 2HG1 VAL   208      40.660  20.510  33.190  1.00  0.00           H
ATOM   3391 3HG1 VAL   208      39.210  21.580  33.310  1.00  0.00           H
ATOM   3392  CG2 VAL   208      37.540  20.930  31.650  1.00  0.00           C
ATOM   3393 1HG2 VAL   208      37.480  22.020  31.860  1.00  0.00           H
ATOM   3394 2HG2 VAL   208      37.130  20.750  30.640  1.00  0.00           H
ATOM   3395 3HG2 VAL   208      36.800  20.460  32.340  1.00  0.00           H
ATOM   3396  C   VAL   208      39.330  20.810  29.300  1.00  0.00           C
ATOM   3397  O   VAL   208      38.680  21.730  28.800  1.00  0.00           O
ATOM   3398  N   PRO   209      39.590  19.650  28.650  1.00  0.00           N
ATOM   3399  CD  PRO   209      40.580  18.580  29.170  1.00  0.00           C
ATOM   3400  HD1 PRO   209      40.310  17.980  30.060  1.00  0.00           H
ATOM   3401  HD2 PRO   209      41.530  19.130  29.350  1.00  0.00           H
ATOM   3402  CA  PRO   209      38.730  18.970  27.660  1.00  0.00           C
ATOM   3403  HA  PRO   209      38.920  19.610  26.810  1.00  0.00           H
ATOM   3404  CB  PRO   209      39.200  17.550  27.520  1.00  0.00           C
ATOM   3405  HB1 PRO   209      38.550  16.810  28.020  1.00  0.00           H
ATOM   3406  HB2 PRO   209      39.230  17.240  26.440  1.00  0.00           H
ATOM   3407  CG  PRO   209      40.670  17.620  28.080  1.00  0.00           C
ATOM   3408  HG1 PRO   209      40.990  16.670  28.570  1.00  0.00           H
ATOM   3409  HG2 PRO   209      41.410  17.960  27.310  1.00  0.00           H
ATOM   3410  C   PRO   209      37.280  19.040  27.850  1.00  0.00           C
ATOM   3411  O   PRO   209      36.790  18.850  28.990  1.00  0.00           O
ATOM   3412  N   ARG   210      36.510  19.300  26.780  1.00  0.00           N
ATOM   3413  HN  ARG   210      36.940  19.460  25.890  1.00  0.00           H
ATOM   3414  CA  ARG   210      35.130  19.370  26.870  1.00  0.00           C
ATOM   3415  HA  ARG   210      34.840  18.780  27.740  1.00  0.00           H
ATOM   3416  CB  ARG   210      34.510  20.790  27.100  1.00  0.00           C
ATOM   3417  HB1 ARG   210      35.290  21.470  26.670  1.00  0.00           H
ATOM   3418  HB2 ARG   210      33.520  20.890  26.610  1.00  0.00           H
ATOM   3419  CG  ARG   210      34.280  20.950  28.660  1.00  0.00           C
ATOM   3420  HG1 ARG   210      33.530  20.220  29.050  1.00  0.00           H
ATOM   3421  HG2 ARG   210      35.240  20.760  29.160  1.00  0.00           H
ATOM   3422  CD  ARG   210      33.720  22.350  29.100  1.00  0.00           C
ATOM   3423  HD1 ARG   210      34.340  23.210  28.770  1.00  0.00           H
ATOM   3424  HD2 ARG   210      32.670  22.500  28.760  1.00  0.00           H
ATOM   3425  NE  ARG   210      33.680  22.300  30.560  1.00  0.00           N
ATOM   3426  HE  ARG   210      33.780  21.440  31.050  1.00  0.00           H
ATOM   3427  CZ  ARG   210      33.240  23.360  31.250  1.00  0.00           C
ATOM   3428  NH1 ARG   210      32.560  24.390  30.590  1.00  0.00           N
ATOM   3429 1HH1 ARG   210      32.530  24.450  29.590  1.00  0.00           H
ATOM   3430 2HH1 ARG   210      32.190  25.150  31.130  1.00  0.00           H
ATOM   3431  NH2 ARG   210      33.440  23.560  32.510  1.00  0.00           N
ATOM   3432 1HH2 ARG   210      34.100  23.050  33.040  1.00  0.00           H
ATOM   3433 2HH2 ARG   210      33.180  24.490  32.770  1.00  0.00           H
ATOM   3434  C   ARG   210      34.590  18.810  25.520  1.00  0.00           C
ATOM   3435  O   ARG   210      35.350  18.670  24.530  1.00  0.00           O
ATOM   3436  N   PRO   211      33.300  18.580  25.440  1.00  0.00           N
ATOM   3437  CD  PRO   211      32.570  18.170  26.590  1.00  0.00           C
ATOM   3438  HD1 PRO   211      32.150  19.100  27.030  1.00  0.00           H
ATOM   3439  HD2 PRO   211      33.160  17.620  27.340  1.00  0.00           H
ATOM   3440  CA  PRO   211      32.590  18.120  24.230  1.00  0.00           C
ATOM   3441  HA  PRO   211      32.980  17.110  24.090  1.00  0.00           H
ATOM   3442  CB  PRO   211      31.200  17.920  24.710  1.00  0.00           C
ATOM   3443  HB1 PRO   211      30.700  18.900  24.890  1.00  0.00           H
ATOM   3444  HB2 PRO   211      30.590  17.320  24.010  1.00  0.00           H
ATOM   3445  CG  PRO   211      31.390  17.360  26.140  1.00  0.00           C
ATOM   3446  HG1 PRO   211      30.470  17.600  26.700  1.00  0.00           H
ATOM   3447  HG2 PRO   211      31.490  16.260  26.090  1.00  0.00           H
ATOM   3448  C   PRO   211      32.780  19.030  23.040  1.00  0.00           C
ATOM   3449  O   PRO   211      32.880  20.230  23.250  1.00  0.00           O
ATOM   3450  N   SER   212      32.650  18.610  21.780  1.00  0.00           N
ATOM   3451  HN  SER   212      32.600  17.650  21.510  1.00  0.00           H
ATOM   3452  CA  SER   212      32.700  19.600  20.640  1.00  0.00           C
ATOM   3453  HA  SER   212      33.380  20.430  20.820  1.00  0.00           H
ATOM   3454  CB  SER   212      33.290  18.990  19.300  1.00  0.00           C
ATOM   3455  HB1 SER   212      34.200  18.500  19.680  1.00  0.00           H
ATOM   3456  HB2 SER   212      32.570  18.220  18.930  1.00  0.00           H
ATOM   3457  OG  SER   212      33.540  20.040  18.380  1.00  0.00           O
ATOM   3458  HG1 SER   212      32.700  20.510  18.330  1.00  0.00           H
ATOM   3459  C   SER   212      31.260  20.160  20.390  1.00  0.00           C
ATOM   3460  OT1 SER   212      30.470  19.220  19.960  1.00  0.00           O
ATOM   3461  OT2 SER   212      30.960  21.370  20.590  1.00  0.00           O
TER
ATOM   3462  C1  NAG   213      30.790  33.710  23.720  1.00  0.00           C
ATOM   3463  H1  NAG   213      31.590  34.480  23.770  1.00  0.00           H
ATOM   3464  C5  NAG   213      30.600  31.460  23.330  1.00  0.00           C
ATOM   3465  H5  NAG   213      29.610  31.450  23.840  1.00  0.00           H
ATOM   3466  O5  NAG   213      31.410  32.490  23.860  1.00  0.00           O
ATOM   3467  C2  NAG   213      30.140  33.940  22.400  1.00  0.00           C
ATOM   3468  H2  NAG   213      30.330  34.980  22.070  1.00  0.00           H
ATOM   3469  N   NAG   213      28.680  33.890  22.440  1.00  0.00           N
ATOM   3470  HN  NAG   213      28.250  33.480  23.240  1.00  0.00           H
ATOM   3471  C   NAG   213      27.840  34.270  21.390  1.00  0.00           C
ATOM   3472  O   NAG   213      28.270  34.720  20.310  1.00  0.00           O
ATOM   3473  CT  NAG   213      26.380  33.920  21.510  1.00  0.00           C
ATOM   3474  HT1 NAG   213      25.810  34.860  21.500  1.00  0.00           H
ATOM   3475  HT2 NAG   213      25.980  33.370  20.630  1.00  0.00           H
ATOM   3476  HT3 NAG   213      26.160  33.290  22.410  1.00  0.00           H
ATOM   3477  C3  NAG   213      30.730  33.060  21.400  1.00  0.00           C
ATOM   3478  H3  NAG   213      30.170  33.250  20.450  1.00  0.00           H
ATOM   3479  O3  NAG   213      32.080  33.490  21.100  1.00  0.00           O
ATOM   3480  HO3 NAG   213      32.230  33.110  20.230  1.00  0.00           H
ATOM   3481  C4  NAG   213      30.600  31.660  21.840  1.00  0.00           C
ATOM   3482  H4  NAG   213      31.440  31.090  21.380  1.00  0.00           H
ATOM   3483  O4  NAG   213      29.430  31.070  21.300  1.00  0.00           O
ATOM   3484  HO4 NAG   213      29.630  30.250  20.850  1.00  0.00           H
ATOM   3485  C6  NAG   213      31.290  30.200  23.720  1.00  0.00           C
ATOM   3486  H61 NAG   213      32.210  29.970  23.140  1.00  0.00           H
ATOM   3487  H62 NAG   213      30.580  29.380  23.460  1.00  0.00           H
ATOM   3488  O6  NAG   213      31.550  30.020  25.110  1.00  0.00           O
ATOM   3489  HO6 NAG   213      32.190  30.680  25.360  1.00  0.00           H
ATOM   3490  C1  NAG   214      12.800  34.250  38.350  1.00  0.00           C
ATOM   3491  H1  NAG   214      13.460  34.250  37.460  1.00  0.00           H
ATOM   3492  C5  NAG   214      13.270  36.630  38.250  1.00  0.00           C
ATOM   3493  H5  NAG   214      14.010  36.520  37.420  1.00  0.00           H
ATOM   3494  O5  NAG   214      13.280  35.410  39.060  1.00  0.00           O
ATOM   3495  C2  NAG   214      11.300  34.500  38.040  1.00  0.00           C
ATOM   3496  H2  NAG   214      10.760  34.590  39.000  1.00  0.00           H
ATOM   3497  N   NAG   214      10.610  33.450  37.430  1.00  0.00           N
ATOM   3498  HN  NAG   214       9.760  33.240  37.900  1.00  0.00           H
ATOM   3499  C   NAG   214      10.990  32.670  36.400  1.00  0.00           C
ATOM   3500  O   NAG   214      12.100  32.810  35.840  1.00  0.00           O
ATOM   3501  CT  NAG   214      10.010  31.620  35.890  1.00  0.00           C
ATOM   3502  HT1 NAG   214       9.710  31.630  34.820  1.00  0.00           H
ATOM   3503  HT2 NAG   214      10.540  30.640  35.890  1.00  0.00           H
ATOM   3504  HT3 NAG   214       9.040  31.590  36.440  1.00  0.00           H
ATOM   3505  C3  NAG   214      11.130  35.750  37.200  1.00  0.00           C
ATOM   3506  H3  NAG   214      11.700  35.610  36.250  1.00  0.00           H
ATOM   3507  O3  NAG   214       9.740  35.980  36.940  1.00  0.00           O
ATOM   3508  HO3 NAG   214       9.530  35.870  36.010  1.00  0.00           H
ATOM   3509  C4  NAG   214      11.860  37.030  37.770  1.00  0.00           C
ATOM   3510  H4  NAG   214      11.250  37.420  38.620  1.00  0.00           H
ATOM   3511  O4  NAG   214      11.930  38.130  36.850  1.00  0.00           O
ATOM   3512  HO4 NAG   214      11.310  38.750  37.230  1.00  0.00           H
ATOM   3513  C6  NAG   214      13.930  37.760  39.120  1.00  0.00           C
ATOM   3514  H61 NAG   214      14.200  38.720  38.640  1.00  0.00           H
ATOM   3515  H62 NAG   214      14.910  37.410  39.500  1.00  0.00           H
ATOM   3516  O6  NAG   214      13.170  38.030  40.320  1.00  0.00           O
ATOM   3517  HO6 NAG   214      13.780  38.510  40.900  1.00  0.00           H
ATOM   3518  C1  NAG   215      30.930  34.920  59.920  1.00  0.00           C
ATOM   3519  H1  NAG   215      31.170  35.900  59.450  1.00  0.00           H
ATOM   3520  C5  NAG   215      29.160  33.510  60.770  1.00  0.00           C
ATOM   3521  H5  NAG   215      29.520  32.600  60.240  1.00  0.00           H
ATOM   3522  O5  NAG   215      29.510  34.820  60.310  1.00  0.00           O
ATOM   3523  C2  NAG   215      31.620  34.710  61.250  1.00  0.00           C
ATOM   3524  H2  NAG   215      31.340  35.570  61.910  1.00  0.00           H
ATOM   3525  N   NAG   215      33.060  34.890  61.160  1.00  0.00           N
ATOM   3526  HN  NAG   215      33.520  34.280  60.530  1.00  0.00           H
ATOM   3527  C   NAG   215      33.750  35.720  62.000  1.00  0.00           C
ATOM   3528  O   NAG   215      33.270  36.470  62.820  1.00  0.00           O
ATOM   3529  CT  NAG   215      35.200  35.510  62.020  1.00  0.00           C
ATOM   3530  HT1 NAG   215      35.580  35.160  63.010  1.00  0.00           H
ATOM   3531  HT2 NAG   215      35.650  34.870  61.230  1.00  0.00           H
ATOM   3532  HT3 NAG   215      35.580  36.540  61.840  1.00  0.00           H
ATOM   3533  C3  NAG   215      31.220  33.460  61.950  1.00  0.00           C
ATOM   3534  H3  NAG   215      31.460  32.540  61.370  1.00  0.00           H
ATOM   3535  O3  NAG   215      31.920  33.470  63.160  1.00  0.00           O
ATOM   3536  HO3 NAG   215      32.770  33.040  63.070  1.00  0.00           H
ATOM   3537  C4  NAG   215      29.730  33.310  62.150  1.00  0.00           C
ATOM   3538  H4  NAG   215      29.330  34.140  62.750  1.00  0.00           H
ATOM   3539  O4  NAG   215      29.460  31.990  62.690  1.00  0.00           O
ATOM   3540  HO4 NAG   215      29.630  32.070  63.630  1.00  0.00           H
ATOM   3541  C6  NAG   215      27.640  33.460  60.790  1.00  0.00           C
ATOM   3542  H61 NAG   215      27.160  34.230  61.430  1.00  0.00           H
ATOM   3543  H62 NAG   215      27.370  32.510  61.280  1.00  0.00           H
ATOM   3544  O6  NAG   215      27.050  33.500  59.500  1.00  0.00           O
ATOM   3545  HO6 NAG   215      27.200  32.620  59.120  1.00  0.00           H
