# Supplementary material for: Fish-hunting cone snail venoms are a rich source of minimized ligands of the vertebrate insulin receptor
Source: eLife. 2019 Feb 12;8:e41574. doi: 10.7554/eLife.41574 (PMC6372279; doi:10.7554/eLife.41574)
Supplement: Figure 6—source data 2. [file elife-41574-fig6-data2.zip › Con-Ins_K1_100ns.pdb]

REMARK    THIS IS A SIMULATION BOX
CRYST1   92.064   92.064   92.064  90.00  90.00  90.00 P 1           1
MODEL        1
ATOM      1  N   GLY     1      40.280  52.960  36.150  1.00  0.00           N
ATOM      2  H1  GLY     1      40.750  53.560  35.440  1.00  0.00           H
ATOM      3  H2  GLY     1      39.370  52.620  35.770  1.00  0.00           H
ATOM      4  H3  GLY     1      39.990  53.450  37.030  1.00  0.00           H
ATOM      5  CA  GLY     1      41.250  51.880  36.550  1.00  0.00           C
ATOM      6  HA1 GLY     1      42.190  52.410  36.720  1.00  0.00           H
ATOM      7  HA2 GLY     1      40.810  51.330  37.360  1.00  0.00           H
ATOM      8  C   GLY     1      41.410  50.760  35.510  1.00  0.00           C
ATOM      9  O   GLY     1      41.460  50.980  34.320  1.00  0.00           O
ATOM     10  N   ILE     2      41.690  49.530  36.010  1.00  0.00           N
ATOM     11  HN  ILE     2      41.790  49.330  36.990  1.00  0.00           H
ATOM     12  CA  ILE     2      42.110  48.470  35.100  1.00  0.00           C
ATOM     13  HA  ILE     2      42.990  48.880  34.610  1.00  0.00           H
ATOM     14  CB  ILE     2      42.550  47.170  35.800  1.00  0.00           C
ATOM     15  HB  ILE     2      43.470  47.490  36.340  1.00  0.00           H
ATOM     16  CG2 ILE     2      41.600  46.610  36.880  1.00  0.00           C
ATOM     17 1HG2 ILE     2      42.060  45.790  37.480  1.00  0.00           H
ATOM     18 2HG2 ILE     2      41.260  47.420  37.560  1.00  0.00           H
ATOM     19 3HG2 ILE     2      40.770  46.180  36.280  1.00  0.00           H
ATOM     20  CG1 ILE     2      42.920  46.160  34.800  1.00  0.00           C
ATOM     21 1HG1 ILE     2      41.950  45.720  34.470  1.00  0.00           H
ATOM     22 2HG1 ILE     2      43.340  46.540  33.850  1.00  0.00           H
ATOM     23  CD  ILE     2      43.950  45.200  35.460  1.00  0.00           C
ATOM     24  HD1 ILE     2      44.220  44.510  34.640  1.00  0.00           H
ATOM     25  HD2 ILE     2      44.860  45.690  35.860  1.00  0.00           H
ATOM     26  HD3 ILE     2      43.670  44.560  36.320  1.00  0.00           H
ATOM     27  C   ILE     2      41.120  48.150  33.910  1.00  0.00           C
ATOM     28  O   ILE     2      41.490  48.020  32.750  1.00  0.00           O
ATOM     29  N   VAL     3      39.820  48.050  34.140  1.00  0.00           N
ATOM     30  HN  VAL     3      39.420  48.260  35.030  1.00  0.00           H
ATOM     31  CA  VAL     3      38.790  47.720  33.130  1.00  0.00           C
ATOM     32  HA  VAL     3      39.230  46.970  32.490  1.00  0.00           H
ATOM     33  CB  VAL     3      37.450  47.350  33.750  1.00  0.00           C
ATOM     34  HB  VAL     3      37.060  48.230  34.310  1.00  0.00           H
ATOM     35  CG1 VAL     3      36.510  46.820  32.630  1.00  0.00           C
ATOM     36 1HG1 VAL     3      36.850  45.870  32.140  1.00  0.00           H
ATOM     37 2HG1 VAL     3      35.500  46.740  33.080  1.00  0.00           H
ATOM     38 3HG1 VAL     3      36.360  47.550  31.820  1.00  0.00           H
ATOM     39  CG2 VAL     3      37.770  46.240  34.830  1.00  0.00           C
ATOM     40 1HG2 VAL     3      38.520  46.580  35.580  1.00  0.00           H
ATOM     41 2HG2 VAL     3      36.880  45.780  35.320  1.00  0.00           H
ATOM     42 3HG2 VAL     3      38.240  45.370  34.310  1.00  0.00           H
ATOM     43  C   VAL     3      38.600  48.950  32.160  1.00  0.00           C
ATOM     44  O   VAL     3      38.450  48.740  30.960  1.00  0.00           O
ATOM     45  N   CGU     4      38.530  50.220  32.580  1.00  0.00           N
ATOM     46  HN  CGU     4      38.450  50.490  33.540  1.00  0.00           H
ATOM     47  CA  CGU     4      38.560  51.380  31.730  1.00  0.00           C
ATOM     48  HA  CGU     4      37.750  51.310  31.020  1.00  0.00           H
ATOM     49  CB  CGU     4      38.470  52.720  32.540  1.00  0.00           C
ATOM     50  HB1 CGU     4      39.390  52.810  33.160  1.00  0.00           H
ATOM     51  HB2 CGU     4      38.580  53.480  31.740  1.00  0.00           H
ATOM     52  CG  CGU     4      37.220  53.030  33.470  1.00  0.00           C
ATOM     53  HG  CGU     4      36.330  52.950  32.810  1.00  0.00           H
ATOM     54  CD1 CGU     4      37.050  52.120  34.630  1.00  0.00           C
ATOM     55 1OE1 CGU     4      38.060  51.610  35.180  1.00  0.00           O
ATOM     56 2OE1 CGU     4      35.910  51.710  34.980  1.00  0.00           O
ATOM     57  CD2 CGU     4      37.350  54.340  34.300  1.00  0.00           C
ATOM     58 1OE2 CGU     4      36.370  55.110  34.280  1.00  0.00           O
ATOM     59 2OE2 CGU     4      38.400  54.650  34.920  1.00  0.00           O
ATOM     60  C   CGU     4      39.810  51.400  30.810  1.00  0.00           C
ATOM     61  O   CGU     4      39.690  51.440  29.570  1.00  0.00           O
ATOM     62  N   ASP     5      41.060  51.250  31.340  1.00  0.00           N
ATOM     63  HN  ASP     5      41.260  51.200  32.310  1.00  0.00           H
ATOM     64  CA  ASP     5      42.170  51.230  30.480  1.00  0.00           C
ATOM     65  HA  ASP     5      42.310  52.120  29.880  1.00  0.00           H
ATOM     66  CB  ASP     5      43.410  51.120  31.490  1.00  0.00           C
ATOM     67  HB1 ASP     5      43.260  50.400  32.320  1.00  0.00           H
ATOM     68  HB2 ASP     5      44.330  50.830  30.940  1.00  0.00           H
ATOM     69  CG  ASP     5      43.650  52.450  32.100  1.00  0.00           C
ATOM     70  OD1 ASP     5      42.920  53.460  31.910  1.00  0.00           O
ATOM     71  OD2 ASP     5      44.740  52.510  32.800  1.00  0.00           O
ATOM     72  C   ASP     5      42.240  49.990  29.530  1.00  0.00           C
ATOM     73  O   ASP     5      42.950  50.030  28.530  1.00  0.00           O
ATOM     74  N   CYS     6      41.570  48.860  29.880  1.00  0.00           N
ATOM     75  HN  CYS     6      41.040  48.800  30.720  1.00  0.00           H
ATOM     76  CA  CYS     6      41.920  47.610  29.280  1.00  0.00           C
ATOM     77  HA  CYS     6      42.560  47.710  28.420  1.00  0.00           H
ATOM     78  CB  CYS     6      42.700  46.770  30.250  1.00  0.00           C
ATOM     79  HB1 CYS     6      43.280  47.430  30.930  1.00  0.00           H
ATOM     80  HB2 CYS     6      41.920  46.300  30.870  1.00  0.00           H
ATOM     81  SG  CYS     6      43.760  45.620  29.350  1.00  0.00           S
ATOM     82  C   CYS     6      40.760  46.770  28.540  1.00  0.00           C
ATOM     83  O   CYS     6      40.990  46.150  27.460  1.00  0.00           O
ATOM     84  N   CYS     7      39.490  46.790  29.000  1.00  0.00           N
ATOM     85  HN  CYS     7      39.220  47.200  29.870  1.00  0.00           H
ATOM     86  CA  CYS     7      38.340  46.100  28.310  1.00  0.00           C
ATOM     87  HA  CYS     7      38.750  45.290  27.720  1.00  0.00           H
ATOM     88  CB  CYS     7      37.320  45.470  29.320  1.00  0.00           C
ATOM     89  HB1 CYS     7      37.960  44.850  29.980  1.00  0.00           H
ATOM     90  HB2 CYS     7      36.900  46.300  29.930  1.00  0.00           H
ATOM     91  SG  CYS     7      36.050  44.370  28.640  1.00  0.00           S
ATOM     92  C   CYS     7      37.520  47.130  27.540  1.00  0.00           C
ATOM     93  O   CYS     7      36.990  46.910  26.420  1.00  0.00           O
ATOM     94  N   TYR     8      37.370  48.320  28.120  1.00  0.00           N
ATOM     95  HN  TYR     8      37.770  48.540  29.000  1.00  0.00           H
ATOM     96  CA  TYR     8      36.660  49.380  27.460  1.00  0.00           C
ATOM     97  HA  TYR     8      35.750  48.970  27.030  1.00  0.00           H
ATOM     98  CB  TYR     8      36.180  50.490  28.410  1.00  0.00           C
ATOM     99  HB1 TYR     8      37.000  51.080  28.870  1.00  0.00           H
ATOM    100  HB2 TYR     8      35.550  51.210  27.840  1.00  0.00           H
ATOM    101  CG  TYR     8      35.250  50.010  29.540  1.00  0.00           C
ATOM    102  CD1 TYR     8      34.490  48.860  29.420  1.00  0.00           C
ATOM    103  HD1 TYR     8      34.510  48.290  28.510  1.00  0.00           H
ATOM    104  CE1 TYR     8      33.870  48.250  30.570  1.00  0.00           C
ATOM    105  HE1 TYR     8      33.440  47.260  30.520  1.00  0.00           H
ATOM    106  CZ  TYR     8      33.840  49.030  31.720  1.00  0.00           C
ATOM    107  OH  TYR     8      33.260  48.430  32.930  1.00  0.00           O
ATOM    108  HH  TYR     8      32.940  47.540  32.780  1.00  0.00           H
ATOM    109  CD2 TYR     8      35.180  50.700  30.710  1.00  0.00           C
ATOM    110  HD2 TYR     8      35.660  51.660  30.810  1.00  0.00           H
ATOM    111  CE2 TYR     8      34.420  50.260  31.830  1.00  0.00           C
ATOM    112  HE2 TYR     8      34.360  50.800  32.760  1.00  0.00           H
ATOM    113  C   TYR     8      37.390  50.020  26.250  1.00  0.00           C
ATOM    114  O   TYR     8      36.830  50.290  25.170  1.00  0.00           O
ATOM    115  N   ASN     9      38.720  50.140  26.410  1.00  0.00           N
ATOM    116  HN  ASN     9      39.090  49.790  27.270  1.00  0.00           H
ATOM    117  CA  ASN     9      39.530  50.910  25.610  1.00  0.00           C
ATOM    118  HA  ASN     9      38.950  51.370  24.820  1.00  0.00           H
ATOM    119  CB  ASN     9      40.220  52.060  26.460  1.00  0.00           C
ATOM    120  HB1 ASN     9      40.590  51.640  27.420  1.00  0.00           H
ATOM    121  HB2 ASN     9      41.090  52.520  25.930  1.00  0.00           H
ATOM    122  CG  ASN     9      39.270  53.130  26.860  1.00  0.00           C
ATOM    123  OD1 ASN     9      38.130  53.350  26.400  1.00  0.00           O
ATOM    124  ND2 ASN     9      39.770  54.040  27.760  1.00  0.00           N
ATOM    125 1HD2 ASN     9      40.590  53.710  28.250  1.00  0.00           H
ATOM    126 2HD2 ASN     9      39.170  54.740  28.130  1.00  0.00           H
ATOM    127  C   ASN     9      40.740  50.090  25.110  1.00  0.00           C
ATOM    128  O   ASN     9      41.010  49.030  25.660  1.00  0.00           O
ATOM    129  N   ASP    10      41.350  50.520  23.970  1.00  0.00           N
ATOM    130  HN  ASP    10      41.080  51.250  23.340  1.00  0.00           H
ATOM    131  CA  ASP    10      42.490  49.810  23.420  1.00  0.00           C
ATOM    132  HA  ASP    10      42.210  48.800  23.150  1.00  0.00           H
ATOM    133  CB  ASP    10      43.080  50.540  22.240  1.00  0.00           C
ATOM    134  HB1 ASP    10      43.090  51.640  22.390  1.00  0.00           H
ATOM    135  HB2 ASP    10      44.030  50.050  21.940  1.00  0.00           H
ATOM    136  CG  ASP    10      42.280  50.280  21.010  1.00  0.00           C
ATOM    137  OD1 ASP    10      41.400  49.350  21.020  1.00  0.00           O
ATOM    138  OD2 ASP    10      42.460  51.010  19.990  1.00  0.00           O
ATOM    139  C   ASP    10      43.640  49.740  24.430  1.00  0.00           C
ATOM    140  O   ASP    10      44.370  50.710  24.770  1.00  0.00           O
ATOM    141  N   CYS    11      43.900  48.530  25.030  1.00  0.00           N
ATOM    142  HN  CYS    11      43.350  47.720  24.850  1.00  0.00           H
ATOM    143  CA  CYS    11      44.850  48.310  26.090  1.00  0.00           C
ATOM    144  HA  CYS    11      44.740  49.080  26.840  1.00  0.00           H
ATOM    145  CB  CYS    11      44.500  46.970  26.800  1.00  0.00           C
ATOM    146  HB1 CYS    11      43.380  46.890  26.730  1.00  0.00           H
ATOM    147  HB2 CYS    11      44.820  46.080  26.220  1.00  0.00           H
ATOM    148  SG  CYS    11      45.160  46.690  28.470  1.00  0.00           S
ATOM    149  C   CYS    11      46.300  48.220  25.670  1.00  0.00           C
ATOM    150  O   CYS    11      46.640  47.280  24.950  1.00  0.00           O
ATOM    151  N   THR    12      47.200  49.050  26.180  1.00  0.00           N
ATOM    152  HN  THR    12      46.970  49.760  26.850  1.00  0.00           H
ATOM    153  CA  THR    12      48.620  49.110  25.790  1.00  0.00           C
ATOM    154  HA  THR    12      48.670  48.370  25.000  1.00  0.00           H
ATOM    155  CB  THR    12      49.140  50.510  25.280  1.00  0.00           C
ATOM    156  HB  THR    12      50.180  50.400  24.890  1.00  0.00           H
ATOM    157  OG1 THR    12      49.060  51.610  26.180  1.00  0.00           O
ATOM    158  HG1 THR    12      49.900  51.670  26.640  1.00  0.00           H
ATOM    159  CG2 THR    12      48.370  50.870  23.980  1.00  0.00           C
ATOM    160 1HG2 THR    12      48.430  49.950  23.370  1.00  0.00           H
ATOM    161 2HG2 THR    12      47.320  51.180  24.200  1.00  0.00           H
ATOM    162 3HG2 THR    12      48.820  51.680  23.370  1.00  0.00           H
ATOM    163  C   THR    12      49.560  48.590  26.860  1.00  0.00           C
ATOM    164  O   THR    12      49.230  48.630  28.050  1.00  0.00           O
ATOM    165  N   ASP    13      50.720  47.970  26.470  1.00  0.00           N
ATOM    166  HN  ASP    13      50.820  47.880  25.470  1.00  0.00           H
ATOM    167  CA  ASP    13      51.650  47.200  27.320  1.00  0.00           C
ATOM    168  HA  ASP    13      51.090  46.400  27.790  1.00  0.00           H
ATOM    169  CB  ASP    13      52.920  46.810  26.530  1.00  0.00           C
ATOM    170  HB1 ASP    13      53.200  47.700  25.930  1.00  0.00           H
ATOM    171  HB2 ASP    13      53.820  46.550  27.130  1.00  0.00           H
ATOM    172  CG  ASP    13      52.710  45.570  25.620  1.00  0.00           C
ATOM    173  OD1 ASP    13      51.580  45.020  25.650  1.00  0.00           O
ATOM    174  OD2 ASP    13      53.660  45.140  24.960  1.00  0.00           O
ATOM    175  C   ASP    13      52.160  47.860  28.640  1.00  0.00           C
ATOM    176  O   ASP    13      52.190  47.190  29.660  1.00  0.00           O
ATOM    177  N   GLU    14      52.540  49.110  28.630  1.00  0.00           N
ATOM    178  HN  GLU    14      52.570  49.640  27.790  1.00  0.00           H
ATOM    179  CA  GLU    14      52.950  49.870  29.790  1.00  0.00           C
ATOM    180  HA  GLU    14      53.830  49.310  30.080  1.00  0.00           H
ATOM    181  CB  GLU    14      53.260  51.350  29.440  1.00  0.00           C
ATOM    182  HB1 GLU    14      54.160  51.390  28.780  1.00  0.00           H
ATOM    183  HB2 GLU    14      52.370  51.740  28.910  1.00  0.00           H
ATOM    184  CG  GLU    14      53.620  52.230  30.710  1.00  0.00           C
ATOM    185  HG1 GLU    14      52.700  52.540  31.250  1.00  0.00           H
ATOM    186  HG2 GLU    14      54.350  51.710  31.370  1.00  0.00           H
ATOM    187  CD  GLU    14      54.400  53.460  30.230  1.00  0.00           C
ATOM    188  OE1 GLU    14      53.780  54.450  29.810  1.00  0.00           O
ATOM    189  OE2 GLU    14      55.600  53.390  30.180  1.00  0.00           O
ATOM    190  C   GLU    14      52.060  49.750  31.060  1.00  0.00           C
ATOM    191  O   GLU    14      52.490  49.310  32.110  1.00  0.00           O
ATOM    192  N   LYS    15      50.770  49.990  30.780  1.00  0.00           N
ATOM    193  HN  LYS    15      50.570  50.390  29.890  1.00  0.00           H
ATOM    194  CA  LYS    15      49.520  49.950  31.590  1.00  0.00           C
ATOM    195  HA  LYS    15      49.650  50.640  32.410  1.00  0.00           H
ATOM    196  CB  LYS    15      48.290  50.310  30.710  1.00  0.00           C
ATOM    197  HB1 LYS    15      48.120  49.600  29.880  1.00  0.00           H
ATOM    198  HB2 LYS    15      47.490  50.190  31.480  1.00  0.00           H
ATOM    199  CG  LYS    15      48.300  51.750  30.120  1.00  0.00           C
ATOM    200  HG1 LYS    15      48.810  52.460  30.800  1.00  0.00           H
ATOM    201  HG2 LYS    15      49.110  51.690  29.350  1.00  0.00           H
ATOM    202  CD  LYS    15      46.940  52.270  29.720  1.00  0.00           C
ATOM    203  HD1 LYS    15      46.510  51.570  28.980  1.00  0.00           H
ATOM    204  HD2 LYS    15      46.250  52.220  30.590  1.00  0.00           H
ATOM    205  CE  LYS    15      47.090  53.670  29.000  1.00  0.00           C
ATOM    206  HE1 LYS    15      47.540  54.510  29.580  1.00  0.00           H
ATOM    207  HE2 LYS    15      47.540  53.400  28.020  1.00  0.00           H
ATOM    208  NZ  LYS    15      45.770  54.180  28.590  1.00  0.00           N
ATOM    209  HZ1 LYS    15      46.000  54.790  27.780  1.00  0.00           H
ATOM    210  HZ2 LYS    15      45.190  53.430  28.160  1.00  0.00           H
ATOM    211  HZ3 LYS    15      45.230  54.650  29.350  1.00  0.00           H
ATOM    212  C   LYS    15      49.360  48.670  32.230  1.00  0.00           C
ATOM    213  O   LYS    15      49.100  48.660  33.440  1.00  0.00           O
ATOM    214  N   LEU    16      49.390  47.540  31.510  1.00  0.00           N
ATOM    215  HN  LEU    16      49.490  47.680  30.530  1.00  0.00           H
ATOM    216  CA  LEU    16      49.390  46.140  32.000  1.00  0.00           C
ATOM    217  HA  LEU    16      48.460  45.980  32.530  1.00  0.00           H
ATOM    218  CB  LEU    16      49.390  45.190  30.830  1.00  0.00           C
ATOM    219  HB1 LEU    16      50.200  45.420  30.090  1.00  0.00           H
ATOM    220  HB2 LEU    16      49.540  44.140  31.150  1.00  0.00           H
ATOM    221  CG  LEU    16      48.100  45.270  30.050  1.00  0.00           C
ATOM    222  HG  LEU    16      47.770  46.320  29.890  1.00  0.00           H
ATOM    223  CD1 LEU    16      48.400  44.770  28.610  1.00  0.00           C
ATOM    224 1HD1 LEU    16      47.400  44.800  28.120  1.00  0.00           H
ATOM    225 2HD1 LEU    16      49.040  45.510  28.090  1.00  0.00           H
ATOM    226 3HD1 LEU    16      48.820  43.740  28.580  1.00  0.00           H
ATOM    227  CD2 LEU    16      47.030  44.440  30.730  1.00  0.00           C
ATOM    228 1HD2 LEU    16      47.440  43.470  31.060  1.00  0.00           H
ATOM    229 2HD2 LEU    16      46.550  44.860  31.640  1.00  0.00           H
ATOM    230 3HD2 LEU    16      46.250  44.290  29.950  1.00  0.00           H
ATOM    231  C   LEU    16      50.540  45.780  32.910  1.00  0.00           C
ATOM    232  O   LEU    16      50.340  45.300  34.020  1.00  0.00           O
ATOM    233  N   LYS    17      51.770  46.240  32.520  1.00  0.00           N
ATOM    234  HN  LYS    17      51.930  46.620  31.610  1.00  0.00           H
ATOM    235  CA  LYS    17      53.010  46.130  33.400  1.00  0.00           C
ATOM    236  HA  LYS    17      53.210  45.110  33.700  1.00  0.00           H
ATOM    237  CB  LYS    17      54.390  46.540  32.680  1.00  0.00           C
ATOM    238  HB1 LYS    17      54.420  47.550  32.220  1.00  0.00           H
ATOM    239  HB2 LYS    17      55.250  46.490  33.380  1.00  0.00           H
ATOM    240  CG  LYS    17      54.750  45.450  31.650  1.00  0.00           C
ATOM    241  HG1 LYS    17      54.740  44.490  32.220  1.00  0.00           H
ATOM    242  HG2 LYS    17      54.000  45.390  30.840  1.00  0.00           H
ATOM    243  CD  LYS    17      56.180  45.580  31.090  1.00  0.00           C
ATOM    244  HD1 LYS    17      56.090  46.470  30.440  1.00  0.00           H
ATOM    245  HD2 LYS    17      57.000  45.670  31.830  1.00  0.00           H
ATOM    246  CE  LYS    17      56.390  44.660  29.910  1.00  0.00           C
ATOM    247  HE1 LYS    17      56.430  43.600  30.220  1.00  0.00           H
ATOM    248  HE2 LYS    17      55.590  44.740  29.140  1.00  0.00           H
ATOM    249  NZ  LYS    17      57.750  45.010  29.400  1.00  0.00           N
ATOM    250  HZ1 LYS    17      57.620  46.040  29.260  1.00  0.00           H
ATOM    251  HZ2 LYS    17      58.530  45.000  30.090  1.00  0.00           H
ATOM    252  HZ3 LYS    17      57.960  44.550  28.500  1.00  0.00           H
ATOM    253  C   LYS    17      52.830  46.820  34.690  1.00  0.00           C
ATOM    254  O   LYS    17      53.310  46.330  35.730  1.00  0.00           O
ATOM    255  N   GLU    18      52.240  48.000  34.740  1.00  0.00           N
ATOM    256  HN  GLU    18      51.930  48.380  33.880  1.00  0.00           H
ATOM    257  CA  GLU    18      52.040  48.780  35.960  1.00  0.00           C
ATOM    258  HA  GLU    18      52.980  48.810  36.490  1.00  0.00           H
ATOM    259  CB  GLU    18      51.610  50.280  35.700  1.00  0.00           C
ATOM    260  HB1 GLU    18      50.680  50.460  35.130  1.00  0.00           H
ATOM    261  HB2 GLU    18      51.330  50.700  36.690  1.00  0.00           H
ATOM    262  CG  GLU    18      52.760  51.160  35.160  1.00  0.00           C
ATOM    263  HG1 GLU    18      53.710  50.930  35.680  1.00  0.00           H
ATOM    264  HG2 GLU    18      52.780  50.900  34.070  1.00  0.00           H
ATOM    265  CD  GLU    18      52.360  52.630  35.080  1.00  0.00           C
ATOM    266  OE1 GLU    18      51.280  52.960  35.540  1.00  0.00           O
ATOM    267  OE2 GLU    18      53.110  53.530  34.540  1.00  0.00           O
ATOM    268  C   GLU    18      51.110  48.080  36.890  1.00  0.00           C
ATOM    269  O   GLU    18      51.390  47.930  38.070  1.00  0.00           O
ATOM    270  N   TYR    19      49.960  47.520  36.380  1.00  0.00           N
ATOM    271  HN  TYR    19      49.740  47.750  35.440  1.00  0.00           H
ATOM    272  CA  TYR    19      48.980  46.810  37.200  1.00  0.00           C
ATOM    273  HA  TYR    19      48.700  47.490  37.990  1.00  0.00           H
ATOM    274  CB  TYR    19      47.690  46.560  36.370  1.00  0.00           C
ATOM    275  HB1 TYR    19      48.010  45.810  35.610  1.00  0.00           H
ATOM    276  HB2 TYR    19      47.010  45.870  36.920  1.00  0.00           H
ATOM    277  CG  TYR    19      46.910  47.840  35.930  1.00  0.00           C
ATOM    278  CD1 TYR    19      46.590  48.200  34.600  1.00  0.00           C
ATOM    279  HD1 TYR    19      46.870  47.540  33.790  1.00  0.00           H
ATOM    280  CE1 TYR    19      45.780  49.320  34.310  1.00  0.00           C
ATOM    281  HE1 TYR    19      45.600  49.600  33.280  1.00  0.00           H
ATOM    282  CZ  TYR    19      45.400  50.200  35.320  1.00  0.00           C
ATOM    283  OH  TYR    19      44.560  51.270  35.010  1.00  0.00           O
ATOM    284  HH  TYR    19      44.810  51.600  34.140  1.00  0.00           H
ATOM    285  CD2 TYR    19      46.430  48.670  36.920  1.00  0.00           C
ATOM    286  HD2 TYR    19      46.610  48.480  37.960  1.00  0.00           H
ATOM    287  CE2 TYR    19      45.650  49.790  36.650  1.00  0.00           C
ATOM    288  HE2 TYR    19      45.420  50.520  37.400  1.00  0.00           H
ATOM    289  C   TYR    19      49.480  45.540  37.890  1.00  0.00           C
ATOM    290  O   TYR    19      49.180  45.240  39.050  1.00  0.00           O
ATOM    291  N   CYS    20      50.250  44.700  37.240  1.00  0.00           N
ATOM    292  HN  CYS    20      50.440  44.790  36.270  1.00  0.00           H
ATOM    293  CA  CYS    20      50.920  43.510  37.810  1.00  0.00           C
ATOM    294  HA  CYS    20      50.200  43.040  38.450  1.00  0.00           H
ATOM    295  CB  CYS    20      51.280  42.480  36.690  1.00  0.00           C
ATOM    296  HB1 CYS    20      51.800  41.610  37.170  1.00  0.00           H
ATOM    297  HB2 CYS    20      50.420  42.070  36.140  1.00  0.00           H
ATOM    298  SG  CYS    20      52.590  42.830  35.510  1.00  0.00           S
ATOM    299  C   CYS    20      52.210  43.850  38.550  1.00  0.00           C
ATOM    300  O   CYS    20      52.570  43.190  39.590  1.00  0.00           O
ATOM    301  N   HIS    21      52.920  44.940  38.200  1.00  0.00           N
ATOM    302  HN  HIS    21      52.660  45.610  37.500  1.00  0.00           H
ATOM    303  CA  HIS    21      54.130  45.250  38.900  1.00  0.00           C
ATOM    304  HA  HIS    21      54.480  44.300  39.260  1.00  0.00           H
ATOM    305  CB  HIS    21      55.160  46.130  38.090  1.00  0.00           C
ATOM    306  HB1 HIS    21      54.680  46.950  37.500  1.00  0.00           H
ATOM    307  HB2 HIS    21      55.810  46.660  38.830  1.00  0.00           H
ATOM    308  ND1 HIS    21      57.280  44.930  37.900  1.00  0.00           N
ATOM    309  CG  HIS    21      56.180  45.330  37.230  1.00  0.00           C
ATOM    310  CE1 HIS    21      58.090  44.430  36.940  1.00  0.00           C
ATOM    311  HE1 HIS    21      59.130  44.150  37.110  1.00  0.00           H
ATOM    312  NE2 HIS    21      57.540  44.610  35.720  1.00  0.00           N
ATOM    313  HE2 HIS    21      57.910  44.250  34.870  1.00  0.00           H
ATOM    314  CD2 HIS    21      56.300  45.140  35.880  1.00  0.00           C
ATOM    315  HD2 HIS    21      55.650  45.470  35.080  1.00  0.00           H
ATOM    316  C   HIS    21      53.760  46.010  40.220  1.00  0.00           C
ATOM    317  O   HIS    21      54.560  46.070  41.130  1.00  0.00           O
ATOM    318  N   THR    22      52.630  46.650  40.320  1.00  0.00           N
ATOM    319  HN  THR    22      52.050  46.760  39.520  1.00  0.00           H
ATOM    320  CA  THR    22      52.260  47.330  41.570  1.00  0.00           C
ATOM    321  HA  THR    22      53.180  47.780  41.930  1.00  0.00           H
ATOM    322  CB  THR    22      51.080  48.330  41.510  1.00  0.00           C
ATOM    323  HB  THR    22      50.470  48.410  42.430  1.00  0.00           H
ATOM    324  OG1 THR    22      50.150  47.970  40.480  1.00  0.00           O
ATOM    325  HG1 THR    22      50.540  48.210  39.630  1.00  0.00           H
ATOM    326  CG2 THR    22      51.670  49.640  41.230  1.00  0.00           C
ATOM    327 1HG2 THR    22      52.380  49.980  42.010  1.00  0.00           H
ATOM    328 2HG2 THR    22      52.180  49.770  40.250  1.00  0.00           H
ATOM    329 3HG2 THR    22      50.980  50.520  41.370  1.00  0.00           H
ATOM    330  C   THR    22      52.050  46.380  42.780  1.00  0.00           C
ATOM    331  O   THR    22      52.440  46.670  43.910  1.00  0.00           O
ATOM    332  N   LEU    23      51.450  45.190  42.570  1.00  0.00           N
ATOM    333  HN  LEU    23      51.030  44.950  41.700  1.00  0.00           H
ATOM    334  CA  LEU    23      51.070  44.360  43.780  1.00  0.00           C
ATOM    335  HA  LEU    23      50.740  45.000  44.590  1.00  0.00           H
ATOM    336  CB  LEU    23      49.940  43.330  43.430  1.00  0.00           C
ATOM    337  HB1 LEU    23      50.350  42.680  42.630  1.00  0.00           H
ATOM    338  HB2 LEU    23      49.720  42.740  44.340  1.00  0.00           H
ATOM    339  CG  LEU    23      48.620  43.920  42.870  1.00  0.00           C
ATOM    340  HG  LEU    23      48.770  44.480  41.920  1.00  0.00           H
ATOM    341  CD1 LEU    23      47.600  42.740  42.600  1.00  0.00           C
ATOM    342 1HD1 LEU    23      47.500  42.090  43.490  1.00  0.00           H
ATOM    343 2HD1 LEU    23      46.620  43.230  42.400  1.00  0.00           H
ATOM    344 3HD1 LEU    23      47.940  42.050  41.790  1.00  0.00           H
ATOM    345  CD2 LEU    23      48.000  45.030  43.750  1.00  0.00           C
ATOM    346 1HD2 LEU    23      47.390  44.510  44.530  1.00  0.00           H
ATOM    347 2HD2 LEU    23      48.750  45.640  44.280  1.00  0.00           H
ATOM    348 3HD2 LEU    23      47.210  45.590  43.200  1.00  0.00           H
ATOM    349  C   LEU    23      52.130  43.490  44.330  1.00  0.00           C
ATOM    350  O   LEU    23      52.590  42.670  43.510  1.00  0.00           O
ATOM    351  N   GLN    24      52.420  43.530  45.630  1.00  0.00           N
ATOM    352  HN  GLN    24      51.890  44.070  46.290  1.00  0.00           H
ATOM    353  CA  GLN    24      53.560  42.770  46.180  1.00  0.00           C
ATOM    354  HA  GLN    24      54.370  42.620  45.490  1.00  0.00           H
ATOM    355  CB  GLN    24      54.280  43.520  47.290  1.00  0.00           C
ATOM    356  HB1 GLN    24      54.560  44.520  46.930  1.00  0.00           H
ATOM    357  HB2 GLN    24      53.560  43.720  48.120  1.00  0.00           H
ATOM    358  CG  GLN    24      55.480  42.850  47.870  1.00  0.00           C
ATOM    359  HG1 GLN    24      56.080  43.540  48.500  1.00  0.00           H
ATOM    360  HG2 GLN    24      55.060  42.090  48.560  1.00  0.00           H
ATOM    361  CD  GLN    24      56.460  42.230  46.850  1.00  0.00           C
ATOM    362  OE1 GLN    24      56.790  41.080  47.090  1.00  0.00           O
ATOM    363  NE2 GLN    24      56.900  42.910  45.770  1.00  0.00           N
ATOM    364 1HE2 GLN    24      56.870  43.910  45.780  1.00  0.00           H
ATOM    365 2HE2 GLN    24      57.040  42.470  44.870  1.00  0.00           H
ATOM    366  C   GLN    24      53.100  41.390  46.680  1.00  0.00           C
ATOM    367  NT  GLN    24      53.050  40.370  45.780  1.00  0.00           N
ATOM    368  HT1 GLN    24      53.610  40.480  44.950  1.00  0.00           H
ATOM    369  HT2 GLN    24      52.520  39.570  46.050  1.00  0.00           H
ATOM    370  O   GLN    24      52.610  41.160  47.790  1.00  0.00           O
TER
ATOM    371  N   SER    25      56.740  59.000  10.320  1.00  0.00           N
ATOM    372  H1  SER    25      56.570  59.020   9.290  1.00  0.00           H
ATOM    373  H2  SER    25      56.580  59.950  10.710  1.00  0.00           H
ATOM    374  H3  SER    25      57.710  58.710  10.550  1.00  0.00           H
ATOM    375  CA  SER    25      55.850  58.000  11.050  1.00  0.00           C
ATOM    376  HA  SER    25      54.860  58.430  11.080  1.00  0.00           H
ATOM    377  CB  SER    25      55.890  56.700  10.300  1.00  0.00           C
ATOM    378  HB1 SER    25      55.840  56.910   9.220  1.00  0.00           H
ATOM    379  HB2 SER    25      56.880  56.200  10.400  1.00  0.00           H
ATOM    380  OG  SER    25      54.910  55.740  10.620  1.00  0.00           O
ATOM    381  HG1 SER    25      54.880  55.110   9.880  1.00  0.00           H
ATOM    382  C   SER    25      56.400  57.870  12.390  1.00  0.00           C
ATOM    383  O   SER    25      57.380  58.460  12.750  1.00  0.00           O
ATOM    384  N   ASP    26      55.690  57.030  13.170  1.00  0.00           N
ATOM    385  HN  ASP    26      54.940  56.520  12.790  1.00  0.00           H
ATOM    386  CA  ASP    26      56.100  56.820  14.570  1.00  0.00           C
ATOM    387  HA  ASP    26      56.100  57.840  14.960  1.00  0.00           H
ATOM    388  CB  ASP    26      55.030  55.950  15.360  1.00  0.00           C
ATOM    389  HB1 ASP    26      55.180  54.870  15.150  1.00  0.00           H
ATOM    390  HB2 ASP    26      55.210  56.110  16.450  1.00  0.00           H
ATOM    391  CG  ASP    26      53.570  56.400  15.150  1.00  0.00           C
ATOM    392  OD1 ASP    26      52.650  55.530  15.240  1.00  0.00           O
ATOM    393  OD2 ASP    26      53.350  57.630  14.990  1.00  0.00           O
ATOM    394  C   ASP    26      57.460  56.280  14.870  1.00  0.00           C
ATOM    395  O   ASP    26      58.020  55.400  14.230  1.00  0.00           O
ATOM    396  N   SER    27      58.030  56.740  15.970  1.00  0.00           N
ATOM    397  HN  SER    27      57.750  57.610  16.370  1.00  0.00           H
ATOM    398  CA  SER    27      59.300  56.050  16.430  1.00  0.00           C
ATOM    399  HA  SER    27      59.850  55.710  15.570  1.00  0.00           H
ATOM    400  CB  SER    27      60.150  57.110  17.320  1.00  0.00           C
ATOM    401  HB1 SER    27      61.140  56.840  17.710  1.00  0.00           H
ATOM    402  HB2 SER    27      60.290  57.950  16.610  1.00  0.00           H
ATOM    403  OG  SER    27      59.380  57.590  18.470  1.00  0.00           O
ATOM    404  HG1 SER    27      58.560  57.810  18.030  1.00  0.00           H
ATOM    405  C   SER    27      59.000  54.870  17.360  1.00  0.00           C
ATOM    406  O   SER    27      57.890  54.570  17.720  1.00  0.00           O
ATOM    407  N   GLY    28      60.090  54.060  17.650  1.00  0.00           N
ATOM    408  HN  GLY    28      60.960  54.320  17.230  1.00  0.00           H
ATOM    409  CA  GLY    28      60.080  52.880  18.460  1.00  0.00           C
ATOM    410  HA1 GLY    28      61.080  52.610  18.780  1.00  0.00           H
ATOM    411  HA2 GLY    28      59.450  53.130  19.300  1.00  0.00           H
ATOM    412  C   GLY    28      59.390  51.590  17.930  1.00  0.00           C
ATOM    413  O   GLY    28      58.850  51.610  16.850  1.00  0.00           O
ATOM    414  N   THR    29      59.520  50.540  18.750  1.00  0.00           N
ATOM    415  HN  THR    29      60.050  50.700  19.590  1.00  0.00           H
ATOM    416  CA  THR    29      58.870  49.240  18.580  1.00  0.00           C
ATOM    417  HA  THR    29      59.150  48.850  17.610  1.00  0.00           H
ATOM    418  CB  THR    29      59.350  48.110  19.490  1.00  0.00           C
ATOM    419  HB  THR    29      58.820  47.140  19.320  1.00  0.00           H
ATOM    420  OG1 THR    29      59.210  48.500  20.880  1.00  0.00           O
ATOM    421  HG1 THR    29      58.430  47.990  21.090  1.00  0.00           H
ATOM    422  CG2 THR    29      60.870  47.870  19.240  1.00  0.00           C
ATOM    423 1HG2 THR    29      61.170  47.080  19.950  1.00  0.00           H
ATOM    424 2HG2 THR    29      61.030  47.470  18.220  1.00  0.00           H
ATOM    425 3HG2 THR    29      61.560  48.740  19.320  1.00  0.00           H
ATOM    426  C   THR    29      57.300  49.240  18.470  1.00  0.00           C
ATOM    427  O   THR    29      56.620  49.960  19.170  1.00  0.00           O
ATOM    428  N   THR    30      56.730  48.400  17.610  1.00  0.00           N
ATOM    429  HN  THR    30      57.310  47.930  16.950  1.00  0.00           H
ATOM    430  CA  THR    30      55.270  48.150  17.570  1.00  0.00           C
ATOM    431  HA  THR    30      54.900  49.080  17.150  1.00  0.00           H
ATOM    432  CB  THR    30      54.950  47.080  16.470  1.00  0.00           C
ATOM    433  HB  THR    30      55.650  46.220  16.480  1.00  0.00           H
ATOM    434  OG1 THR    30      55.290  47.560  15.200  1.00  0.00           O
ATOM    435  HG1 THR    30      55.430  48.520  15.240  1.00  0.00           H
ATOM    436  CG2 THR    30      53.500  46.540  16.450  1.00  0.00           C
ATOM    437 1HG2 THR    30      53.280  45.880  15.580  1.00  0.00           H
ATOM    438 2HG2 THR    30      53.330  45.940  17.360  1.00  0.00           H
ATOM    439 3HG2 THR    30      52.790  47.400  16.410  1.00  0.00           H
ATOM    440  C   THR    30      54.490  47.920  18.860  1.00  0.00           C
ATOM    441  O   THR    30      54.780  47.050  19.650  1.00  0.00           O
ATOM    442  N   LEU    31      53.440  48.670  19.100  1.00  0.00           N
ATOM    443  HN  LEU    31      53.360  49.500  18.560  1.00  0.00           H
ATOM    444  CA  LEU    31      52.420  48.480  20.070  1.00  0.00           C
ATOM    445  HA  LEU    31      52.670  47.700  20.760  1.00  0.00           H
ATOM    446  CB  LEU    31      52.040  49.850  20.630  1.00  0.00           C
ATOM    447  HB1 LEU    31      51.620  50.500  19.840  1.00  0.00           H
ATOM    448  HB2 LEU    31      51.290  49.650  21.430  1.00  0.00           H
ATOM    449  CG  LEU    31      53.190  50.540  21.370  1.00  0.00           C
ATOM    450  HG  LEU    31      53.870  50.900  20.580  1.00  0.00           H
ATOM    451  CD1 LEU    31      52.660  51.810  22.090  1.00  0.00           C
ATOM    452 1HD1 LEU    31      52.290  51.560  23.120  1.00  0.00           H
ATOM    453 2HD1 LEU    31      53.500  52.500  22.300  1.00  0.00           H
ATOM    454 3HD1 LEU    31      51.930  52.350  21.450  1.00  0.00           H
ATOM    455  CD2 LEU    31      53.840  49.620  22.420  1.00  0.00           C
ATOM    456 1HD2 LEU    31      53.150  49.180  23.170  1.00  0.00           H
ATOM    457 2HD2 LEU    31      54.340  48.790  21.860  1.00  0.00           H
ATOM    458 3HD2 LEU    31      54.580  50.130  23.070  1.00  0.00           H
ATOM    459  C   LEU    31      51.170  47.850  19.470  1.00  0.00           C
ATOM    460  O   LEU    31      50.460  48.530  18.730  1.00  0.00           O
ATOM    461  N   VAL    32      50.890  46.580  19.780  1.00  0.00           N
ATOM    462  HN  VAL    32      51.590  46.060  20.280  1.00  0.00           H
ATOM    463  CA  VAL    32      49.680  45.820  19.570  1.00  0.00           C
ATOM    464  HA  VAL    32      49.440  45.860  18.520  1.00  0.00           H
ATOM    465  CB  VAL    32      49.910  44.420  20.030  1.00  0.00           C
ATOM    466  HB  VAL    32      50.220  44.390  21.100  1.00  0.00           H
ATOM    467  CG1 VAL    32      48.630  43.610  19.860  1.00  0.00           C
ATOM    468 1HG1 VAL    32      47.720  43.830  20.450  1.00  0.00           H
ATOM    469 2HG1 VAL    32      48.420  43.700  18.780  1.00  0.00           H
ATOM    470 3HG1 VAL    32      48.830  42.530  20.090  1.00  0.00           H
ATOM    471  CG2 VAL    32      51.060  43.780  19.170  1.00  0.00           C
ATOM    472 1HG2 VAL    32      51.190  42.750  19.570  1.00  0.00           H
ATOM    473 2HG2 VAL    32      50.730  43.660  18.120  1.00  0.00           H
ATOM    474 3HG2 VAL    32      51.980  44.400  19.210  1.00  0.00           H
ATOM    475  C   VAL    32      48.610  46.510  20.400  1.00  0.00           C
ATOM    476  O   VAL    32      48.820  46.770  21.580  1.00  0.00           O
ATOM    477  N   ARG    33      47.520  46.890  19.650  1.00  0.00           N
ATOM    478  HN  ARG    33      47.510  46.600  18.690  1.00  0.00           H
ATOM    479  CA  ARG    33      46.260  47.290  20.230  1.00  0.00           C
ATOM    480  HA  ARG    33      46.370  47.680  21.240  1.00  0.00           H
ATOM    481  CB  ARG    33      45.570  48.380  19.390  1.00  0.00           C
ATOM    482  HB1 ARG    33      45.630  48.170  18.300  1.00  0.00           H
ATOM    483  HB2 ARG    33      44.470  48.410  19.540  1.00  0.00           H
ATOM    484  CG  ARG    33      46.200  49.780  19.580  1.00  0.00           C
ATOM    485  HG1 ARG    33      45.540  50.490  19.030  1.00  0.00           H
ATOM    486  HG2 ARG    33      46.120  50.110  20.640  1.00  0.00           H
ATOM    487  CD  ARG    33      47.610  49.910  18.960  1.00  0.00           C
ATOM    488  HD1 ARG    33      48.360  49.250  19.440  1.00  0.00           H
ATOM    489  HD2 ARG    33      47.650  49.650  17.890  1.00  0.00           H
ATOM    490  NE  ARG    33      48.120  51.350  19.130  1.00  0.00           N
ATOM    491  HE  ARG    33      47.370  51.970  19.340  1.00  0.00           H
ATOM    492  CZ  ARG    33      49.160  51.830  18.480  1.00  0.00           C
ATOM    493  NH1 ARG    33      49.970  51.050  17.820  1.00  0.00           N
ATOM    494 1HH1 ARG    33      49.960  50.050  17.920  1.00  0.00           H
ATOM    495 2HH1 ARG    33      50.750  51.430  17.330  1.00  0.00           H
ATOM    496  NH2 ARG    33      49.310  53.130  18.490  1.00  0.00           N
ATOM    497 1HH2 ARG    33      48.650  53.740  18.930  1.00  0.00           H
ATOM    498 2HH2 ARG    33      50.050  53.510  17.940  1.00  0.00           H
ATOM    499  C   ARG    33      45.380  46.060  20.380  1.00  0.00           C
ATOM    500  O   ARG    33      45.200  45.280  19.500  1.00  0.00           O
ATOM    501  N   ARG    34      44.840  45.880  21.570  1.00  0.00           N
ATOM    502  HN  ARG    34      44.970  46.570  22.280  1.00  0.00           H
ATOM    503  CA  ARG    34      43.930  44.760  21.800  1.00  0.00           C
ATOM    504  HA  ARG    34      43.260  44.670  20.960  1.00  0.00           H
ATOM    505  CB  ARG    34      44.580  43.330  21.940  1.00  0.00           C
ATOM    506  HB1 ARG    34      43.780  42.560  21.820  1.00  0.00           H
ATOM    507  HB2 ARG    34      45.180  43.130  21.010  1.00  0.00           H
ATOM    508  CG  ARG    34      45.440  42.990  23.170  1.00  0.00           C
ATOM    509  HG1 ARG    34      44.890  42.920  24.130  1.00  0.00           H
ATOM    510  HG2 ARG    34      45.760  41.950  22.920  1.00  0.00           H
ATOM    511  CD  ARG    34      46.630  43.900  23.390  1.00  0.00           C
ATOM    512  HD1 ARG    34      47.340  43.840  22.540  1.00  0.00           H
ATOM    513  HD2 ARG    34      46.320  44.960  23.520  1.00  0.00           H
ATOM    514  NE  ARG    34      47.410  43.410  24.540  1.00  0.00           N
ATOM    515  HE  ARG    34      47.300  42.440  24.760  1.00  0.00           H
ATOM    516  CZ  ARG    34      48.520  43.980  24.980  1.00  0.00           C
ATOM    517  NH1 ARG    34      48.670  45.240  24.930  1.00  0.00           N
ATOM    518 1HH1 ARG    34      47.810  45.760  24.910  1.00  0.00           H
ATOM    519 2HH1 ARG    34      49.510  45.440  25.450  1.00  0.00           H
ATOM    520  NH2 ARG    34      49.500  43.280  25.480  1.00  0.00           N
ATOM    521 1HH2 ARG    34      49.490  42.280  25.370  1.00  0.00           H
ATOM    522 2HH2 ARG    34      50.350  43.800  25.500  1.00  0.00           H
ATOM    523  C   ARG    34      43.190  45.080  23.070  1.00  0.00           C
ATOM    524  O   ARG    34      43.560  46.040  23.770  1.00  0.00           O
ATOM    525  N   ARG    35      42.210  44.320  23.430  1.00  0.00           N
ATOM    526  HN  ARG    35      41.820  43.710  22.750  1.00  0.00           H
ATOM    527  CA  ARG    35      41.470  44.630  24.620  1.00  0.00           C
ATOM    528  HA  ARG    35      41.930  45.200  25.410  1.00  0.00           H
ATOM    529  CB  ARG    35      40.090  45.280  24.330  1.00  0.00           C
ATOM    530  HB1 ARG    35      39.500  44.570  23.720  1.00  0.00           H
ATOM    531  HB2 ARG    35      39.690  45.460  25.360  1.00  0.00           H
ATOM    532  CG  ARG    35      40.150  46.570  23.500  1.00  0.00           C
ATOM    533  HG1 ARG    35      40.620  47.370  24.110  1.00  0.00           H
ATOM    534  HG2 ARG    35      40.720  46.340  22.580  1.00  0.00           H
ATOM    535  CD  ARG    35      38.820  47.290  23.280  1.00  0.00           C
ATOM    536  HD1 ARG    35      38.210  46.520  22.760  1.00  0.00           H
ATOM    537  HD2 ARG    35      38.270  47.690  24.160  1.00  0.00           H
ATOM    538  NE  ARG    35      39.130  48.450  22.330  1.00  0.00           N
ATOM    539  HE  ARG    35      40.080  48.700  22.130  1.00  0.00           H
ATOM    540  CZ  ARG    35      38.200  49.330  21.950  1.00  0.00           C
ATOM    541  NH1 ARG    35      36.860  49.300  21.980  1.00  0.00           N
ATOM    542 1HH1 ARG    35      36.450  48.630  22.610  1.00  0.00           H
ATOM    543 2HH1 ARG    35      36.420  50.110  21.610  1.00  0.00           H
ATOM    544  NH2 ARG    35      38.730  50.330  21.270  1.00  0.00           N
ATOM    545 1HH2 ARG    35      39.710  50.440  21.100  1.00  0.00           H
ATOM    546 2HH2 ARG    35      38.050  51.010  21.000  1.00  0.00           H
ATOM    547  C   ARG    35      41.200  43.360  25.310  1.00  0.00           C
ATOM    548  O   ARG    35      40.790  42.390  24.700  1.00  0.00           O
ATOM    549  N   LEU    36      41.470  43.340  26.680  1.00  0.00           N
ATOM    550  HN  LEU    36      41.850  44.120  27.160  1.00  0.00           H
ATOM    551  CA  LEU    36      41.400  42.230  27.580  1.00  0.00           C
ATOM    552  HA  LEU    36      41.110  41.350  27.010  1.00  0.00           H
ATOM    553  CB  LEU    36      42.790  41.910  28.230  1.00  0.00           C
ATOM    554  HB1 LEU    36      43.120  42.800  28.800  1.00  0.00           H
ATOM    555  HB2 LEU    36      42.560  40.990  28.800  1.00  0.00           H
ATOM    556  CG  LEU    36      43.950  41.540  27.330  1.00  0.00           C
ATOM    557  HG  LEU    36      44.220  42.320  26.580  1.00  0.00           H
ATOM    558  CD1 LEU    36      45.180  41.250  28.170  1.00  0.00           C
ATOM    559 1HD1 LEU    36      45.560  42.240  28.490  1.00  0.00           H
ATOM    560 2HD1 LEU    36      44.990  40.690  29.110  1.00  0.00           H
ATOM    561 3HD1 LEU    36      46.030  40.750  27.640  1.00  0.00           H
ATOM    562  CD2 LEU    36      43.540  40.280  26.470  1.00  0.00           C
ATOM    563 1HD2 LEU    36      42.720  40.480  25.750  1.00  0.00           H
ATOM    564 2HD2 LEU    36      44.400  39.960  25.840  1.00  0.00           H
ATOM    565 3HD2 LEU    36      43.250  39.350  26.990  1.00  0.00           H
ATOM    566  C   LEU    36      40.290  42.520  28.520  1.00  0.00           C
ATOM    567  O   LEU    36      40.250  43.580  29.140  1.00  0.00           O
ATOM    568  N   CYS    37      39.470  41.500  28.760  1.00  0.00           N
ATOM    569  HN  CYS    37      39.550  40.660  28.220  1.00  0.00           H
ATOM    570  CA  CYS    37      38.400  41.550  29.740  1.00  0.00           C
ATOM    571  HA  CYS    37      38.540  42.440  30.310  1.00  0.00           H
ATOM    572  CB  CYS    37      37.060  41.550  29.030  1.00  0.00           C
ATOM    573  HB1 CYS    37      36.760  40.580  28.570  1.00  0.00           H
ATOM    574  HB2 CYS    37      36.180  41.680  29.710  1.00  0.00           H
ATOM    575  SG  CYS    37      37.000  42.820  27.730  1.00  0.00           S
ATOM    576  C   CYS    37      38.500  40.330  30.650  1.00  0.00           C
ATOM    577  O   CYS    37      39.210  39.340  30.390  1.00  0.00           O
ATOM    578  N   GLY    38      37.710  40.300  31.720  1.00  0.00           N
ATOM    579  HN  GLY    38      37.030  41.020  31.750  1.00  0.00           H
ATOM    580  CA  GLY    38      37.430  39.310  32.700  1.00  0.00           C
ATOM    581  HA1 GLY    38      37.200  39.910  33.560  1.00  0.00           H
ATOM    582  HA2 GLY    38      36.660  38.630  32.360  1.00  0.00           H
ATOM    583  C   GLY    38      38.530  38.450  33.160  1.00  0.00           C
ATOM    584  O   GLY    38      39.620  38.920  33.400  1.00  0.00           O
ATOM    585  N   SER    39      38.250  37.150  33.220  1.00  0.00           N
ATOM    586  HN  SER    39      37.320  36.800  33.310  1.00  0.00           H
ATOM    587  CA  SER    39      39.270  36.080  33.420  1.00  0.00           C
ATOM    588  HA  SER    39      39.530  36.120  34.470  1.00  0.00           H
ATOM    589  CB  SER    39      38.670  34.800  33.030  1.00  0.00           C
ATOM    590  HB1 SER    39      37.640  34.670  33.420  1.00  0.00           H
ATOM    591  HB2 SER    39      38.470  34.700  31.940  1.00  0.00           H
ATOM    592  OG  SER    39      39.420  33.680  33.450  1.00  0.00           O
ATOM    593  HG1 SER    39      39.130  33.360  34.300  1.00  0.00           H
ATOM    594  C   SER    39      40.600  36.200  32.550  1.00  0.00           C
ATOM    595  O   SER    39      41.750  36.050  32.990  1.00  0.00           O
ATOM    596  N   CGU    40      40.470  36.410  31.210  1.00  0.00           N
ATOM    597  HN  CGU    40      39.580  36.530  30.760  1.00  0.00           H
ATOM    598  CA  CGU    40      41.630  36.530  30.320  1.00  0.00           C
ATOM    599  HA  CGU    40      42.210  35.630  30.300  1.00  0.00           H
ATOM    600  CB  CGU    40      41.290  36.790  28.890  1.00  0.00           C
ATOM    601  HB1 CGU    40      40.780  37.770  28.770  1.00  0.00           H
ATOM    602  HB2 CGU    40      42.130  36.960  28.190  1.00  0.00           H
ATOM    603  CG  CGU    40      40.420  35.600  28.280  1.00  0.00           C
ATOM    604  HG  CGU    40      39.410  35.580  28.770  1.00  0.00           H
ATOM    605  CD1 CGU    40      40.120  35.790  26.820  1.00  0.00           C
ATOM    606 1OE1 CGU    40      40.650  36.730  26.190  1.00  0.00           O
ATOM    607 2OE1 CGU    40      39.300  34.970  26.340  1.00  0.00           O
ATOM    608  CD2 CGU    40      41.010  34.240  28.440  1.00  0.00           C
ATOM    609 1OE2 CGU    40      42.120  33.980  27.920  1.00  0.00           O
ATOM    610 2OE2 CGU    40      40.320  33.400  29.050  1.00  0.00           O
ATOM    611  C   CGU    40      42.510  37.700  30.800  1.00  0.00           C
ATOM    612  O   CGU    40      43.720  37.510  30.820  1.00  0.00           O
ATOM    613  N   LEU    41      41.960  38.850  31.240  1.00  0.00           N
ATOM    614  HN  LEU    41      40.990  38.890  30.980  1.00  0.00           H
ATOM    615  CA  LEU    41      42.740  40.020  31.840  1.00  0.00           C
ATOM    616  HA  LEU    41      43.540  40.350  31.190  1.00  0.00           H
ATOM    617  CB  LEU    41      41.690  41.170  32.050  1.00  0.00           C
ATOM    618  HB1 LEU    41      41.230  41.390  31.050  1.00  0.00           H
ATOM    619  HB2 LEU    41      40.830  40.850  32.660  1.00  0.00           H
ATOM    620  CG  LEU    41      42.340  42.440  32.660  1.00  0.00           C
ATOM    621  HG  LEU    41      42.460  42.300  33.760  1.00  0.00           H
ATOM    622  CD1 LEU    41      43.690  42.820  32.080  1.00  0.00           C
ATOM    623 1HD1 LEU    41      44.550  42.250  32.500  1.00  0.00           H
ATOM    624 2HD1 LEU    41      43.530  42.800  30.980  1.00  0.00           H
ATOM    625 3HD1 LEU    41      43.890  43.890  32.290  1.00  0.00           H
ATOM    626  CD2 LEU    41      41.330  43.540  32.440  1.00  0.00           C
ATOM    627 1HD2 LEU    41      41.830  44.500  32.650  1.00  0.00           H
ATOM    628 2HD2 LEU    41      40.910  43.580  31.420  1.00  0.00           H
ATOM    629 3HD2 LEU    41      40.480  43.400  33.140  1.00  0.00           H
ATOM    630  C   LEU    41      43.480  39.660  33.160  1.00  0.00           C
ATOM    631  O   LEU    41      44.710  39.850  33.240  1.00  0.00           O
ATOM    632  N   VAL    42      42.740  39.090  34.100  1.00  0.00           N
ATOM    633  HN  VAL    42      41.750  38.920  34.050  1.00  0.00           H
ATOM    634  CA  VAL    42      43.410  38.540  35.310  1.00  0.00           C
ATOM    635  HA  VAL    42      44.000  39.320  35.760  1.00  0.00           H
ATOM    636  CB  VAL    42      42.470  38.230  36.410  1.00  0.00           C
ATOM    637  HB  VAL    42      41.960  39.140  36.770  1.00  0.00           H
ATOM    638  CG1 VAL    42      41.460  37.220  35.860  1.00  0.00           C
ATOM    639 1HG1 VAL    42      40.670  37.020  36.620  1.00  0.00           H
ATOM    640 2HG1 VAL    42      40.930  37.650  34.990  1.00  0.00           H
ATOM    641 3HG1 VAL    42      41.990  36.280  35.560  1.00  0.00           H
ATOM    642  CG2 VAL    42      43.280  37.730  37.690  1.00  0.00           C
ATOM    643 1HG2 VAL    42      43.840  36.780  37.530  1.00  0.00           H
ATOM    644 2HG2 VAL    42      44.050  38.520  37.870  1.00  0.00           H
ATOM    645 3HG2 VAL    42      42.590  37.690  38.570  1.00  0.00           H
ATOM    646  C   VAL    42      44.500  37.460  34.990  1.00  0.00           C
ATOM    647  O   VAL    42      45.590  37.540  35.520  1.00  0.00           O
ATOM    648  N   THR    43      44.210  36.470  34.140  1.00  0.00           N
ATOM    649  HN  THR    43      43.300  36.480  33.720  1.00  0.00           H
ATOM    650  CA  THR    43      45.200  35.350  33.750  1.00  0.00           C
ATOM    651  HA  THR    43      45.510  34.840  34.650  1.00  0.00           H
ATOM    652  CB  THR    43      44.600  34.190  32.920  1.00  0.00           C
ATOM    653  HB  THR    43      44.500  34.390  31.830  1.00  0.00           H
ATOM    654  OG1 THR    43      43.340  33.770  33.470  1.00  0.00           O
ATOM    655  HG1 THR    43      42.690  34.470  33.380  1.00  0.00           H
ATOM    656  CG2 THR    43      45.560  33.030  33.020  1.00  0.00           C
ATOM    657 1HG2 THR    43      45.780  32.790  34.080  1.00  0.00           H
ATOM    658 2HG2 THR    43      45.090  32.160  32.520  1.00  0.00           H
ATOM    659 3HG2 THR    43      46.530  33.280  32.560  1.00  0.00           H
ATOM    660  C   THR    43      46.490  35.930  33.070  1.00  0.00           C
ATOM    661  O   THR    43      47.610  35.510  33.440  1.00  0.00           O
ATOM    662  N   TYR    44      46.270  36.890  32.220  1.00  0.00           N
ATOM    663  HN  TYR    44      45.390  37.300  32.020  1.00  0.00           H
ATOM    664  CA  TYR    44      47.360  37.560  31.540  1.00  0.00           C
ATOM    665  HA  TYR    44      47.960  36.840  31.020  1.00  0.00           H
ATOM    666  CB  TYR    44      46.900  38.580  30.490  1.00  0.00           C
ATOM    667  HB1 TYR    44      46.260  37.980  29.800  1.00  0.00           H
ATOM    668  HB2 TYR    44      46.340  39.420  30.930  1.00  0.00           H
ATOM    669  CG  TYR    44      48.100  39.120  29.640  1.00  0.00           C
ATOM    670  CD1 TYR    44      48.710  40.350  29.920  1.00  0.00           C
ATOM    671  HD1 TYR    44      48.390  40.920  30.780  1.00  0.00           H
ATOM    672  CE1 TYR    44      49.740  40.680  29.110  1.00  0.00           C
ATOM    673  HE1 TYR    44      50.400  41.480  29.410  1.00  0.00           H
ATOM    674  CZ  TYR    44      50.150  39.920  27.990  1.00  0.00           C
ATOM    675  OH  TYR    44      51.250  40.330  27.240  1.00  0.00           O
ATOM    676  HH  TYR    44      51.330  41.280  27.220  1.00  0.00           H
ATOM    677  CD2 TYR    44      48.500  38.250  28.620  1.00  0.00           C
ATOM    678  HD2 TYR    44      47.980  37.340  28.350  1.00  0.00           H
ATOM    679  CE2 TYR    44      49.550  38.690  27.780  1.00  0.00           C
ATOM    680  HE2 TYR    44      49.800  38.120  26.890  1.00  0.00           H
ATOM    681  C   TYR    44      48.290  38.350  32.450  1.00  0.00           C
ATOM    682  O   TYR    44      49.480  38.210  32.320  1.00  0.00           O
ATOM    683  N   LEU    45      47.800  39.180  33.470  1.00  0.00           N
ATOM    684  HN  LEU    45      46.830  39.280  33.690  1.00  0.00           H
ATOM    685  CA  LEU    45      48.660  39.740  34.510  1.00  0.00           C
ATOM    686  HA  LEU    45      49.430  40.350  34.070  1.00  0.00           H
ATOM    687  CB  LEU    45      47.770  40.640  35.400  1.00  0.00           C
ATOM    688  HB1 LEU    45      47.000  39.950  35.800  1.00  0.00           H
ATOM    689  HB2 LEU    45      48.390  40.940  36.280  1.00  0.00           H
ATOM    690  CG  LEU    45      47.220  41.850  34.680  1.00  0.00           C
ATOM    691  HG  LEU    45      46.420  41.500  34.000  1.00  0.00           H
ATOM    692  CD1 LEU    45      46.400  42.720  35.610  1.00  0.00           C
ATOM    693 1HD1 LEU    45      45.970  43.530  34.980  1.00  0.00           H
ATOM    694 2HD1 LEU    45      45.550  42.070  35.950  1.00  0.00           H
ATOM    695 3HD1 LEU    45      46.940  43.100  36.500  1.00  0.00           H
ATOM    696  CD2 LEU    45      48.240  42.670  33.990  1.00  0.00           C
ATOM    697 1HD2 LEU    45      49.140  42.860  34.620  1.00  0.00           H
ATOM    698 2HD2 LEU    45      48.580  42.240  33.030  1.00  0.00           H
ATOM    699 3HD2 LEU    45      47.880  43.700  33.790  1.00  0.00           H
ATOM    700  C   LEU    45      49.390  38.710  35.300  1.00  0.00           C
ATOM    701  O   LEU    45      50.620  38.820  35.410  1.00  0.00           O
ATOM    702  N   GLY    46      48.670  37.630  35.720  1.00  0.00           N
ATOM    703  HN  GLY    46      47.710  37.480  35.520  1.00  0.00           H
ATOM    704  CA  GLY    46      49.300  36.440  36.190  1.00  0.00           C
ATOM    705  HA1 GLY    46      49.590  36.580  37.230  1.00  0.00           H
ATOM    706  HA2 GLY    46      48.590  35.640  36.010  1.00  0.00           H
ATOM    707  C   GLY    46      50.630  35.990  35.530  1.00  0.00           C
ATOM    708  O   GLY    46      51.690  35.820  36.160  1.00  0.00           O
ATOM    709  N   GLU    47      50.520  35.810  34.200  1.00  0.00           N
ATOM    710  HN  GLU    47      49.640  35.720  33.750  1.00  0.00           H
ATOM    711  CA  GLU    47      51.590  35.440  33.360  1.00  0.00           C
ATOM    712  HA  GLU    47      52.040  34.540  33.740  1.00  0.00           H
ATOM    713  CB  GLU    47      50.970  34.950  31.980  1.00  0.00           C
ATOM    714  HB1 GLU    47      50.320  35.750  31.580  1.00  0.00           H
ATOM    715  HB2 GLU    47      51.810  34.720  31.280  1.00  0.00           H
ATOM    716  CG  GLU    47      50.160  33.600  32.070  1.00  0.00           C
ATOM    717  HG1 GLU    47      50.420  33.040  32.990  1.00  0.00           H
ATOM    718  HG2 GLU    47      49.100  33.940  32.090  1.00  0.00           H
ATOM    719  CD  GLU    47      50.300  32.580  30.950  1.00  0.00           C
ATOM    720  OE1 GLU    47      49.510  31.590  31.020  1.00  0.00           O
ATOM    721  OE2 GLU    47      51.130  32.690  30.010  1.00  0.00           O
ATOM    722  C   GLU    47      52.700  36.450  33.030  1.00  0.00           C
ATOM    723  O   GLU    47      53.870  36.150  32.890  1.00  0.00           O
ATOM    724  N   LEU    48      52.230  37.680  32.880  1.00  0.00           N
ATOM    725  HN  LEU    48      51.270  37.970  32.830  1.00  0.00           H
ATOM    726  CA  LEU    48      53.020  38.810  32.590  1.00  0.00           C
ATOM    727  HA  LEU    48      53.500  38.600  31.660  1.00  0.00           H
ATOM    728  CB  LEU    48      52.100  40.030  32.320  1.00  0.00           C
ATOM    729  HB1 LEU    48      51.520  39.930  31.380  1.00  0.00           H
ATOM    730  HB2 LEU    48      51.310  40.040  33.110  1.00  0.00           H
ATOM    731  CG  LEU    48      52.780  41.390  32.110  1.00  0.00           C
ATOM    732  HG  LEU    48      53.450  41.640  32.960  1.00  0.00           H
ATOM    733  CD1 LEU    48      53.600  41.390  30.790  1.00  0.00           C
ATOM    734 1HD1 LEU    48      53.100  40.960  29.900  1.00  0.00           H
ATOM    735 2HD1 LEU    48      53.820  42.460  30.580  1.00  0.00           H
ATOM    736 3HD1 LEU    48      54.510  40.800  31.010  1.00  0.00           H
ATOM    737  CD2 LEU    48      51.710  42.540  32.200  1.00  0.00           C
ATOM    738 1HD2 LEU    48      50.890  42.590  31.470  1.00  0.00           H
ATOM    739 2HD2 LEU    48      51.260  42.620  33.220  1.00  0.00           H
ATOM    740 3HD2 LEU    48      52.190  43.520  32.020  1.00  0.00           H
ATOM    741  C   LEU    48      54.130  39.250  33.620  1.00  0.00           C
ATOM    742  O   LEU    48      55.270  39.380  33.260  1.00  0.00           O
ATOM    743  N   CYS    49      53.630  39.330  34.870  1.00  0.00           N
ATOM    744  HN  CYS    49      52.630  39.330  34.940  1.00  0.00           H
ATOM    745  CA  CYS    49      54.490  39.750  35.990  1.00  0.00           C
ATOM    746  HA  CYS    49      55.330  39.080  35.900  1.00  0.00           H
ATOM    747  CB  CYS    49      55.110  41.200  35.750  1.00  0.00           C
ATOM    748  HB1 CYS    49      56.140  41.090  36.140  1.00  0.00           H
ATOM    749  HB2 CYS    49      55.200  41.350  34.650  1.00  0.00           H
ATOM    750  SG  CYS    49      54.360  42.670  36.430  1.00  0.00           S
ATOM    751  C   CYS    49      53.920  39.610  37.440  1.00  0.00           C
ATOM    752  O   CYS    49      54.550  39.960  38.400  1.00  0.00           O
ATOM    753  N   LEU    50      52.700  39.020  37.680  1.00  0.00           N
ATOM    754  HN  LEU    50      52.150  38.610  36.950  1.00  0.00           H
ATOM    755  CA  LEU    50      52.130  39.100  39.080  1.00  0.00           C
ATOM    756  HA  LEU    50      52.390  40.060  39.490  1.00  0.00           H
ATOM    757  CB  LEU    50      50.610  38.990  39.070  1.00  0.00           C
ATOM    758  HB1 LEU    50      50.270  39.780  38.370  1.00  0.00           H
ATOM    759  HB2 LEU    50      50.240  38.010  38.680  1.00  0.00           H
ATOM    760  CG  LEU    50      49.900  39.190  40.460  1.00  0.00           C
ATOM    761  HG  LEU    50      50.300  38.500  41.220  1.00  0.00           H
ATOM    762  CD1 LEU    50      50.200  40.590  40.970  1.00  0.00           C
ATOM    763 1HD1 LEU    50      51.260  40.760  41.240  1.00  0.00           H
ATOM    764 2HD1 LEU    50      49.900  41.460  40.360  1.00  0.00           H
ATOM    765 3HD1 LEU    50      49.670  40.610  41.960  1.00  0.00           H
ATOM    766  CD2 LEU    50      48.470  38.780  40.380  1.00  0.00           C
ATOM    767 1HD2 LEU    50      47.910  39.220  39.530  1.00  0.00           H
ATOM    768 2HD2 LEU    50      48.400  37.670  40.320  1.00  0.00           H
ATOM    769 3HD2 LEU    50      47.970  39.050  41.340  1.00  0.00           H
ATOM    770  C   LEU    50      52.710  38.020  40.020  1.00  0.00           C
ATOM    771  O   LEU    50      52.530  36.820  39.920  1.00  0.00           O
ATOM    772  N   GLY    51      53.540  38.470  40.950  1.00  0.00           N
ATOM    773  HN  GLY    51      53.600  39.450  41.110  1.00  0.00           H
ATOM    774  CA  GLY    51      54.270  37.580  41.850  1.00  0.00           C
ATOM    775  HA1 GLY    51      54.530  38.100  42.760  1.00  0.00           H
ATOM    776  HA2 GLY    51      53.720  36.660  42.020  1.00  0.00           H
ATOM    777  C   GLY    51      55.560  37.190  41.220  1.00  0.00           C
ATOM    778  O   GLY    51      56.140  36.160  41.600  1.00  0.00           O
ATOM    779  N   ASN    52      56.050  38.050  40.300  1.00  0.00           N
ATOM    780  HN  ASN    52      55.620  38.900  40.040  1.00  0.00           H
ATOM    781  CA  ASN    52      57.370  37.850  39.650  1.00  0.00           C
ATOM    782  HA  ASN    52      57.590  36.790  39.620  1.00  0.00           H
ATOM    783  CB  ASN    52      57.310  38.260  38.170  1.00  0.00           C
ATOM    784  HB1 ASN    52      56.450  37.690  37.750  1.00  0.00           H
ATOM    785  HB2 ASN    52      57.100  39.350  38.130  1.00  0.00           H
ATOM    786  CG  ASN    52      58.470  37.830  37.330  1.00  0.00           C
ATOM    787  OD1 ASN    52      58.350  37.430  36.170  1.00  0.00           O
ATOM    788  ND2 ASN    52      59.720  38.000  37.890  1.00  0.00           N
ATOM    789 1HD2 ASN    52      59.740  38.390  38.810  1.00  0.00           H
ATOM    790 2HD2 ASN    52      60.570  37.860  37.380  1.00  0.00           H
ATOM    791  C   ASN    52      58.500  38.620  40.430  1.00  0.00           C
ATOM    792  OT1 ASN    52      58.450  39.890  40.240  1.00  0.00           O
ATOM    793  OT2 ASN    52      59.410  38.030  41.050  1.00  0.00           O
TER
ATOM    794  N   HIS    53      34.450  24.460  77.790  1.00  0.00           N
ATOM    795  H1  HIS    53      35.390  24.260  77.400  1.00  0.00           H
ATOM    796  H2  HIS    53      34.090  23.660  78.350  1.00  0.00           H
ATOM    797  H3  HIS    53      33.810  24.570  76.980  1.00  0.00           H
ATOM    798  CA  HIS    53      34.610  25.600  78.680  1.00  0.00           C
ATOM    799  HA  HIS    53      33.890  25.510  79.480  1.00  0.00           H
ATOM    800  CB  HIS    53      36.120  25.640  79.230  1.00  0.00           C
ATOM    801  HB1 HIS    53      36.850  25.620  78.400  1.00  0.00           H
ATOM    802  HB2 HIS    53      36.330  26.590  79.740  1.00  0.00           H
ATOM    803  ND1 HIS    53      35.780  23.980  81.070  1.00  0.00           N
ATOM    804  CG  HIS    53      36.490  24.370  80.000  1.00  0.00           C
ATOM    805  CE1 HIS    53      36.250  22.810  81.490  1.00  0.00           C
ATOM    806  HE1 HIS    53      35.970  22.270  82.390  1.00  0.00           H
ATOM    807  NE2 HIS    53      37.320  22.460  80.740  1.00  0.00           N
ATOM    808  HE2 HIS    53      37.710  21.550  80.580  1.00  0.00           H
ATOM    809  CD2 HIS    53      37.490  23.460  79.820  1.00  0.00           C
ATOM    810  HD2 HIS    53      38.210  23.550  79.000  1.00  0.00           H
ATOM    811  C   HIS    53      34.390  26.940  77.980  1.00  0.00           C
ATOM    812  O   HIS    53      34.970  27.130  76.910  1.00  0.00           O
ATOM    813  N   LEU    54      33.520  27.830  78.500  1.00  0.00           N
ATOM    814  HN  LEU    54      33.010  27.750  79.350  1.00  0.00           H
ATOM    815  CA  LEU    54      33.150  29.070  77.870  1.00  0.00           C
ATOM    816  HA  LEU    54      32.720  28.730  76.940  1.00  0.00           H
ATOM    817  CB  LEU    54      32.040  29.800  78.610  1.00  0.00           C
ATOM    818  HB1 LEU    54      31.220  29.070  78.710  1.00  0.00           H
ATOM    819  HB2 LEU    54      32.380  30.100  79.630  1.00  0.00           H
ATOM    820  CG  LEU    54      31.330  30.950  77.880  1.00  0.00           C
ATOM    821  HG  LEU    54      31.930  31.400  77.040  1.00  0.00           H
ATOM    822  CD1 LEU    54      30.130  30.360  77.100  1.00  0.00           C
ATOM    823 1HD1 LEU    54      29.560  31.210  76.650  1.00  0.00           H
ATOM    824 2HD1 LEU    54      30.410  29.690  76.260  1.00  0.00           H
ATOM    825 3HD1 LEU    54      29.420  29.880  77.800  1.00  0.00           H
ATOM    826  CD2 LEU    54      30.880  32.130  78.760  1.00  0.00           C
ATOM    827 1HD2 LEU    54      30.180  31.740  79.530  1.00  0.00           H
ATOM    828 2HD2 LEU    54      31.680  32.720  79.250  1.00  0.00           H
ATOM    829 3HD2 LEU    54      30.290  32.850  78.150  1.00  0.00           H
ATOM    830  C   LEU    54      34.230  30.090  77.530  1.00  0.00           C
ATOM    831  O   LEU    54      34.890  30.720  78.460  1.00  0.00           O
ATOM    832  N   TYR    55      34.360  30.430  76.250  1.00  0.00           N
ATOM    833  HN  TYR    55      33.840  29.890  75.580  1.00  0.00           H
ATOM    834  CA  TYR    55      35.360  31.380  75.750  1.00  0.00           C
ATOM    835  HA  TYR    55      35.970  31.830  76.520  1.00  0.00           H
ATOM    836  CB  TYR    55      36.300  30.470  74.780  1.00  0.00           C
ATOM    837  HB1 TYR    55      36.730  29.570  75.260  1.00  0.00           H
ATOM    838  HB2 TYR    55      35.530  30.160  74.030  1.00  0.00           H
ATOM    839  CG  TYR    55      37.280  31.250  74.030  1.00  0.00           C
ATOM    840  CD1 TYR    55      38.360  31.910  74.700  1.00  0.00           C
ATOM    841  HD1 TYR    55      38.480  31.740  75.770  1.00  0.00           H
ATOM    842  CE1 TYR    55      39.280  32.720  73.990  1.00  0.00           C
ATOM    843  HE1 TYR    55      40.060  33.150  74.600  1.00  0.00           H
ATOM    844  CZ  TYR    55      39.090  32.970  72.640  1.00  0.00           C
ATOM    845  OH  TYR    55      39.820  33.950  71.880  1.00  0.00           O
ATOM    846  HH  TYR    55      40.280  34.440  72.560  1.00  0.00           H
ATOM    847  CD2 TYR    55      37.200  31.420  72.600  1.00  0.00           C
ATOM    848  HD2 TYR    55      36.430  30.850  72.110  1.00  0.00           H
ATOM    849  CE2 TYR    55      38.070  32.350  71.970  1.00  0.00           C
ATOM    850  HE2 TYR    55      37.840  32.640  70.950  1.00  0.00           H
ATOM    851  C   TYR    55      34.680  32.510  75.020  1.00  0.00           C
ATOM    852  O   TYR    55      34.140  32.340  73.890  1.00  0.00           O
ATOM    853  N   PRO    56      34.560  33.680  75.590  1.00  0.00           N
ATOM    854  CD  PRO    56      34.790  34.030  76.990  1.00  0.00           C
ATOM    855  HD1 PRO    56      35.840  34.360  77.180  1.00  0.00           H
ATOM    856  HD2 PRO    56      34.620  33.080  77.540  1.00  0.00           H
ATOM    857  CA  PRO    56      33.700  34.660  74.880  1.00  0.00           C
ATOM    858  HA  PRO    56      32.730  34.260  74.650  1.00  0.00           H
ATOM    859  CB  PRO    56      33.670  35.830  75.970  1.00  0.00           C
ATOM    860  HB1 PRO    56      34.510  36.550  75.790  1.00  0.00           H
ATOM    861  HB2 PRO    56      32.720  36.390  75.980  1.00  0.00           H
ATOM    862  CG  PRO    56      33.730  35.020  77.310  1.00  0.00           C
ATOM    863  HG1 PRO    56      33.930  35.620  78.220  1.00  0.00           H
ATOM    864  HG2 PRO    56      32.720  34.580  77.430  1.00  0.00           H
ATOM    865  C   PRO    56      34.310  35.200  73.670  1.00  0.00           C
ATOM    866  O   PRO    56      33.530  35.580  72.790  1.00  0.00           O
ATOM    867  N   GLY    57      35.650  35.380  73.640  1.00  0.00           N
ATOM    868  HN  GLY    57      36.230  35.310  74.450  1.00  0.00           H
ATOM    869  CA  GLY    57      36.350  35.860  72.420  1.00  0.00           C
ATOM    870  HA1 GLY    57      37.400  35.670  72.560  1.00  0.00           H
ATOM    871  HA2 GLY    57      35.930  35.320  71.590  1.00  0.00           H
ATOM    872  C   GLY    57      36.110  37.260  72.070  1.00  0.00           C
ATOM    873  O   GLY    57      35.370  38.110  72.630  1.00  0.00           O
ATOM    874  N   GLU    58      36.990  37.630  71.090  1.00  0.00           N
ATOM    875  HN  GLU    58      37.630  37.060  70.590  1.00  0.00           H
ATOM    876  CA  GLU    58      37.030  38.990  70.620  1.00  0.00           C
ATOM    877  HA  GLU    58      36.840  39.720  71.390  1.00  0.00           H
ATOM    878  CB  GLU    58      38.490  39.340  70.220  1.00  0.00           C
ATOM    879  HB1 GLU    58      38.920  38.590  69.520  1.00  0.00           H
ATOM    880  HB2 GLU    58      38.540  40.330  69.710  1.00  0.00           H
ATOM    881  CG  GLU    58      39.520  39.190  71.380  1.00  0.00           C
ATOM    882  HG1 GLU    58      39.500  38.150  71.730  1.00  0.00           H
ATOM    883  HG2 GLU    58      40.580  39.350  71.060  1.00  0.00           H
ATOM    884  CD  GLU    58      39.210  40.170  72.520  1.00  0.00           C
ATOM    885  OE1 GLU    58      39.130  39.710  73.720  1.00  0.00           O
ATOM    886  OE2 GLU    58      39.190  41.390  72.220  1.00  0.00           O
ATOM    887  C   GLU    58      36.030  39.120  69.460  1.00  0.00           C
ATOM    888  O   GLU    58      35.390  38.130  69.040  1.00  0.00           O
ATOM    889  N   VAL    59      35.860  40.360  69.000  1.00  0.00           N
ATOM    890  HN  VAL    59      36.340  41.130  69.420  1.00  0.00           H
ATOM    891  CA  VAL    59      35.140  40.620  67.780  1.00  0.00           C
ATOM    892  HA  VAL    59      34.940  39.740  67.190  1.00  0.00           H
ATOM    893  CB  VAL    59      33.910  41.430  68.090  1.00  0.00           C
ATOM    894  HB  VAL    59      34.180  42.430  68.520  1.00  0.00           H
ATOM    895  CG1 VAL    59      33.110  41.720  66.830  1.00  0.00           C
ATOM    896 1HG1 VAL    59      33.650  42.450  66.190  1.00  0.00           H
ATOM    897 2HG1 VAL    59      33.020  40.820  66.180  1.00  0.00           H
ATOM    898 3HG1 VAL    59      32.140  42.180  67.100  1.00  0.00           H
ATOM    899  CG2 VAL    59      33.080  40.740  69.160  1.00  0.00           C
ATOM    900 1HG2 VAL    59      32.090  41.220  69.330  1.00  0.00           H
ATOM    901 2HG2 VAL    59      32.820  39.730  68.780  1.00  0.00           H
ATOM    902 3HG2 VAL    59      33.650  40.620  70.110  1.00  0.00           H
ATOM    903  C   VAL    59      36.060  41.340  66.800  1.00  0.00           C
ATOM    904  O   VAL    59      36.870  42.220  67.060  1.00  0.00           O
ATOM    905  N   CYS    60      35.970  40.960  65.550  1.00  0.00           N
ATOM    906  HN  CYS    60      35.240  40.330  65.280  1.00  0.00           H
ATOM    907  CA  CYS    60      36.820  41.420  64.460  1.00  0.00           C
ATOM    908  HA  CYS    60      37.720  41.860  64.860  1.00  0.00           H
ATOM    909  CB  CYS    60      37.180  40.230  63.500  1.00  0.00           C
ATOM    910  HB1 CYS    60      36.290  39.550  63.460  1.00  0.00           H
ATOM    911  HB2 CYS    60      37.450  40.660  62.510  1.00  0.00           H
ATOM    912  SG  CYS    60      38.820  39.450  63.790  1.00  0.00           S
ATOM    913  C   CYS    60      36.010  42.480  63.740  1.00  0.00           C
ATOM    914  O   CYS    60      35.050  42.110  63.120  1.00  0.00           O
ATOM    915  N   PRO    61      36.510  43.700  63.630  1.00  0.00           N
ATOM    916  CD  PRO    61      37.490  44.410  64.410  1.00  0.00           C
ATOM    917  HD1 PRO    61      38.470  44.030  64.050  1.00  0.00           H
ATOM    918  HD2 PRO    61      37.440  44.350  65.520  1.00  0.00           H
ATOM    919  CA  PRO    61      36.170  44.420  62.370  1.00  0.00           C
ATOM    920  HA  PRO    61      35.110  44.570  62.420  1.00  0.00           H
ATOM    921  CB  PRO    61      37.010  45.710  62.520  1.00  0.00           C
ATOM    922  HB1 PRO    61      37.900  45.600  61.870  1.00  0.00           H
ATOM    923  HB2 PRO    61      36.480  46.600  62.110  1.00  0.00           H
ATOM    924  CG  PRO    61      37.340  45.890  63.980  1.00  0.00           C
ATOM    925  HG1 PRO    61      38.220  46.460  64.320  1.00  0.00           H
ATOM    926  HG2 PRO    61      36.500  46.180  64.640  1.00  0.00           H
ATOM    927  C   PRO    61      36.440  43.620  61.060  1.00  0.00           C
ATOM    928  O   PRO    61      37.120  42.630  61.050  1.00  0.00           O
ATOM    929  N   GLY    62      35.780  43.960  59.980  1.00  0.00           N
ATOM    930  HN  GLY    62      35.130  44.720  59.970  1.00  0.00           H
ATOM    931  CA  GLY    62      35.780  43.050  58.800  1.00  0.00           C
ATOM    932  HA1 GLY    62      35.380  42.040  58.930  1.00  0.00           H
ATOM    933  HA2 GLY    62      35.210  43.550  58.030  1.00  0.00           H
ATOM    934  C   GLY    62      37.030  42.860  58.120  1.00  0.00           C
ATOM    935  O   GLY    62      37.960  43.640  58.270  1.00  0.00           O
ATOM    936  N   MET    63      37.210  41.880  57.160  1.00  0.00           N
ATOM    937  HN  MET    63      36.400  41.310  57.020  1.00  0.00           H
ATOM    938  CA  MET    63      38.530  41.500  56.680  1.00  0.00           C
ATOM    939  HA  MET    63      39.320  41.960  57.250  1.00  0.00           H
ATOM    940  CB  MET    63      38.610  40.020  57.080  1.00  0.00           C
ATOM    941  HB1 MET    63      37.640  39.490  56.940  1.00  0.00           H
ATOM    942  HB2 MET    63      39.340  39.490  56.430  1.00  0.00           H
ATOM    943  CG  MET    63      39.080  39.920  58.560  1.00  0.00           C
ATOM    944  HG1 MET    63      38.290  40.490  59.090  1.00  0.00           H
ATOM    945  HG2 MET    63      38.950  38.840  58.820  1.00  0.00           H
ATOM    946  SD  MET    63      40.690  40.490  59.020  1.00  0.00           S
ATOM    947  CE  MET    63      40.430  40.080  60.750  1.00  0.00           C
ATOM    948  HE1 MET    63      41.350  40.300  61.340  1.00  0.00           H
ATOM    949  HE2 MET    63      39.610  40.730  61.140  1.00  0.00           H
ATOM    950  HE3 MET    63      40.050  39.040  60.800  1.00  0.00           H
ATOM    951  C   MET    63      38.680  41.530  55.150  1.00  0.00           C
ATOM    952  O   MET    63      38.040  40.720  54.460  1.00  0.00           O
ATOM    953  N   ASP    64      39.480  42.410  54.530  1.00  0.00           N
ATOM    954  HN  ASP    64      39.890  43.100  55.120  1.00  0.00           H
ATOM    955  CA  ASP    64      39.820  42.380  53.160  1.00  0.00           C
ATOM    956  HA  ASP    64      39.180  41.750  52.550  1.00  0.00           H
ATOM    957  CB  ASP    64      39.630  43.910  52.670  1.00  0.00           C
ATOM    958  HB1 ASP    64      38.610  44.310  52.900  1.00  0.00           H
ATOM    959  HB2 ASP    64      40.370  44.590  53.120  1.00  0.00           H
ATOM    960  CG  ASP    64      39.760  44.090  51.170  1.00  0.00           C
ATOM    961  OD1 ASP    64      39.970  43.070  50.470  1.00  0.00           O
ATOM    962  OD2 ASP    64      39.720  45.240  50.680  1.00  0.00           O
ATOM    963  C   ASP    64      41.280  41.930  53.030  1.00  0.00           C
ATOM    964  O   ASP    64      42.220  42.580  53.490  1.00  0.00           O
ATOM    965  N   ILE    65      41.420  40.700  52.410  1.00  0.00           N
ATOM    966  HN  ILE    65      40.590  40.370  51.950  1.00  0.00           H
ATOM    967  CA  ILE    65      42.540  39.810  52.560  1.00  0.00           C
ATOM    968  HA  ILE    65      43.340  40.250  53.130  1.00  0.00           H
ATOM    969  CB  ILE    65      42.250  38.510  53.370  1.00  0.00           C
ATOM    970  HB  ILE    65      41.560  37.860  52.790  1.00  0.00           H
ATOM    971  CG2 ILE    65      43.650  37.820  53.580  1.00  0.00           C
ATOM    972 1HG2 ILE    65      43.510  37.090  54.390  1.00  0.00           H
ATOM    973 2HG2 ILE    65      43.870  37.180  52.690  1.00  0.00           H
ATOM    974 3HG2 ILE    65      44.430  38.590  53.760  1.00  0.00           H
ATOM    975  CG1 ILE    65      41.660  38.830  54.760  1.00  0.00           C
ATOM    976 1HG1 ILE    65      40.720  39.380  54.590  1.00  0.00           H
ATOM    977 2HG1 ILE    65      41.380  37.900  55.300  1.00  0.00           H
ATOM    978  CD  ILE    65      42.580  39.480  55.790  1.00  0.00           C
ATOM    979  HD1 ILE    65      42.040  39.540  56.760  1.00  0.00           H
ATOM    980  HD2 ILE    65      43.460  38.850  55.970  1.00  0.00           H
ATOM    981  HD3 ILE    65      42.890  40.470  55.390  1.00  0.00           H
ATOM    982  C   ILE    65      43.160  39.610  51.110  1.00  0.00           C
ATOM    983  O   ILE    65      42.450  39.120  50.190  1.00  0.00           O
ATOM    984  N   ARG    66      44.420  40.070  50.770  1.00  0.00           N
ATOM    985  HN  ARG    66      45.070  40.200  51.520  1.00  0.00           H
ATOM    986  CA  ARG    66      44.990  40.110  49.380  1.00  0.00           C
ATOM    987  HA  ARG    66      44.380  39.470  48.760  1.00  0.00           H
ATOM    988  CB  ARG    66      45.290  41.530  48.860  1.00  0.00           C
ATOM    989  HB1 ARG    66      46.170  42.000  49.330  1.00  0.00           H
ATOM    990  HB2 ARG    66      45.480  41.390  47.770  1.00  0.00           H
ATOM    991  CG  ARG    66      44.130  42.620  49.000  1.00  0.00           C
ATOM    992  HG1 ARG    66      43.940  42.690  50.090  1.00  0.00           H
ATOM    993  HG2 ARG    66      44.470  43.600  48.630  1.00  0.00           H
ATOM    994  CD  ARG    66      42.720  42.230  48.270  1.00  0.00           C
ATOM    995  HD1 ARG    66      42.850  41.980  47.200  1.00  0.00           H
ATOM    996  HD2 ARG    66      42.150  41.340  48.590  1.00  0.00           H
ATOM    997  NE  ARG    66      41.800  43.410  48.480  1.00  0.00           N
ATOM    998  HE  ARG    66      41.120  43.260  49.200  1.00  0.00           H
ATOM    999  CZ  ARG    66      41.890  44.630  48.050  1.00  0.00           C
ATOM   1000  NH1 ARG    66      42.840  45.060  47.170  1.00  0.00           N
ATOM   1001 1HH1 ARG    66      43.590  44.450  46.890  1.00  0.00           H
ATOM   1002 2HH1 ARG    66      42.860  45.980  46.780  1.00  0.00           H
ATOM   1003  NH2 ARG    66      41.110  45.560  48.470  1.00  0.00           N
ATOM   1004 1HH2 ARG    66      40.490  45.270  49.200  1.00  0.00           H
ATOM   1005 2HH2 ARG    66      41.400  46.490  48.260  1.00  0.00           H
ATOM   1006  C   ARG    66      46.360  39.520  49.620  1.00  0.00           C
ATOM   1007  O   ARG    66      47.040  39.950  50.540  1.00  0.00           O
ATOM   1008  N   ASN    67      46.840  38.630  48.730  1.00  0.00           N
ATOM   1009  HN  ASN    67      46.320  38.370  47.910  1.00  0.00           H
ATOM   1010  CA  ASN    67      48.280  38.300  48.490  1.00  0.00           C
ATOM   1011  HA  ASN    67      48.320  37.680  47.600  1.00  0.00           H
ATOM   1012  CB  ASN    67      49.300  39.470  48.180  1.00  0.00           C
ATOM   1013  HB1 ASN    67      49.530  39.990  49.130  1.00  0.00           H
ATOM   1014  HB2 ASN    67      50.220  38.940  47.860  1.00  0.00           H
ATOM   1015  CG  ASN    67      48.690  40.430  47.210  1.00  0.00           C
ATOM   1016  OD1 ASN    67      47.650  40.360  46.580  1.00  0.00           O
ATOM   1017  ND2 ASN    67      49.510  41.560  47.080  1.00  0.00           N
ATOM   1018 1HD2 ASN    67      50.330  41.640  47.650  1.00  0.00           H
ATOM   1019 2HD2 ASN    67      49.360  42.140  46.270  1.00  0.00           H
ATOM   1020  C   ASN    67      48.940  37.390  49.500  1.00  0.00           C
ATOM   1021  O   ASN    67      49.640  36.390  49.180  1.00  0.00           O
ATOM   1022  N   NLG    68      48.810  37.680  50.760  1.00  0.00           N
ATOM   1023  HN  NLG    68      48.070  38.280  51.070  1.00  0.00           H
ATOM   1024  CA  NLG    68      49.490  37.080  51.810  1.00  0.00           C
ATOM   1025  HA  NLG    68      49.660  36.050  51.560  1.00  0.00           H
ATOM   1026  CB  NLG    68      50.910  37.710  52.190  1.00  0.00           C
ATOM   1027  HB1 NLG    68      50.660  38.770  52.380  1.00  0.00           H
ATOM   1028  HB2 NLG    68      51.220  37.200  53.130  1.00  0.00           H
ATOM   1029  CG  NLG    68      51.960  37.490  51.210  1.00  0.00           C
ATOM   1030  OD1 NLG    68      52.290  38.370  50.410  1.00  0.00           O
ATOM   1031  ND2 NLG    68      52.630  36.350  51.350  1.00  0.00           N
ATOM   1032  HD2 NLG    68      52.260  35.670  51.980  1.00  0.00           H
ATOM   1033  C   NLG    68      48.540  37.050  53.030  1.00  0.00           C
ATOM   1034  O   NLG    68      47.440  37.610  53.080  1.00  0.00           O
ATOM   1035  N   LEU    69      48.930  36.180  53.960  1.00  0.00           N
ATOM   1036  HN  LEU    69      49.660  35.520  53.820  1.00  0.00           H
ATOM   1037  CA  LEU    69      48.180  35.930  55.220  1.00  0.00           C
ATOM   1038  HA  LEU    69      47.140  35.950  54.930  1.00  0.00           H
ATOM   1039  CB  LEU    69      48.630  34.520  55.670  1.00  0.00           C
ATOM   1040  HB1 LEU    69      49.740  34.420  55.770  1.00  0.00           H
ATOM   1041  HB2 LEU    69      48.240  34.280  56.670  1.00  0.00           H
ATOM   1042  CG  LEU    69      48.100  33.320  54.840  1.00  0.00           C
ATOM   1043  HG  LEU    69      48.510  33.540  53.830  1.00  0.00           H
ATOM   1044  CD1 LEU    69      48.610  31.960  55.270  1.00  0.00           C
ATOM   1045 1HD1 LEU    69      48.040  31.760  56.200  1.00  0.00           H
ATOM   1046 2HD1 LEU    69      48.220  31.170  54.580  1.00  0.00           H
ATOM   1047 3HD1 LEU    69      49.720  31.960  55.300  1.00  0.00           H
ATOM   1048  CD2 LEU    69      46.560  33.320  54.700  1.00  0.00           C
ATOM   1049 1HD2 LEU    69      46.060  33.290  55.700  1.00  0.00           H
ATOM   1050 2HD2 LEU    69      46.160  34.150  54.090  1.00  0.00           H
ATOM   1051 3HD2 LEU    69      46.150  32.380  54.250  1.00  0.00           H
ATOM   1052  C   LEU    69      48.370  36.880  56.400  1.00  0.00           C
ATOM   1053  O   LEU    69      47.870  36.630  57.500  1.00  0.00           O
ATOM   1054  N   THR    70      49.140  38.010  56.240  1.00  0.00           N
ATOM   1055  HN  THR    70      49.530  38.220  55.350  1.00  0.00           H
ATOM   1056  CA  THR    70      49.570  38.760  57.390  1.00  0.00           C
ATOM   1057  HA  THR    70      50.050  38.160  58.150  1.00  0.00           H
ATOM   1058  CB  THR    70      50.660  39.820  57.020  1.00  0.00           C
ATOM   1059  HB  THR    70      50.950  40.460  57.880  1.00  0.00           H
ATOM   1060  OG1 THR    70      50.350  40.570  55.860  1.00  0.00           O
ATOM   1061  HG1 THR    70      50.220  41.480  56.120  1.00  0.00           H
ATOM   1062  CG2 THR    70      51.940  38.950  56.690  1.00  0.00           C
ATOM   1063 1HG2 THR    70      51.950  38.480  55.680  1.00  0.00           H
ATOM   1064 2HG2 THR    70      52.890  39.530  56.740  1.00  0.00           H
ATOM   1065 3HG2 THR    70      51.990  38.150  57.460  1.00  0.00           H
ATOM   1066  C   THR    70      48.570  39.470  58.330  1.00  0.00           C
ATOM   1067  O   THR    70      48.840  39.650  59.480  1.00  0.00           O
ATOM   1068  N   ARG    71      47.460  39.910  57.730  1.00  0.00           N
ATOM   1069  HN  ARG    71      47.260  39.750  56.770  1.00  0.00           H
ATOM   1070  CA  ARG    71      46.370  40.480  58.480  1.00  0.00           C
ATOM   1071  HA  ARG    71      46.670  40.930  59.420  1.00  0.00           H
ATOM   1072  CB  ARG    71      45.830  41.620  57.610  1.00  0.00           C
ATOM   1073  HB1 ARG    71      45.550  41.120  56.660  1.00  0.00           H
ATOM   1074  HB2 ARG    71      44.990  42.160  58.080  1.00  0.00           H
ATOM   1075  CG  ARG    71      46.890  42.680  57.160  1.00  0.00           C
ATOM   1076  HG1 ARG    71      47.550  42.320  56.360  1.00  0.00           H
ATOM   1077  HG2 ARG    71      46.260  43.440  56.650  1.00  0.00           H
ATOM   1078  CD  ARG    71      47.620  43.480  58.190  1.00  0.00           C
ATOM   1079  HD1 ARG    71      48.410  42.870  58.680  1.00  0.00           H
ATOM   1080  HD2 ARG    71      48.180  44.300  57.700  1.00  0.00           H
ATOM   1081  NE  ARG    71      46.770  43.940  59.300  1.00  0.00           N
ATOM   1082  HE  ARG    71      46.610  43.350  60.100  1.00  0.00           H
ATOM   1083  CZ  ARG    71      46.150  45.110  59.390  1.00  0.00           C
ATOM   1084  NH1 ARG    71      46.260  45.960  58.470  1.00  0.00           N
ATOM   1085 1HH1 ARG    71      46.620  45.630  57.590  1.00  0.00           H
ATOM   1086 2HH1 ARG    71      45.790  46.840  58.460  1.00  0.00           H
ATOM   1087  NH2 ARG    71      45.490  45.340  60.510  1.00  0.00           N
ATOM   1088 1HH2 ARG    71      45.650  44.660  61.230  1.00  0.00           H
ATOM   1089 2HH2 ARG    71      44.920  46.150  60.570  1.00  0.00           H
ATOM   1090  C   ARG    71      45.320  39.510  58.820  1.00  0.00           C
ATOM   1091  O   ARG    71      44.440  39.700  59.660  1.00  0.00           O
ATOM   1092  N   LEU    72      45.450  38.380  58.110  1.00  0.00           N
ATOM   1093  HN  LEU    72      46.120  38.300  57.370  1.00  0.00           H
ATOM   1094  CA  LEU    72      44.570  37.250  58.290  1.00  0.00           C
ATOM   1095  HA  LEU    72      43.620  37.680  58.540  1.00  0.00           H
ATOM   1096  CB  LEU    72      44.560  36.230  57.190  1.00  0.00           C
ATOM   1097  HB1 LEU    72      44.620  36.800  56.240  1.00  0.00           H
ATOM   1098  HB2 LEU    72      45.520  35.680  57.300  1.00  0.00           H
ATOM   1099  CG  LEU    72      43.440  35.270  57.240  1.00  0.00           C
ATOM   1100  HG  LEU    72      43.680  34.590  58.090  1.00  0.00           H
ATOM   1101  CD1 LEU    72      41.990  35.940  57.560  1.00  0.00           C
ATOM   1102 1HD1 LEU    72      41.080  35.300  57.560  1.00  0.00           H
ATOM   1103 2HD1 LEU    72      41.940  36.400  58.580  1.00  0.00           H
ATOM   1104 3HD1 LEU    72      41.830  36.760  56.820  1.00  0.00           H
ATOM   1105  CD2 LEU    72      43.300  34.310  56.000  1.00  0.00           C
ATOM   1106 1HD2 LEU    72      42.320  33.800  55.950  1.00  0.00           H
ATOM   1107 2HD2 LEU    72      43.560  34.910  55.100  1.00  0.00           H
ATOM   1108 3HD2 LEU    72      44.030  33.490  56.160  1.00  0.00           H
ATOM   1109  C   LEU    72      44.960  36.600  59.560  1.00  0.00           C
ATOM   1110  O   LEU    72      44.120  36.100  60.300  1.00  0.00           O
ATOM   1111  N   HIS    73      46.250  36.540  60.050  1.00  0.00           N
ATOM   1112  HN  HIS    73      46.940  36.930  59.450  1.00  0.00           H
ATOM   1113  CA  HIS    73      46.670  36.090  61.290  1.00  0.00           C
ATOM   1114  HA  HIS    73      46.160  35.140  61.420  1.00  0.00           H
ATOM   1115  CB  HIS    73      48.180  35.730  61.200  1.00  0.00           C
ATOM   1116  HB1 HIS    73      48.790  36.580  60.810  1.00  0.00           H
ATOM   1117  HB2 HIS    73      48.610  35.510  62.200  1.00  0.00           H
ATOM   1118  ND1 HIS    73      48.240  33.260  60.670  1.00  0.00           N
ATOM   1119  CG  HIS    73      48.460  34.560  60.310  1.00  0.00           C
ATOM   1120  CE1 HIS    73      48.720  32.550  59.700  1.00  0.00           C
ATOM   1121  HE1 HIS    73      48.670  31.460  59.660  1.00  0.00           H
ATOM   1122  NE2 HIS    73      49.250  33.330  58.710  1.00  0.00           N
ATOM   1123  HE2 HIS    73      49.740  33.020  57.910  1.00  0.00           H
ATOM   1124  CD2 HIS    73      49.130  34.590  59.130  1.00  0.00           C
ATOM   1125  HD2 HIS    73      49.530  35.430  58.580  1.00  0.00           H
ATOM   1126  C   HIS    73      46.180  36.850  62.510  1.00  0.00           C
ATOM   1127  O   HIS    73      46.400  36.460  63.640  1.00  0.00           O
ATOM   1128  N   GLU    74      45.480  37.990  62.370  1.00  0.00           N
ATOM   1129  HN  GLU    74      45.450  38.420  61.470  1.00  0.00           H
ATOM   1130  CA  GLU    74      44.840  38.710  63.420  1.00  0.00           C
ATOM   1131  HA  GLU    74      45.350  38.540  64.360  1.00  0.00           H
ATOM   1132  CB  GLU    74      44.850  40.230  63.100  1.00  0.00           C
ATOM   1133  HB1 GLU    74      44.140  40.260  62.240  1.00  0.00           H
ATOM   1134  HB2 GLU    74      44.510  40.820  63.990  1.00  0.00           H
ATOM   1135  CG  GLU    74      46.220  40.820  62.730  1.00  0.00           C
ATOM   1136  HG1 GLU    74      46.920  40.410  63.490  1.00  0.00           H
ATOM   1137  HG2 GLU    74      46.620  40.500  61.740  1.00  0.00           H
ATOM   1138  CD  GLU    74      46.460  42.300  62.740  1.00  0.00           C
ATOM   1139  OE1 GLU    74      46.110  43.010  61.800  1.00  0.00           O
ATOM   1140  OE2 GLU    74      47.190  42.700  63.660  1.00  0.00           O
ATOM   1141  C   GLU    74      43.350  38.250  63.590  1.00  0.00           C
ATOM   1142  O   GLU    74      42.520  38.890  64.250  1.00  0.00           O
ATOM   1143  N   LEU    75      42.940  37.210  62.940  1.00  0.00           N
ATOM   1144  HN  LEU    75      43.580  36.770  62.310  1.00  0.00           H
ATOM   1145  CA  LEU    75      41.640  36.600  63.060  1.00  0.00           C
ATOM   1146  HA  LEU    75      40.950  37.400  63.280  1.00  0.00           H
ATOM   1147  CB  LEU    75      41.140  35.910  61.730  1.00  0.00           C
ATOM   1148  HB1 LEU    75      40.980  36.670  60.930  1.00  0.00           H
ATOM   1149  HB2 LEU    75      41.970  35.210  61.480  1.00  0.00           H
ATOM   1150  CG  LEU    75      39.860  35.080  61.720  1.00  0.00           C
ATOM   1151  HG  LEU    75      40.020  34.310  62.490  1.00  0.00           H
ATOM   1152  CD1 LEU    75      38.570  35.880  62.050  1.00  0.00           C
ATOM   1153 1HD1 LEU    75      38.100  36.260  61.110  1.00  0.00           H
ATOM   1154 2HD1 LEU    75      37.810  35.240  62.530  1.00  0.00           H
ATOM   1155 3HD1 LEU    75      38.770  36.740  62.730  1.00  0.00           H
ATOM   1156  CD2 LEU    75      39.680  34.390  60.380  1.00  0.00           C
ATOM   1157 1HD2 LEU    75      39.750  34.990  59.450  1.00  0.00           H
ATOM   1158 2HD2 LEU    75      40.570  33.740  60.280  1.00  0.00           H
ATOM   1159 3HD2 LEU    75      38.740  33.790  60.370  1.00  0.00           H
ATOM   1160  C   LEU    75      41.570  35.650  64.240  1.00  0.00           C
ATOM   1161  O   LEU    75      40.500  35.330  64.650  1.00  0.00           O
ATOM   1162  N   GLU    76      42.750  35.290  64.770  1.00  0.00           N
ATOM   1163  HN  GLU    76      43.590  35.630  64.360  1.00  0.00           H
ATOM   1164  CA  GLU    76      42.900  34.070  65.580  1.00  0.00           C
ATOM   1165  HA  GLU    76      42.680  33.180  65.020  1.00  0.00           H
ATOM   1166  CB  GLU    76      44.430  34.010  65.950  1.00  0.00           C
ATOM   1167  HB1 GLU    76      44.980  33.820  65.010  1.00  0.00           H
ATOM   1168  HB2 GLU    76      44.850  34.960  66.350  1.00  0.00           H
ATOM   1169  CG  GLU    76      44.850  32.860  66.930  1.00  0.00           C
ATOM   1170  HG1 GLU    76      44.280  32.960  67.880  1.00  0.00           H
ATOM   1171  HG2 GLU    76      44.620  31.910  66.390  1.00  0.00           H
ATOM   1172  CD  GLU    76      46.290  32.880  67.370  1.00  0.00           C
ATOM   1173  OE1 GLU    76      46.630  32.070  68.290  1.00  0.00           O
ATOM   1174  OE2 GLU    76      47.090  33.640  66.860  1.00  0.00           O
ATOM   1175  C   GLU    76      42.100  34.020  66.950  1.00  0.00           C
ATOM   1176  O   GLU    76      41.660  32.960  67.420  1.00  0.00           O
ATOM   1177  N   NLG    77      41.810  35.180  67.590  1.00  0.00           N
ATOM   1178  HN  NLG    77      42.260  36.040  67.390  1.00  0.00           H
ATOM   1179  CA  NLG    77      41.040  35.230  68.860  1.00  0.00           C
ATOM   1180  HA  NLG    77      40.940  34.290  69.380  1.00  0.00           H
ATOM   1181  CB  NLG    77      41.680  36.150  69.880  1.00  0.00           C
ATOM   1182  HB1 NLG    77      41.870  37.170  69.490  1.00  0.00           H
ATOM   1183  HB2 NLG    77      41.100  36.300  70.820  1.00  0.00           H
ATOM   1184  CG  NLG    77      43.090  35.600  70.160  1.00  0.00           C
ATOM   1185  OD1 NLG    77      43.340  34.440  70.030  1.00  0.00           O
ATOM   1186  ND2 NLG    77      44.070  36.360  70.660  1.00  0.00           N
ATOM   1187  HD2 NLG    77      44.950  35.930  70.850  1.00  0.00           H
ATOM   1188  C   NLG    77      39.560  35.570  68.630  1.00  0.00           C
ATOM   1189  O   NLG    77      38.770  35.510  69.500  1.00  0.00           O
ATOM   1190  N   CYS    78      39.180  35.980  67.420  1.00  0.00           N
ATOM   1191  HN  CYS    78      39.880  36.070  66.730  1.00  0.00           H
ATOM   1192  CA  CYS    78      37.840  36.410  67.060  1.00  0.00           C
ATOM   1193  HA  CYS    78      37.430  37.010  67.860  1.00  0.00           H
ATOM   1194  CB  CYS    78      37.740  37.100  65.710  1.00  0.00           C
ATOM   1195  HB1 CYS    78      38.260  36.410  65.010  1.00  0.00           H
ATOM   1196  HB2 CYS    78      36.790  37.390  65.220  1.00  0.00           H
ATOM   1197  SG  CYS    78      38.710  38.670  65.730  1.00  0.00           S
ATOM   1198  C   CYS    78      36.770  35.350  66.980  1.00  0.00           C
ATOM   1199  O   CYS    78      36.950  34.480  66.210  1.00  0.00           O
ATOM   1200  N   SER    79      35.630  35.480  67.700  1.00  0.00           N
ATOM   1201  HN  SER    79      35.440  36.180  68.380  1.00  0.00           H
ATOM   1202  CA  SER    79      34.490  34.540  67.440  1.00  0.00           C
ATOM   1203  HA  SER    79      34.790  33.670  66.870  1.00  0.00           H
ATOM   1204  CB  SER    79      34.010  34.030  68.820  1.00  0.00           C
ATOM   1205  HB1 SER    79      33.080  33.440  68.650  1.00  0.00           H
ATOM   1206  HB2 SER    79      34.810  33.430  69.300  1.00  0.00           H
ATOM   1207  OG  SER    79      33.690  35.160  69.540  1.00  0.00           O
ATOM   1208  HG1 SER    79      32.770  35.050  69.800  1.00  0.00           H
ATOM   1209  C   SER    79      33.370  35.110  66.570  1.00  0.00           C
ATOM   1210  O   SER    79      32.430  34.440  66.180  1.00  0.00           O
ATOM   1211  N   VAL    80      33.540  36.350  66.270  1.00  0.00           N
ATOM   1212  HN  VAL    80      34.350  36.840  66.590  1.00  0.00           H
ATOM   1213  CA  VAL    80      32.610  37.110  65.440  1.00  0.00           C
ATOM   1214  HA  VAL    80      31.960  36.440  64.910  1.00  0.00           H
ATOM   1215  CB  VAL    80      31.820  38.050  66.380  1.00  0.00           C
ATOM   1216  HB  VAL    80      32.540  38.750  66.870  1.00  0.00           H
ATOM   1217  CG1 VAL    80      30.960  38.940  65.550  1.00  0.00           C
ATOM   1218 1HG1 VAL    80      30.250  38.180  65.130  1.00  0.00           H
ATOM   1219 2HG1 VAL    80      30.350  39.620  66.190  1.00  0.00           H
ATOM   1220 3HG1 VAL    80      31.480  39.520  64.750  1.00  0.00           H
ATOM   1221  CG2 VAL    80      30.980  37.280  67.400  1.00  0.00           C
ATOM   1222 1HG2 VAL    80      31.530  36.890  68.290  1.00  0.00           H
ATOM   1223 2HG2 VAL    80      30.340  38.020  67.920  1.00  0.00           H
ATOM   1224 3HG2 VAL    80      30.420  36.470  66.910  1.00  0.00           H
ATOM   1225  C   VAL    80      33.420  37.890  64.420  1.00  0.00           C
ATOM   1226  O   VAL    80      34.200  38.730  64.760  1.00  0.00           O
ATOM   1227  N   ILE    81      33.020  37.780  63.130  1.00  0.00           N
ATOM   1228  HN  ILE    81      32.340  37.070  62.930  1.00  0.00           H
ATOM   1229  CA  ILE    81      33.460  38.840  62.220  1.00  0.00           C
ATOM   1230  HA  ILE    81      34.320  39.360  62.580  1.00  0.00           H
ATOM   1231  CB  ILE    81      33.870  38.440  60.790  1.00  0.00           C
ATOM   1232  HB  ILE    81      33.060  37.910  60.240  1.00  0.00           H
ATOM   1233  CG2 ILE    81      34.310  39.670  59.950  1.00  0.00           C
ATOM   1234 1HG2 ILE    81      33.400  40.310  59.970  1.00  0.00           H
ATOM   1235 2HG2 ILE    81      35.200  40.170  60.400  1.00  0.00           H
ATOM   1236 3HG2 ILE    81      34.490  39.580  58.860  1.00  0.00           H
ATOM   1237  CG1 ILE    81      35.100  37.430  60.850  1.00  0.00           C
ATOM   1238 1HG1 ILE    81      35.980  38.020  61.190  1.00  0.00           H
ATOM   1239 2HG1 ILE    81      34.970  36.600  61.570  1.00  0.00           H
ATOM   1240  CD  ILE    81      35.580  36.940  59.500  1.00  0.00           C
ATOM   1241  HD1 ILE    81      36.180  37.770  59.060  1.00  0.00           H
ATOM   1242  HD2 ILE    81      36.050  35.950  59.490  1.00  0.00           H
ATOM   1243  HD3 ILE    81      34.660  37.040  58.880  1.00  0.00           H
ATOM   1244  C   ILE    81      32.270  39.880  62.330  1.00  0.00           C
ATOM   1245  O   ILE    81      31.170  39.510  61.920  1.00  0.00           O
ATOM   1246  N   GLU    82      32.470  41.170  62.680  1.00  0.00           N
ATOM   1247  HN  GLU    82      33.420  41.460  62.780  1.00  0.00           H
ATOM   1248  CA  GLU    82      31.600  42.310  62.760  1.00  0.00           C
ATOM   1249  HA  GLU    82      30.720  42.010  63.300  1.00  0.00           H
ATOM   1250  CB  GLU    82      32.240  43.440  63.540  1.00  0.00           C
ATOM   1251  HB1 GLU    82      32.610  43.130  64.550  1.00  0.00           H
ATOM   1252  HB2 GLU    82      33.170  43.780  63.050  1.00  0.00           H
ATOM   1253  CG  GLU    82      31.260  44.650  63.740  1.00  0.00           C
ATOM   1254  HG1 GLU    82      30.960  45.210  62.830  1.00  0.00           H
ATOM   1255  HG2 GLU    82      30.410  44.280  64.370  1.00  0.00           H
ATOM   1256  CD  GLU    82      32.010  45.730  64.400  1.00  0.00           C
ATOM   1257  OE1 GLU    82      32.200  46.850  63.850  1.00  0.00           O
ATOM   1258  OE2 GLU    82      32.380  45.500  65.530  1.00  0.00           O
ATOM   1259  C   GLU    82      31.110  42.770  61.420  1.00  0.00           C
ATOM   1260  O   GLU    82      29.940  43.260  61.290  1.00  0.00           O
ATOM   1261  N   GLY    83      31.920  42.490  60.450  1.00  0.00           N
ATOM   1262  HN  GLY    83      32.720  41.990  60.770  1.00  0.00           H
ATOM   1263  CA  GLY    83      31.690  42.820  59.040  1.00  0.00           C
ATOM   1264  HA1 GLY    83      30.750  43.340  58.930  1.00  0.00           H
ATOM   1265  HA2 GLY    83      32.580  43.380  58.790  1.00  0.00           H
ATOM   1266  C   GLY    83      31.690  41.630  58.090  1.00  0.00           C
ATOM   1267  O   GLY    83      31.280  40.540  58.390  1.00  0.00           O
ATOM   1268  N   HIS    84      32.210  41.930  56.920  1.00  0.00           N
ATOM   1269  HN  HIS    84      32.430  42.850  56.630  1.00  0.00           H
ATOM   1270  CA  HIS    84      32.480  40.980  55.810  1.00  0.00           C
ATOM   1271  HA  HIS    84      31.710  40.250  55.990  1.00  0.00           H
ATOM   1272  CB  HIS    84      32.240  41.620  54.420  1.00  0.00           C
ATOM   1273  HB1 HIS    84      32.280  40.910  53.560  1.00  0.00           H
ATOM   1274  HB2 HIS    84      31.140  41.790  54.430  1.00  0.00           H
ATOM   1275  ND1 HIS    84      32.770  44.060  54.990  1.00  0.00           N
ATOM   1276  CG  HIS    84      32.910  42.910  54.160  1.00  0.00           C
ATOM   1277  CE1 HIS    84      33.560  44.970  54.420  1.00  0.00           C
ATOM   1278  HE1 HIS    84      33.740  45.960  54.850  1.00  0.00           H
ATOM   1279  NE2 HIS    84      34.220  44.550  53.330  1.00  0.00           N
ATOM   1280  HE2 HIS    84      34.900  45.070  52.840  1.00  0.00           H
ATOM   1281  CD2 HIS    84      33.850  43.220  53.180  1.00  0.00           C
ATOM   1282  HD2 HIS    84      34.180  42.490  52.450  1.00  0.00           H
ATOM   1283  C   HIS    84      33.800  40.290  55.890  1.00  0.00           C
ATOM   1284  O   HIS    84      34.820  40.760  56.380  1.00  0.00           O
ATOM   1285  N   LEU    85      33.910  39.060  55.320  1.00  0.00           N
ATOM   1286  HN  LEU    85      33.080  38.570  55.070  1.00  0.00           H
ATOM   1287  CA  LEU    85      35.210  38.450  55.090  1.00  0.00           C
ATOM   1288  HA  LEU    85      36.030  39.090  55.420  1.00  0.00           H
ATOM   1289  CB  LEU    85      35.340  36.990  55.710  1.00  0.00           C
ATOM   1290  HB1 LEU    85      35.310  37.050  56.820  1.00  0.00           H
ATOM   1291  HB2 LEU    85      34.480  36.330  55.520  1.00  0.00           H
ATOM   1292  CG  LEU    85      36.670  36.200  55.440  1.00  0.00           C
ATOM   1293  HG  LEU    85      36.680  35.940  54.360  1.00  0.00           H
ATOM   1294  CD1 LEU    85      37.950  37.070  55.620  1.00  0.00           C
ATOM   1295 1HD1 LEU    85      37.850  37.970  54.980  1.00  0.00           H
ATOM   1296 2HD1 LEU    85      38.020  37.380  56.680  1.00  0.00           H
ATOM   1297 3HD1 LEU    85      38.810  36.410  55.360  1.00  0.00           H
ATOM   1298  CD2 LEU    85      36.750  34.880  56.190  1.00  0.00           C
ATOM   1299 1HD2 LEU    85      35.850  34.260  55.960  1.00  0.00           H
ATOM   1300 2HD2 LEU    85      37.660  34.300  55.910  1.00  0.00           H
ATOM   1301 3HD2 LEU    85      36.790  35.030  57.300  1.00  0.00           H
ATOM   1302  C   LEU    85      35.350  38.350  53.620  1.00  0.00           C
ATOM   1303  O   LEU    85      34.490  37.800  52.880  1.00  0.00           O
ATOM   1304  N   GLN    86      36.400  39.000  53.090  1.00  0.00           N
ATOM   1305  HN  GLN    86      37.050  39.570  53.600  1.00  0.00           H
ATOM   1306  CA  GLN    86      36.680  38.780  51.700  1.00  0.00           C
ATOM   1307  HA  GLN    86      36.250  37.920  51.210  1.00  0.00           H
ATOM   1308  CB  GLN    86      36.390  39.990  50.750  1.00  0.00           C
ATOM   1309  HB1 GLN    86      36.630  39.710  49.690  1.00  0.00           H
ATOM   1310  HB2 GLN    86      35.290  40.040  50.900  1.00  0.00           H
ATOM   1311  CG  GLN    86      37.000  41.330  50.950  1.00  0.00           C
ATOM   1312  HG1 GLN    86      36.860  41.660  51.990  1.00  0.00           H
ATOM   1313  HG2 GLN    86      38.090  41.280  50.710  1.00  0.00           H
ATOM   1314  CD  GLN    86      36.240  42.470  50.150  1.00  0.00           C
ATOM   1315  OE1 GLN    86      35.060  42.500  49.800  1.00  0.00           O
ATOM   1316  NE2 GLN    86      37.020  43.610  49.970  1.00  0.00           N
ATOM   1317 1HE2 GLN    86      38.010  43.580  50.130  1.00  0.00           H
ATOM   1318 2HE2 GLN    86      36.530  44.410  49.630  1.00  0.00           H
ATOM   1319  C   GLN    86      38.110  38.500  51.470  1.00  0.00           C
ATOM   1320  O   GLN    86      38.990  39.100  51.970  1.00  0.00           O
ATOM   1321  N   ILE    87      38.390  37.490  50.660  1.00  0.00           N
ATOM   1322  HN  ILE    87      37.640  36.950  50.300  1.00  0.00           H
ATOM   1323  CA  ILE    87      39.710  37.080  50.180  1.00  0.00           C
ATOM   1324  HA  ILE    87      40.330  37.910  50.450  1.00  0.00           H
ATOM   1325  CB  ILE    87      40.180  35.710  50.700  1.00  0.00           C
ATOM   1326  HB  ILE    87      39.880  34.800  50.130  1.00  0.00           H
ATOM   1327  CG2 ILE    87      41.740  35.790  50.600  1.00  0.00           C
ATOM   1328 1HG2 ILE    87      42.110  34.790  50.910  1.00  0.00           H
ATOM   1329 2HG2 ILE    87      42.180  35.880  49.580  1.00  0.00           H
ATOM   1330 3HG2 ILE    87      42.130  36.570  51.290  1.00  0.00           H
ATOM   1331  CG1 ILE    87      39.630  35.430  52.140  1.00  0.00           C
ATOM   1332 1HG1 ILE    87      39.940  36.290  52.770  1.00  0.00           H
ATOM   1333 2HG1 ILE    87      38.520  35.410  52.060  1.00  0.00           H
ATOM   1334  CD  ILE    87      40.050  34.020  52.670  1.00  0.00           C
ATOM   1335  HD1 ILE    87      39.490  33.750  53.580  1.00  0.00           H
ATOM   1336  HD2 ILE    87      39.980  33.190  51.930  1.00  0.00           H
ATOM   1337  HD3 ILE    87      41.140  34.010  52.850  1.00  0.00           H
ATOM   1338  C   ILE    87      39.810  37.150  48.710  1.00  0.00           C
ATOM   1339  O   ILE    87      39.070  36.530  48.010  1.00  0.00           O
ATOM   1340  N   LEU    88      40.740  37.940  48.130  1.00  0.00           N
ATOM   1341  HN  LEU    88      41.490  38.280  48.700  1.00  0.00           H
ATOM   1342  CA  LEU    88      40.630  38.380  46.700  1.00  0.00           C
ATOM   1343  HA  LEU    88      40.010  37.620  46.240  1.00  0.00           H
ATOM   1344  CB  LEU    88      40.120  39.850  46.420  1.00  0.00           C
ATOM   1345  HB1 LEU    88      40.950  40.540  46.710  1.00  0.00           H
ATOM   1346  HB2 LEU    88      39.910  39.800  45.330  1.00  0.00           H
ATOM   1347  CG  LEU    88      38.970  40.390  47.260  1.00  0.00           C
ATOM   1348  HG  LEU    88      39.340  40.540  48.300  1.00  0.00           H
ATOM   1349  CD1 LEU    88      38.760  41.840  46.740  1.00  0.00           C
ATOM   1350 1HD1 LEU    88      39.450  42.540  47.220  1.00  0.00           H
ATOM   1351 2HD1 LEU    88      38.930  41.850  45.640  1.00  0.00           H
ATOM   1352 3HD1 LEU    88      37.720  42.150  47.010  1.00  0.00           H
ATOM   1353  CD2 LEU    88      37.670  39.520  47.160  1.00  0.00           C
ATOM   1354 1HD2 LEU    88      37.320  39.230  46.140  1.00  0.00           H
ATOM   1355 2HD2 LEU    88      37.830  38.610  47.780  1.00  0.00           H
ATOM   1356 3HD2 LEU    88      36.820  40.130  47.540  1.00  0.00           H
ATOM   1357  C   LEU    88      42.030  38.330  46.050  1.00  0.00           C
ATOM   1358  O   LEU    88      42.910  39.190  46.090  1.00  0.00           O
ATOM   1359  N   LEU    89      42.300  37.190  45.370  1.00  0.00           N
ATOM   1360  HN  LEU    89      41.550  36.540  45.310  1.00  0.00           H
ATOM   1361  CA  LEU    89      43.500  37.080  44.600  1.00  0.00           C
ATOM   1362  HA  LEU    89      43.220  36.140  44.170  1.00  0.00           H
ATOM   1363  CB  LEU    89      43.690  38.110  43.460  1.00  0.00           C
ATOM   1364  HB1 LEU    89      42.820  37.950  42.800  1.00  0.00           H
ATOM   1365  HB2 LEU    89      43.740  39.180  43.790  1.00  0.00           H
ATOM   1366  CG  LEU    89      44.900  38.000  42.490  1.00  0.00           C
ATOM   1367  HG  LEU    89      45.800  38.470  42.950  1.00  0.00           H
ATOM   1368  CD1 LEU    89      45.180  36.610  41.940  1.00  0.00           C
ATOM   1369 1HD1 LEU    89      46.090  36.500  41.310  1.00  0.00           H
ATOM   1370 2HD1 LEU    89      45.210  35.850  42.750  1.00  0.00           H
ATOM   1371 3HD1 LEU    89      44.310  36.330  41.310  1.00  0.00           H
ATOM   1372  CD2 LEU    89      44.560  38.950  41.330  1.00  0.00           C
ATOM   1373 1HD2 LEU    89      44.660  40.020  41.610  1.00  0.00           H
ATOM   1374 2HD2 LEU    89      45.220  38.680  40.480  1.00  0.00           H
ATOM   1375 3HD2 LEU    89      43.570  38.750  40.890  1.00  0.00           H
ATOM   1376  C   LEU    89      44.760  36.760  45.420  1.00  0.00           C
ATOM   1377  O   LEU    89      45.530  37.570  45.890  1.00  0.00           O
ATOM   1378  N   MET    90      44.960  35.470  45.640  1.00  0.00           N
ATOM   1379  HN  MET    90      44.360  34.800  45.220  1.00  0.00           H
ATOM   1380  CA  MET    90      46.120  34.950  46.320  1.00  0.00           C
ATOM   1381  HA  MET    90      46.940  35.660  46.400  1.00  0.00           H
ATOM   1382  CB  MET    90      45.800  34.340  47.700  1.00  0.00           C
ATOM   1383  HB1 MET    90      45.100  33.470  47.550  1.00  0.00           H
ATOM   1384  HB2 MET    90      46.720  33.830  48.060  1.00  0.00           H
ATOM   1385  CG  MET    90      45.120  35.210  48.680  1.00  0.00           C
ATOM   1386  HG1 MET    90      45.590  36.220  48.780  1.00  0.00           H
ATOM   1387  HG2 MET    90      44.080  35.350  48.310  1.00  0.00           H
ATOM   1388  SD  MET    90      44.910  34.410  50.300  1.00  0.00           S
ATOM   1389  CE  MET    90      46.630  34.730  50.870  1.00  0.00           C
ATOM   1390  HE1 MET    90      46.700  35.710  51.400  1.00  0.00           H
ATOM   1391  HE2 MET    90      46.960  33.970  51.600  1.00  0.00           H
ATOM   1392  HE3 MET    90      47.420  34.880  50.100  1.00  0.00           H
ATOM   1393  C   MET    90      46.700  33.850  45.470  1.00  0.00           C
ATOM   1394  O   MET    90      46.060  32.850  45.120  1.00  0.00           O
ATOM   1395  N   PHE    91      47.990  34.020  45.090  1.00  0.00           N
ATOM   1396  HN  PHE    91      48.540  34.710  45.560  1.00  0.00           H
ATOM   1397  CA  PHE    91      48.480  33.400  43.830  1.00  0.00           C
ATOM   1398  HA  PHE    91      47.790  32.680  43.410  1.00  0.00           H
ATOM   1399  CB  PHE    91      48.540  34.490  42.630  1.00  0.00           C
ATOM   1400  HB1 PHE    91      48.940  33.930  41.760  1.00  0.00           H
ATOM   1401  HB2 PHE    91      47.540  34.810  42.270  1.00  0.00           H
ATOM   1402  CG  PHE    91      49.290  35.750  43.080  1.00  0.00           C
ATOM   1403  CD1 PHE    91      50.710  35.890  42.970  1.00  0.00           C
ATOM   1404  HD1 PHE    91      51.210  35.040  42.540  1.00  0.00           H
ATOM   1405  CE1 PHE    91      51.360  37.000  43.550  1.00  0.00           C
ATOM   1406  HE1 PHE    91      52.450  37.030  43.550  1.00  0.00           H
ATOM   1407  CZ  PHE    91      50.620  38.110  44.010  1.00  0.00           C
ATOM   1408  HZ  PHE    91      51.200  38.970  44.340  1.00  0.00           H
ATOM   1409  CD2 PHE    91      48.610  36.780  43.730  1.00  0.00           C
ATOM   1410  HD2 PHE    91      47.540  36.620  43.820  1.00  0.00           H
ATOM   1411  CE2 PHE    91      49.260  37.960  44.150  1.00  0.00           C
ATOM   1412  HE2 PHE    91      48.630  38.750  44.560  1.00  0.00           H
ATOM   1413  C   PHE    91      49.750  32.590  44.010  1.00  0.00           C
ATOM   1414  O   PHE    91      50.100  31.660  43.300  1.00  0.00           O
ATOM   1415  N   LYS    92      50.630  32.960  44.950  1.00  0.00           N
ATOM   1416  HN  LYS    92      50.480  33.840  45.400  1.00  0.00           H
ATOM   1417  CA  LYS    92      51.820  32.200  45.240  1.00  0.00           C
ATOM   1418  HA  LYS    92      52.080  31.470  44.490  1.00  0.00           H
ATOM   1419  CB  LYS    92      53.040  33.220  45.580  1.00  0.00           C
ATOM   1420  HB1 LYS    92      52.800  33.770  46.520  1.00  0.00           H
ATOM   1421  HB2 LYS    92      53.820  32.540  46.000  1.00  0.00           H
ATOM   1422  CG  LYS    92      53.500  34.140  44.460  1.00  0.00           C
ATOM   1423  HG1 LYS    92      53.650  33.580  43.510  1.00  0.00           H
ATOM   1424  HG2 LYS    92      52.680  34.870  44.290  1.00  0.00           H
ATOM   1425  CD  LYS    92      54.760  34.990  44.730  1.00  0.00           C
ATOM   1426  HD1 LYS    92      54.960  35.710  43.900  1.00  0.00           H
ATOM   1427  HD2 LYS    92      54.440  35.570  45.620  1.00  0.00           H
ATOM   1428  CE  LYS    92      56.050  34.180  44.870  1.00  0.00           C
ATOM   1429  HE1 LYS    92      56.970  34.800  44.960  1.00  0.00           H
ATOM   1430  HE2 LYS    92      56.040  33.620  45.820  1.00  0.00           H
ATOM   1431  NZ  LYS    92      56.330  33.210  43.800  1.00  0.00           N
ATOM   1432  HZ1 LYS    92      56.100  32.240  44.090  1.00  0.00           H
ATOM   1433  HZ2 LYS    92      55.760  33.460  42.970  1.00  0.00           H
ATOM   1434  HZ3 LYS    92      57.310  33.150  43.440  1.00  0.00           H
ATOM   1435  C   LYS    92      51.630  31.280  46.430  1.00  0.00           C
ATOM   1436  O   LYS    92      52.550  30.540  46.820  1.00  0.00           O
ATOM   1437  N   THR    93      50.470  31.300  47.160  1.00  0.00           N
ATOM   1438  HN  THR    93      49.590  31.750  46.980  1.00  0.00           H
ATOM   1439  CA  THR    93      50.300  30.710  48.450  1.00  0.00           C
ATOM   1440  HA  THR    93      51.270  30.820  48.910  1.00  0.00           H
ATOM   1441  CB  THR    93      49.170  31.320  49.160  1.00  0.00           C
ATOM   1442  HB  THR    93      48.870  30.730  50.060  1.00  0.00           H
ATOM   1443  OG1 THR    93      48.060  31.590  48.340  1.00  0.00           O
ATOM   1444  HG1 THR    93      47.520  30.810  48.210  1.00  0.00           H
ATOM   1445  CG2 THR    93      49.760  32.650  49.730  1.00  0.00           C
ATOM   1446 1HG2 THR    93      50.850  32.560  49.980  1.00  0.00           H
ATOM   1447 2HG2 THR    93      49.640  33.510  49.040  1.00  0.00           H
ATOM   1448 3HG2 THR    93      49.150  32.840  50.640  1.00  0.00           H
ATOM   1449  C   THR    93      50.090  29.230  48.350  1.00  0.00           C
ATOM   1450  O   THR    93      49.170  28.640  47.730  1.00  0.00           O
ATOM   1451  N   ARG    94      50.970  28.510  49.130  1.00  0.00           N
ATOM   1452  HN  ARG    94      51.670  29.010  49.630  1.00  0.00           H
ATOM   1453  CA  ARG    94      50.960  27.010  49.290  1.00  0.00           C
ATOM   1454  HA  ARG    94      51.070  26.640  48.290  1.00  0.00           H
ATOM   1455  CB  ARG    94      52.110  26.420  50.160  1.00  0.00           C
ATOM   1456  HB1 ARG    94      52.020  26.960  51.140  1.00  0.00           H
ATOM   1457  HB2 ARG    94      52.050  25.330  50.330  1.00  0.00           H
ATOM   1458  CG  ARG    94      53.570  26.670  49.640  1.00  0.00           C
ATOM   1459  HG1 ARG    94      53.790  27.760  49.720  1.00  0.00           H
ATOM   1460  HG2 ARG    94      54.250  25.970  50.180  1.00  0.00           H
ATOM   1461  CD  ARG    94      53.720  26.490  48.130  1.00  0.00           C
ATOM   1462  HD1 ARG    94      53.040  27.230  47.640  1.00  0.00           H
ATOM   1463  HD2 ARG    94      54.720  26.730  47.710  1.00  0.00           H
ATOM   1464  NE  ARG    94      53.340  25.150  47.660  1.00  0.00           N
ATOM   1465  HE  ARG    94      53.080  24.440  48.320  1.00  0.00           H
ATOM   1466  CZ  ARG    94      53.400  24.670  46.410  1.00  0.00           C
ATOM   1467  NH1 ARG    94      53.580  25.510  45.390  1.00  0.00           N
ATOM   1468 1HH1 ARG    94      53.550  26.490  45.540  1.00  0.00           H
ATOM   1469 2HH1 ARG    94      53.650  25.170  44.450  1.00  0.00           H
ATOM   1470  NH2 ARG    94      52.950  23.430  46.230  1.00  0.00           N
ATOM   1471 1HH2 ARG    94      52.840  22.840  47.020  1.00  0.00           H
ATOM   1472 2HH2 ARG    94      52.820  23.110  45.290  1.00  0.00           H
ATOM   1473  C   ARG    94      49.670  26.350  49.810  1.00  0.00           C
ATOM   1474  O   ARG    94      49.180  26.760  50.840  1.00  0.00           O
ATOM   1475  N   PRO    95      49.120  25.290  49.200  1.00  0.00           N
ATOM   1476  CD  PRO    95      49.480  24.960  47.770  1.00  0.00           C
ATOM   1477  HD1 PRO    95      50.560  24.740  47.690  1.00  0.00           H
ATOM   1478  HD2 PRO    95      49.260  25.840  47.120  1.00  0.00           H
ATOM   1479  CA  PRO    95      48.320  24.230  49.820  1.00  0.00           C
ATOM   1480  HA  PRO    95      47.380  24.650  50.140  1.00  0.00           H
ATOM   1481  CB  PRO    95      48.350  23.090  48.770  1.00  0.00           C
ATOM   1482  HB1 PRO    95      49.260  22.470  48.800  1.00  0.00           H
ATOM   1483  HB2 PRO    95      47.450  22.450  48.640  1.00  0.00           H
ATOM   1484  CG  PRO    95      48.720  23.680  47.390  1.00  0.00           C
ATOM   1485  HG1 PRO    95      49.340  22.980  46.800  1.00  0.00           H
ATOM   1486  HG2 PRO    95      47.740  23.960  46.940  1.00  0.00           H
ATOM   1487  C   PRO    95      48.960  23.690  51.120  1.00  0.00           C
ATOM   1488  O   PRO    95      48.200  23.510  52.080  1.00  0.00           O
ATOM   1489  N   GLU    96      50.240  23.450  51.180  1.00  0.00           N
ATOM   1490  HN  GLU    96      50.850  23.320  50.410  1.00  0.00           H
ATOM   1491  CA  GLU    96      50.930  23.260  52.500  1.00  0.00           C
ATOM   1492  HA  GLU    96      50.540  22.300  52.830  1.00  0.00           H
ATOM   1493  CB  GLU    96      52.420  23.100  52.230  1.00  0.00           C
ATOM   1494  HB1 GLU    96      52.940  24.070  52.020  1.00  0.00           H
ATOM   1495  HB2 GLU    96      52.880  22.720  53.160  1.00  0.00           H
ATOM   1496  CG  GLU    96      52.610  22.070  51.080  1.00  0.00           C
ATOM   1497  HG1 GLU    96      53.480  21.480  51.410  1.00  0.00           H
ATOM   1498  HG2 GLU    96      51.880  21.250  50.900  1.00  0.00           H
ATOM   1499  CD  GLU    96      53.040  22.540  49.720  1.00  0.00           C
ATOM   1500  OE1 GLU    96      54.150  22.350  49.180  1.00  0.00           O
ATOM   1501  OE2 GLU    96      52.160  23.080  49.070  1.00  0.00           O
ATOM   1502  C   GLU    96      50.590  24.300  53.570  1.00  0.00           C
ATOM   1503  O   GLU    96      50.120  23.820  54.630  1.00  0.00           O
ATOM   1504  N   ASP    97      50.580  25.650  53.330  1.00  0.00           N
ATOM   1505  HN  ASP    97      50.870  26.030  52.450  1.00  0.00           H
ATOM   1506  CA  ASP    97      50.250  26.610  54.290  1.00  0.00           C
ATOM   1507  HA  ASP    97      50.780  26.320  55.190  1.00  0.00           H
ATOM   1508  CB  ASP    97      50.660  28.040  53.840  1.00  0.00           C
ATOM   1509  HB1 ASP    97      50.390  28.190  52.780  1.00  0.00           H
ATOM   1510  HB2 ASP    97      50.130  28.730  54.530  1.00  0.00           H
ATOM   1511  CG  ASP    97      52.140  28.360  54.100  1.00  0.00           C
ATOM   1512  OD1 ASP    97      52.830  27.630  54.900  1.00  0.00           O
ATOM   1513  OD2 ASP    97      52.610  29.410  53.570  1.00  0.00           O
ATOM   1514  C   ASP    97      48.680  26.590  54.670  1.00  0.00           C
ATOM   1515  O   ASP    97      48.370  26.720  55.830  1.00  0.00           O
ATOM   1516  N   PHE    98      47.830  26.470  53.690  1.00  0.00           N
ATOM   1517  HN  PHE    98      48.130  26.350  52.740  1.00  0.00           H
ATOM   1518  CA  PHE    98      46.410  26.500  53.820  1.00  0.00           C
ATOM   1519  HA  PHE    98      46.070  27.310  54.440  1.00  0.00           H
ATOM   1520  CB  PHE    98      45.630  26.480  52.460  1.00  0.00           C
ATOM   1521  HB1 PHE    98      46.190  25.920  51.680  1.00  0.00           H
ATOM   1522  HB2 PHE    98      44.720  25.830  52.490  1.00  0.00           H
ATOM   1523  CG  PHE    98      45.340  27.850  52.140  1.00  0.00           C
ATOM   1524  CD1 PHE    98      44.170  28.440  52.690  1.00  0.00           C
ATOM   1525  HD1 PHE    98      43.610  27.870  53.410  1.00  0.00           H
ATOM   1526  CE1 PHE    98      43.880  29.790  52.470  1.00  0.00           C
ATOM   1527  HE1 PHE    98      43.010  30.150  52.990  1.00  0.00           H
ATOM   1528  CZ  PHE    98      44.760  30.550  51.700  1.00  0.00           C
ATOM   1529  HZ  PHE    98      44.510  31.570  51.460  1.00  0.00           H
ATOM   1530  CD2 PHE    98      46.160  28.560  51.280  1.00  0.00           C
ATOM   1531  HD2 PHE    98      47.040  28.060  50.910  1.00  0.00           H
ATOM   1532  CE2 PHE    98      45.900  29.970  51.080  1.00  0.00           C
ATOM   1533  HE2 PHE    98      46.620  30.540  50.500  1.00  0.00           H
ATOM   1534  C   PHE    98      45.940  25.320  54.570  1.00  0.00           C
ATOM   1535  O   PHE    98      45.080  25.500  55.440  1.00  0.00           O
ATOM   1536  N   ARG    99      46.420  24.070  54.300  1.00  0.00           N
ATOM   1537  HN  ARG    99      46.980  23.840  53.510  1.00  0.00           H
ATOM   1538  CA  ARG    99      46.130  22.920  55.160  1.00  0.00           C
ATOM   1539  HA  ARG    99      45.070  22.730  55.150  1.00  0.00           H
ATOM   1540  CB  ARG    99      46.990  21.720  54.680  1.00  0.00           C
ATOM   1541  HB1 ARG    99      48.050  22.030  54.720  1.00  0.00           H
ATOM   1542  HB2 ARG    99      46.780  20.900  55.400  1.00  0.00           H
ATOM   1543  CG  ARG    99      46.610  21.220  53.270  1.00  0.00           C
ATOM   1544  HG1 ARG    99      45.660  20.660  53.420  1.00  0.00           H
ATOM   1545  HG2 ARG    99      46.280  22.100  52.670  1.00  0.00           H
ATOM   1546  CD  ARG    99      47.670  20.530  52.430  1.00  0.00           C
ATOM   1547  HD1 ARG    99      48.550  21.210  52.390  1.00  0.00           H
ATOM   1548  HD2 ARG    99      47.930  19.590  52.970  1.00  0.00           H
ATOM   1549  NE  ARG    99      47.200  20.320  51.020  1.00  0.00           N
ATOM   1550  HE  ARG    99      46.280  20.540  50.720  1.00  0.00           H
ATOM   1551  CZ  ARG    99      48.030  19.870  50.060  1.00  0.00           C
ATOM   1552  NH1 ARG    99      49.240  19.450  50.290  1.00  0.00           N
ATOM   1553 1HH1 ARG    99      49.640  19.550  51.200  1.00  0.00           H
ATOM   1554 2HH1 ARG    99      49.790  19.110  49.540  1.00  0.00           H
ATOM   1555  NH2 ARG    99      47.510  19.810  48.850  1.00  0.00           N
ATOM   1556 1HH2 ARG    99      46.620  20.260  48.710  1.00  0.00           H
ATOM   1557 2HH2 ARG    99      47.970  19.490  48.020  1.00  0.00           H
ATOM   1558  C   ARG    99      46.450  23.050  56.580  1.00  0.00           C
ATOM   1559  O   ARG    99      45.630  22.670  57.390  1.00  0.00           O
ATOM   1560  N   ASP   100      47.610  23.690  57.040  1.00  0.00           N
ATOM   1561  HN  ASP   100      48.280  23.930  56.350  1.00  0.00           H
ATOM   1562  CA  ASP   100      47.800  23.750  58.470  1.00  0.00           C
ATOM   1563  HA  ASP   100      47.540  22.840  58.990  1.00  0.00           H
ATOM   1564  CB  ASP   100      49.340  24.000  58.810  1.00  0.00           C
ATOM   1565  HB1 ASP   100      49.870  24.750  58.210  1.00  0.00           H
ATOM   1566  HB2 ASP   100      49.350  24.220  59.900  1.00  0.00           H
ATOM   1567  CG  ASP   100      50.200  22.750  58.700  1.00  0.00           C
ATOM   1568  OD1 ASP   100      51.420  22.950  58.380  1.00  0.00           O
ATOM   1569  OD2 ASP   100      49.830  21.600  59.060  1.00  0.00           O
ATOM   1570  C   ASP   100      46.970  24.910  59.080  1.00  0.00           C
ATOM   1571  O   ASP   100      46.950  25.020  60.330  1.00  0.00           O
ATOM   1572  N   LEU   101      46.330  25.810  58.300  1.00  0.00           N
ATOM   1573  HN  LEU   101      46.290  25.490  57.360  1.00  0.00           H
ATOM   1574  CA  LEU   101      45.660  27.010  58.680  1.00  0.00           C
ATOM   1575  HA  LEU   101      46.160  27.500  59.500  1.00  0.00           H
ATOM   1576  CB  LEU   101      45.750  28.030  57.550  1.00  0.00           C
ATOM   1577  HB1 LEU   101      46.800  28.140  57.180  1.00  0.00           H
ATOM   1578  HB2 LEU   101      45.170  27.780  56.640  1.00  0.00           H
ATOM   1579  CG  LEU   101      45.330  29.450  57.820  1.00  0.00           C
ATOM   1580  HG  LEU   101      44.270  29.530  58.140  1.00  0.00           H
ATOM   1581  CD1 LEU   101      46.190  30.120  58.850  1.00  0.00           C
ATOM   1582 1HD1 LEU   101      47.270  29.990  58.610  1.00  0.00           H
ATOM   1583 2HD1 LEU   101      45.970  31.210  58.850  1.00  0.00           H
ATOM   1584 3HD1 LEU   101      46.070  29.680  59.860  1.00  0.00           H
ATOM   1585  CD2 LEU   101      45.310  30.220  56.490  1.00  0.00           C
ATOM   1586 1HD2 LEU   101      44.950  31.260  56.720  1.00  0.00           H
ATOM   1587 2HD2 LEU   101      46.300  30.210  55.990  1.00  0.00           H
ATOM   1588 3HD2 LEU   101      44.700  29.680  55.750  1.00  0.00           H
ATOM   1589  C   LEU   101      44.100  26.830  59.080  1.00  0.00           C
ATOM   1590  O   LEU   101      43.280  26.180  58.440  1.00  0.00           O
ATOM   1591  N   SER   102      43.700  27.330  60.260  1.00  0.00           N
ATOM   1592  HN  SER   102      44.280  27.900  60.840  1.00  0.00           H
ATOM   1593  CA  SER   102      42.390  27.090  60.710  1.00  0.00           C
ATOM   1594  HA  SER   102      41.630  27.110  59.940  1.00  0.00           H
ATOM   1595  CB  SER   102      42.180  25.780  61.520  1.00  0.00           C
ATOM   1596  HB1 SER   102      41.100  25.640  61.670  1.00  0.00           H
ATOM   1597  HB2 SER   102      42.530  24.930  60.910  1.00  0.00           H
ATOM   1598  OG  SER   102      42.900  25.670  62.760  1.00  0.00           O
ATOM   1599  HG1 SER   102      43.800  25.470  62.500  1.00  0.00           H
ATOM   1600  C   SER   102      42.080  28.230  61.660  1.00  0.00           C
ATOM   1601  O   SER   102      42.940  28.860  62.290  1.00  0.00           O
ATOM   1602  N   PHE   103      40.800  28.650  61.710  1.00  0.00           N
ATOM   1603  HN  PHE   103      40.180  28.350  60.980  1.00  0.00           H
ATOM   1604  CA  PHE   103      40.260  29.610  62.660  1.00  0.00           C
ATOM   1605  HA  PHE   103      41.020  29.740  63.420  1.00  0.00           H
ATOM   1606  CB  PHE   103      39.990  30.960  62.020  1.00  0.00           C
ATOM   1607  HB1 PHE   103      39.170  30.960  61.270  1.00  0.00           H
ATOM   1608  HB2 PHE   103      39.590  31.630  62.810  1.00  0.00           H
ATOM   1609  CG  PHE   103      41.290  31.520  61.470  1.00  0.00           C
ATOM   1610  CD1 PHE   103      41.690  31.270  60.160  1.00  0.00           C
ATOM   1611  HD1 PHE   103      41.040  30.710  59.510  1.00  0.00           H
ATOM   1612  CE1 PHE   103      42.990  31.710  59.740  1.00  0.00           C
ATOM   1613  HE1 PHE   103      43.330  31.320  58.790  1.00  0.00           H
ATOM   1614  CZ  PHE   103      43.760  32.550  60.580  1.00  0.00           C
ATOM   1615  HZ  PHE   103      44.700  32.940  60.170  1.00  0.00           H
ATOM   1616  CD2 PHE   103      42.070  32.410  62.240  1.00  0.00           C
ATOM   1617  HD2 PHE   103      41.800  32.590  63.270  1.00  0.00           H
ATOM   1618  CE2 PHE   103      43.300  32.940  61.810  1.00  0.00           C
ATOM   1619  HE2 PHE   103      43.910  33.630  62.380  1.00  0.00           H
ATOM   1620  C   PHE   103      39.020  28.960  63.390  1.00  0.00           C
ATOM   1621  O   PHE   103      37.860  28.980  62.930  1.00  0.00           O
ATOM   1622  N   PRO   104      39.210  28.390  64.560  1.00  0.00           N
ATOM   1623  CD  PRO   104      40.550  27.930  64.960  1.00  0.00           C
ATOM   1624  HD1 PRO   104      41.270  28.760  65.120  1.00  0.00           H
ATOM   1625  HD2 PRO   104      41.020  27.230  64.240  1.00  0.00           H
ATOM   1626  CA  PRO   104      38.160  27.520  65.180  1.00  0.00           C
ATOM   1627  HA  PRO   104      37.620  27.020  64.390  1.00  0.00           H
ATOM   1628  CB  PRO   104      38.950  26.450  65.940  1.00  0.00           C
ATOM   1629  HB1 PRO   104      38.430  26.000  66.820  1.00  0.00           H
ATOM   1630  HB2 PRO   104      39.180  25.590  65.280  1.00  0.00           H
ATOM   1631  CG  PRO   104      40.260  27.170  66.260  1.00  0.00           C
ATOM   1632  HG1 PRO   104      40.150  27.690  67.220  1.00  0.00           H
ATOM   1633  HG2 PRO   104      41.040  26.390  66.340  1.00  0.00           H
ATOM   1634  C   PRO   104      37.270  28.350  66.080  1.00  0.00           C
ATOM   1635  O   PRO   104      36.140  28.020  66.390  1.00  0.00           O
ATOM   1636  N   LYS   105      37.780  29.560  66.480  1.00  0.00           N
ATOM   1637  HN  LYS   105      38.690  29.850  66.180  1.00  0.00           H
ATOM   1638  CA  LYS   105      37.010  30.400  67.340  1.00  0.00           C
ATOM   1639  HA  LYS   105      36.490  29.730  68.030  1.00  0.00           H
ATOM   1640  CB  LYS   105      37.830  31.390  68.120  1.00  0.00           C
ATOM   1641  HB1 LYS   105      38.130  32.240  67.470  1.00  0.00           H
ATOM   1642  HB2 LYS   105      37.240  31.850  68.950  1.00  0.00           H
ATOM   1643  CG  LYS   105      39.030  30.750  68.670  1.00  0.00           C
ATOM   1644  HG1 LYS   105      39.690  30.300  67.900  1.00  0.00           H
ATOM   1645  HG2 LYS   105      39.720  31.500  69.110  1.00  0.00           H
ATOM   1646  CD  LYS   105      38.690  29.680  69.770  1.00  0.00           C
ATOM   1647  HD1 LYS   105      37.810  30.010  70.360  1.00  0.00           H
ATOM   1648  HD2 LYS   105      38.340  28.710  69.340  1.00  0.00           H
ATOM   1649  CE  LYS   105      39.880  29.380  70.740  1.00  0.00           C
ATOM   1650  HE1 LYS   105      40.780  28.980  70.240  1.00  0.00           H
ATOM   1651  HE2 LYS   105      40.200  30.270  71.330  1.00  0.00           H
ATOM   1652  NZ  LYS   105      39.350  28.420  71.720  1.00  0.00           N
ATOM   1653  HZ1 LYS   105      38.340  28.590  71.890  1.00  0.00           H
ATOM   1654  HZ2 LYS   105      39.470  27.530  71.200  1.00  0.00           H
ATOM   1655  HZ3 LYS   105      39.850  28.320  72.640  1.00  0.00           H
ATOM   1656  C   LYS   105      35.910  31.130  66.620  1.00  0.00           C
ATOM   1657  O   LYS   105      34.900  31.430  67.210  1.00  0.00           O
ATOM   1658  N   LEU   106      36.000  31.440  65.320  1.00  0.00           N
ATOM   1659  HN  LEU   106      36.850  31.150  64.880  1.00  0.00           H
ATOM   1660  CA  LEU   106      34.960  31.960  64.520  1.00  0.00           C
ATOM   1661  HA  LEU   106      34.820  32.990  64.820  1.00  0.00           H
ATOM   1662  CB  LEU   106      35.420  32.050  63.050  1.00  0.00           C
ATOM   1663  HB1 LEU   106      36.420  32.550  63.000  1.00  0.00           H
ATOM   1664  HB2 LEU   106      35.550  31.000  62.700  1.00  0.00           H
ATOM   1665  CG  LEU   106      34.360  32.720  62.130  1.00  0.00           C
ATOM   1666  HG  LEU   106      33.360  32.220  62.180  1.00  0.00           H
ATOM   1667  CD1 LEU   106      34.150  34.140  62.600  1.00  0.00           C
ATOM   1668 1HD1 LEU   106      33.370  34.560  61.920  1.00  0.00           H
ATOM   1669 2HD1 LEU   106      33.640  34.200  63.580  1.00  0.00           H
ATOM   1670 3HD1 LEU   106      35.050  34.770  62.750  1.00  0.00           H
ATOM   1671  CD2 LEU   106      34.890  32.670  60.710  1.00  0.00           C
ATOM   1672 1HD2 LEU   106      35.870  33.190  60.640  1.00  0.00           H
ATOM   1673 2HD2 LEU   106      34.990  31.650  60.290  1.00  0.00           H
ATOM   1674 3HD2 LEU   106      34.280  33.250  59.990  1.00  0.00           H
ATOM   1675  C   LEU   106      33.600  31.250  64.530  1.00  0.00           C
ATOM   1676  O   LEU   106      33.470  30.160  63.880  1.00  0.00           O
ATOM   1677  N   ILE   107      32.520  31.820  65.110  1.00  0.00           N
ATOM   1678  HN  ILE   107      32.610  32.600  65.720  1.00  0.00           H
ATOM   1679  CA  ILE   107      31.150  31.290  65.000  1.00  0.00           C
ATOM   1680  HA  ILE   107      31.230  30.250  64.750  1.00  0.00           H
ATOM   1681  CB  ILE   107      30.490  31.290  66.360  1.00  0.00           C
ATOM   1682  HB  ILE   107      30.240  32.320  66.650  1.00  0.00           H
ATOM   1683  CG2 ILE   107      29.110  30.590  66.310  1.00  0.00           C
ATOM   1684 1HG2 ILE   107      28.720  30.550  67.340  1.00  0.00           H
ATOM   1685 2HG2 ILE   107      28.360  31.180  65.720  1.00  0.00           H
ATOM   1686 3HG2 ILE   107      29.280  29.560  65.930  1.00  0.00           H
ATOM   1687  CG1 ILE   107      31.380  30.570  67.450  1.00  0.00           C
ATOM   1688 1HG1 ILE   107      32.360  31.100  67.430  1.00  0.00           H
ATOM   1689 2HG1 ILE   107      30.930  30.550  68.470  1.00  0.00           H
ATOM   1690  CD  ILE   107      31.630  29.060  67.070  1.00  0.00           C
ATOM   1691  HD1 ILE   107      30.710  28.490  66.820  1.00  0.00           H
ATOM   1692  HD2 ILE   107      32.180  29.030  66.110  1.00  0.00           H
ATOM   1693  HD3 ILE   107      32.240  28.530  67.840  1.00  0.00           H
ATOM   1694  C   ILE   107      30.390  31.970  63.900  1.00  0.00           C
ATOM   1695  O   ILE   107      29.590  31.290  63.240  1.00  0.00           O
ATOM   1696  N   MET   108      30.550  33.290  63.800  1.00  0.00           N
ATOM   1697  HN  MET   108      31.210  33.830  64.320  1.00  0.00           H
ATOM   1698  CA  MET   108      29.710  34.110  62.910  1.00  0.00           C
ATOM   1699  HA  MET   108      29.420  33.430  62.120  1.00  0.00           H
ATOM   1700  CB  MET   108      28.370  34.710  63.510  1.00  0.00           C
ATOM   1701  HB1 MET   108      27.760  35.240  62.740  1.00  0.00           H
ATOM   1702  HB2 MET   108      27.800  33.770  63.700  1.00  0.00           H
ATOM   1703  CG  MET   108      28.650  35.590  64.780  1.00  0.00           C
ATOM   1704  HG1 MET   108      29.230  34.960  65.490  1.00  0.00           H
ATOM   1705  HG2 MET   108      29.440  36.300  64.430  1.00  0.00           H
ATOM   1706  SD  MET   108      27.190  36.390  65.380  1.00  0.00           S
ATOM   1707  CE  MET   108      26.880  37.590  64.070  1.00  0.00           C
ATOM   1708  HE1 MET   108      27.130  37.270  63.030  1.00  0.00           H
ATOM   1709  HE2 MET   108      25.820  37.930  64.090  1.00  0.00           H
ATOM   1710  HE3 MET   108      27.450  38.540  64.140  1.00  0.00           H
ATOM   1711  C   MET   108      30.380  35.140  62.080  1.00  0.00           C
ATOM   1712  O   MET   108      31.430  35.760  62.440  1.00  0.00           O
ATOM   1713  N   ILE   109      29.790  35.350  60.900  1.00  0.00           N
ATOM   1714  HN  ILE   109      28.970  34.800  60.720  1.00  0.00           H
ATOM   1715  CA  ILE   109      30.030  36.490  60.050  1.00  0.00           C
ATOM   1716  HA  ILE   109      30.860  37.020  60.490  1.00  0.00           H
ATOM   1717  CB  ILE   109      30.540  36.050  58.650  1.00  0.00           C
ATOM   1718  HB  ILE   109      29.830  35.240  58.410  1.00  0.00           H
ATOM   1719  CG2 ILE   109      30.450  37.200  57.610  1.00  0.00           C
ATOM   1720 1HG2 ILE   109      30.970  38.140  57.890  1.00  0.00           H
ATOM   1721 2HG2 ILE   109      30.930  36.930  56.650  1.00  0.00           H
ATOM   1722 3HG2 ILE   109      29.400  37.390  57.280  1.00  0.00           H
ATOM   1723  CG1 ILE   109      31.930  35.380  58.720  1.00  0.00           C
ATOM   1724 1HG1 ILE   109      32.610  36.240  58.920  1.00  0.00           H
ATOM   1725 2HG1 ILE   109      32.120  34.750  59.620  1.00  0.00           H
ATOM   1726  CD  ILE   109      32.350  34.460  57.610  1.00  0.00           C
ATOM   1727  HD1 ILE   109      32.340  34.930  56.590  1.00  0.00           H
ATOM   1728  HD2 ILE   109      33.370  34.110  57.840  1.00  0.00           H
ATOM   1729  HD3 ILE   109      31.600  33.640  57.570  1.00  0.00           H
ATOM   1730  C   ILE   109      28.830  37.410  59.870  1.00  0.00           C
ATOM   1731  O   ILE   109      27.750  36.930  59.530  1.00  0.00           O
ATOM   1732  N   THR   110      28.940  38.750  60.030  1.00  0.00           N
ATOM   1733  HN  THR   110      29.850  39.120  60.190  1.00  0.00           H
ATOM   1734  CA  THR   110      27.810  39.600  60.190  1.00  0.00           C
ATOM   1735  HA  THR   110      26.980  39.050  60.620  1.00  0.00           H
ATOM   1736  CB  THR   110      27.970  40.830  61.080  1.00  0.00           C
ATOM   1737  HB  THR   110      28.730  41.470  60.570  1.00  0.00           H
ATOM   1738  OG1 THR   110      28.470  40.610  62.320  1.00  0.00           O
ATOM   1739  HG1 THR   110      29.280  40.120  62.180  1.00  0.00           H
ATOM   1740  CG2 THR   110      26.610  41.550  61.290  1.00  0.00           C
ATOM   1741 1HG2 THR   110      26.130  41.910  60.350  1.00  0.00           H
ATOM   1742 2HG2 THR   110      25.950  40.920  61.930  1.00  0.00           H
ATOM   1743 3HG2 THR   110      26.810  42.490  61.850  1.00  0.00           H
ATOM   1744  C   THR   110      27.230  40.000  58.920  1.00  0.00           C
ATOM   1745  O   THR   110      26.040  39.970  58.610  1.00  0.00           O
ATOM   1746  N   ASP   111      28.060  40.470  57.950  1.00  0.00           N
ATOM   1747  HN  ASP   111      29.040  40.540  58.130  1.00  0.00           H
ATOM   1748  CA  ASP   111      27.770  40.900  56.630  1.00  0.00           C
ATOM   1749  HA  ASP   111      26.740  41.250  56.630  1.00  0.00           H
ATOM   1750  CB  ASP   111      28.730  42.070  56.190  1.00  0.00           C
ATOM   1751  HB1 ASP   111      29.750  41.660  56.370  1.00  0.00           H
ATOM   1752  HB2 ASP   111      28.600  42.270  55.100  1.00  0.00           H
ATOM   1753  CG  ASP   111      28.560  43.310  56.980  1.00  0.00           C
ATOM   1754  OD1 ASP   111      27.790  43.450  57.960  1.00  0.00           O
ATOM   1755  OD2 ASP   111      29.310  44.260  56.640  1.00  0.00           O
ATOM   1756  C   ASP   111      27.800  39.760  55.580  1.00  0.00           C
ATOM   1757  O   ASP   111      26.870  38.930  55.500  1.00  0.00           O
ATOM   1758  N   TYR   112      28.910  39.640  54.820  1.00  0.00           N
ATOM   1759  HN  TYR   112      29.610  40.340  54.960  1.00  0.00           H
ATOM   1760  CA  TYR   112      29.060  38.760  53.720  1.00  0.00           C
ATOM   1761  HA  TYR   112      28.260  38.060  53.910  1.00  0.00           H
ATOM   1762  CB  TYR   112      28.820  39.270  52.270  1.00  0.00           C
ATOM   1763  HB1 TYR   112      28.830  38.420  51.570  1.00  0.00           H
ATOM   1764  HB2 TYR   112      27.780  39.680  52.240  1.00  0.00           H
ATOM   1765  CG  TYR   112      29.750  40.380  51.770  1.00  0.00           C
ATOM   1766  CD1 TYR   112      30.960  39.920  51.110  1.00  0.00           C
ATOM   1767  HD1 TYR   112      31.220  38.870  51.080  1.00  0.00           H
ATOM   1768  CE1 TYR   112      31.810  40.830  50.530  1.00  0.00           C
ATOM   1769  HE1 TYR   112      32.760  40.500  50.140  1.00  0.00           H
ATOM   1770  CZ  TYR   112      31.630  42.240  50.680  1.00  0.00           C
ATOM   1771  OH  TYR   112      32.430  43.140  49.960  1.00  0.00           O
ATOM   1772  HH  TYR   112      33.260  42.690  49.790  1.00  0.00           H
ATOM   1773  CD2 TYR   112      29.540  41.770  51.850  1.00  0.00           C
ATOM   1774  HD2 TYR   112      28.610  42.060  52.300  1.00  0.00           H
ATOM   1775  CE2 TYR   112      30.460  42.700  51.290  1.00  0.00           C
ATOM   1776  HE2 TYR   112      30.120  43.710  51.220  1.00  0.00           H
ATOM   1777  C   TYR   112      30.300  37.920  53.730  1.00  0.00           C
ATOM   1778  O   TYR   112      31.330  38.160  54.380  1.00  0.00           O
ATOM   1779  N   LEU   113      30.270  36.740  53.060  1.00  0.00           N
ATOM   1780  HN  LEU   113      29.420  36.540  52.570  1.00  0.00           H
ATOM   1781  CA  LEU   113      31.520  35.930  52.740  1.00  0.00           C
ATOM   1782  HA  LEU   113      32.370  36.450  53.140  1.00  0.00           H
ATOM   1783  CB  LEU   113      31.510  34.620  53.420  1.00  0.00           C
ATOM   1784  HB1 LEU   113      31.600  34.880  54.500  1.00  0.00           H
ATOM   1785  HB2 LEU   113      30.520  34.140  53.360  1.00  0.00           H
ATOM   1786  CG  LEU   113      32.570  33.580  53.020  1.00  0.00           C
ATOM   1787  HG  LEU   113      32.410  33.400  51.940  1.00  0.00           H
ATOM   1788  CD1 LEU   113      34.070  33.930  53.010  1.00  0.00           C
ATOM   1789 1HD1 LEU   113      34.280  34.850  52.450  1.00  0.00           H
ATOM   1790 2HD1 LEU   113      34.470  34.030  54.050  1.00  0.00           H
ATOM   1791 3HD1 LEU   113      34.670  33.050  52.670  1.00  0.00           H
ATOM   1792  CD2 LEU   113      32.380  32.280  53.820  1.00  0.00           C
ATOM   1793 1HD2 LEU   113      32.960  31.430  53.390  1.00  0.00           H
ATOM   1794 2HD2 LEU   113      32.580  32.400  54.900  1.00  0.00           H
ATOM   1795 3HD2 LEU   113      31.340  31.880  53.780  1.00  0.00           H
ATOM   1796  C   LEU   113      31.740  35.850  51.260  1.00  0.00           C
ATOM   1797  O   LEU   113      30.890  35.320  50.510  1.00  0.00           O
ATOM   1798  N   LEU   114      32.840  36.400  50.790  1.00  0.00           N
ATOM   1799  HN  LEU   114      33.450  36.900  51.410  1.00  0.00           H
ATOM   1800  CA  LEU   114      33.290  36.340  49.390  1.00  0.00           C
ATOM   1801  HA  LEU   114      32.620  35.810  48.730  1.00  0.00           H
ATOM   1802  CB  LEU   114      33.270  37.790  48.750  1.00  0.00           C
ATOM   1803  HB1 LEU   114      32.210  38.080  48.620  1.00  0.00           H
ATOM   1804  HB2 LEU   114      33.640  38.520  49.490  1.00  0.00           H
ATOM   1805  CG  LEU   114      34.080  38.060  47.420  1.00  0.00           C
ATOM   1806  HG  LEU   114      35.160  37.840  47.570  1.00  0.00           H
ATOM   1807  CD1 LEU   114      33.430  37.280  46.340  1.00  0.00           C
ATOM   1808 1HD1 LEU   114      32.390  37.620  46.190  1.00  0.00           H
ATOM   1809 2HD1 LEU   114      34.000  37.360  45.390  1.00  0.00           H
ATOM   1810 3HD1 LEU   114      33.480  36.190  46.570  1.00  0.00           H
ATOM   1811  CD2 LEU   114      34.150  39.580  47.080  1.00  0.00           C
ATOM   1812 1HD2 LEU   114      34.510  39.750  46.040  1.00  0.00           H
ATOM   1813 2HD2 LEU   114      33.080  39.870  47.250  1.00  0.00           H
ATOM   1814 3HD2 LEU   114      34.690  40.190  47.830  1.00  0.00           H
ATOM   1815  C   LEU   114      34.620  35.680  49.290  1.00  0.00           C
ATOM   1816  O   LEU   114      35.450  35.840  50.180  1.00  0.00           O
ATOM   1817  N   LEU   115      34.840  34.880  48.230  1.00  0.00           N
ATOM   1818  HN  LEU   115      34.090  34.680  47.590  1.00  0.00           H
ATOM   1819  CA  LEU   115      36.100  34.210  48.000  1.00  0.00           C
ATOM   1820  HA  LEU   115      36.840  34.880  48.400  1.00  0.00           H
ATOM   1821  CB  LEU   115      36.050  32.770  48.450  1.00  0.00           C
ATOM   1822  HB1 LEU   115      35.100  32.370  48.050  1.00  0.00           H
ATOM   1823  HB2 LEU   115      36.790  32.140  47.900  1.00  0.00           H
ATOM   1824  CG  LEU   115      35.960  32.540  49.980  1.00  0.00           C
ATOM   1825  HG  LEU   115      35.090  33.100  50.380  1.00  0.00           H
ATOM   1826  CD1 LEU   115      35.590  31.040  50.280  1.00  0.00           C
ATOM   1827 1HD1 LEU   115      36.290  30.470  49.630  1.00  0.00           H
ATOM   1828 2HD1 LEU   115      35.730  30.940  51.380  1.00  0.00           H
ATOM   1829 3HD1 LEU   115      34.510  30.840  50.110  1.00  0.00           H
ATOM   1830  CD2 LEU   115      37.220  32.860  50.710  1.00  0.00           C
ATOM   1831 1HD2 LEU   115      37.140  32.630  51.800  1.00  0.00           H
ATOM   1832 2HD2 LEU   115      38.140  32.400  50.300  1.00  0.00           H
ATOM   1833 3HD2 LEU   115      37.450  33.940  50.720  1.00  0.00           H
ATOM   1834  C   LEU   115      36.380  34.280  46.470  1.00  0.00           C
ATOM   1835  O   LEU   115      35.560  33.760  45.710  1.00  0.00           O
ATOM   1836  N   PHE   116      37.510  34.850  45.960  1.00  0.00           N
ATOM   1837  HN  PHE   116      38.140  35.280  46.610  1.00  0.00           H
ATOM   1838  CA  PHE   116      37.930  35.060  44.660  1.00  0.00           C
ATOM   1839  HA  PHE   116      37.340  34.360  44.080  1.00  0.00           H
ATOM   1840  CB  PHE   116      37.660  36.510  44.270  1.00  0.00           C
ATOM   1841  HB1 PHE   116      36.610  36.810  44.500  1.00  0.00           H
ATOM   1842  HB2 PHE   116      38.150  37.230  44.970  1.00  0.00           H
ATOM   1843  CG  PHE   116      38.150  36.830  42.870  1.00  0.00           C
ATOM   1844  CD1 PHE   116      37.740  35.970  41.820  1.00  0.00           C
ATOM   1845  HD1 PHE   116      37.300  34.990  41.940  1.00  0.00           H
ATOM   1846  CE1 PHE   116      38.040  36.370  40.450  1.00  0.00           C
ATOM   1847  HE1 PHE   116      37.660  35.780  39.630  1.00  0.00           H
ATOM   1848  CZ  PHE   116      38.720  37.560  40.240  1.00  0.00           C
ATOM   1849  HZ  PHE   116      39.000  37.790  39.220  1.00  0.00           H
ATOM   1850  CD2 PHE   116      38.830  38.030  42.600  1.00  0.00           C
ATOM   1851  HD2 PHE   116      39.140  38.740  43.350  1.00  0.00           H
ATOM   1852  CE2 PHE   116      39.200  38.310  41.250  1.00  0.00           C
ATOM   1853  HE2 PHE   116      39.790  39.210  41.190  1.00  0.00           H
ATOM   1854  C   PHE   116      39.410  34.750  44.500  1.00  0.00           C
ATOM   1855  O   PHE   116      40.230  35.280  45.210  1.00  0.00           O
ATOM   1856  N   ARG   117      39.740  33.890  43.520  1.00  0.00           N
ATOM   1857  HN  ARG   117      39.020  33.490  42.970  1.00  0.00           H
ATOM   1858  CA  ARG   117      41.070  33.460  43.250  1.00  0.00           C
ATOM   1859  HA  ARG   117      40.930  32.470  42.850  1.00  0.00           H
ATOM   1860  CB  ARG   117      41.720  34.340  42.130  1.00  0.00           C
ATOM   1861  HB1 ARG   117      41.650  35.450  42.180  1.00  0.00           H
ATOM   1862  HB2 ARG   117      42.800  34.150  41.920  1.00  0.00           H
ATOM   1863  CG  ARG   117      41.110  34.030  40.710  1.00  0.00           C
ATOM   1864  HG1 ARG   117      41.530  33.060  40.410  1.00  0.00           H
ATOM   1865  HG2 ARG   117      40.010  34.000  40.790  1.00  0.00           H
ATOM   1866  CD  ARG   117      41.630  35.110  39.780  1.00  0.00           C
ATOM   1867  HD1 ARG   117      41.260  36.120  40.060  1.00  0.00           H
ATOM   1868  HD2 ARG   117      42.740  35.190  39.850  1.00  0.00           H
ATOM   1869  NE  ARG   117      41.090  34.710  38.410  1.00  0.00           N
ATOM   1870  HE  ARG   117      40.140  34.820  38.140  1.00  0.00           H
ATOM   1871  CZ  ARG   117      41.660  33.930  37.510  1.00  0.00           C
ATOM   1872  NH1 ARG   117      42.890  33.560  37.600  1.00  0.00           N
ATOM   1873 1HH1 ARG   117      43.340  33.530  38.490  1.00  0.00           H
ATOM   1874 2HH1 ARG   117      43.160  32.920  36.880  1.00  0.00           H
ATOM   1875  NH2 ARG   117      40.970  33.590  36.470  1.00  0.00           N
ATOM   1876 1HH2 ARG   117      40.010  33.860  36.520  1.00  0.00           H
ATOM   1877 2HH2 ARG   117      41.320  32.890  35.840  1.00  0.00           H
ATOM   1878  C   ARG   117      42.120  33.190  44.380  1.00  0.00           C
ATOM   1879  O   ARG   117      43.250  33.630  44.290  1.00  0.00           O
ATOM   1880  N   VAL   118      41.810  32.290  45.310  1.00  0.00           N
ATOM   1881  HN  VAL   118      40.930  31.830  45.350  1.00  0.00           H
ATOM   1882  CA  VAL   118      42.750  31.980  46.380  1.00  0.00           C
ATOM   1883  HA  VAL   118      43.490  32.760  46.490  1.00  0.00           H
ATOM   1884  CB  VAL   118      42.010  31.740  47.610  1.00  0.00           C
ATOM   1885  HB  VAL   118      41.260  30.960  47.360  1.00  0.00           H
ATOM   1886  CG1 VAL   118      42.880  31.210  48.720  1.00  0.00           C
ATOM   1887 1HG1 VAL   118      42.330  31.210  49.690  1.00  0.00           H
ATOM   1888 2HG1 VAL   118      43.160  30.140  48.610  1.00  0.00           H
ATOM   1889 3HG1 VAL   118      43.810  31.790  48.880  1.00  0.00           H
ATOM   1890  CG2 VAL   118      41.210  33.020  48.040  1.00  0.00           C
ATOM   1891 1HG2 VAL   118      40.640  32.850  48.970  1.00  0.00           H
ATOM   1892 2HG2 VAL   118      41.960  33.800  48.270  1.00  0.00           H
ATOM   1893 3HG2 VAL   118      40.480  33.300  47.240  1.00  0.00           H
ATOM   1894  C   VAL   118      43.300  30.630  45.890  1.00  0.00           C
ATOM   1895  O   VAL   118      42.610  29.570  45.950  1.00  0.00           O
ATOM   1896  N   TYR   119      44.530  30.620  45.290  1.00  0.00           N
ATOM   1897  HN  TYR   119      45.070  31.460  45.300  1.00  0.00           H
ATOM   1898  CA  TYR   119      45.390  29.450  45.170  1.00  0.00           C
ATOM   1899  HA  TYR   119      44.750  28.680  44.750  1.00  0.00           H
ATOM   1900  CB  TYR   119      46.640  29.830  44.240  1.00  0.00           C
ATOM   1901  HB1 TYR   119      46.340  30.140  43.220  1.00  0.00           H
ATOM   1902  HB2 TYR   119      47.140  30.690  44.730  1.00  0.00           H
ATOM   1903  CG  TYR   119      47.690  28.730  44.120  1.00  0.00           C
ATOM   1904  CD1 TYR   119      48.840  28.710  44.860  1.00  0.00           C
ATOM   1905  HD1 TYR   119      49.030  29.590  45.450  1.00  0.00           H
ATOM   1906  CE1 TYR   119      49.770  27.690  44.910  1.00  0.00           C
ATOM   1907  HE1 TYR   119      50.650  27.720  45.540  1.00  0.00           H
ATOM   1908  CZ  TYR   119      49.560  26.590  44.050  1.00  0.00           C
ATOM   1909  OH  TYR   119      50.510  25.560  44.020  1.00  0.00           O
ATOM   1910  HH  TYR   119      50.050  24.730  44.060  1.00  0.00           H
ATOM   1911  CD2 TYR   119      47.480  27.630  43.280  1.00  0.00           C
ATOM   1912  HD2 TYR   119      46.560  27.700  42.720  1.00  0.00           H
ATOM   1913  CE2 TYR   119      48.460  26.640  43.180  1.00  0.00           C
ATOM   1914  HE2 TYR   119      48.290  25.740  42.610  1.00  0.00           H
ATOM   1915  C   TYR   119      45.680  28.870  46.560  1.00  0.00           C
ATOM   1916  O   TYR   119      45.790  29.580  47.590  1.00  0.00           O
ATOM   1917  N   GLY   120      45.880  27.510  46.670  1.00  0.00           N
ATOM   1918  HN  GLY   120      45.940  26.940  45.870  1.00  0.00           H
ATOM   1919  CA  GLY   120      46.100  26.850  47.980  1.00  0.00           C
ATOM   1920  HA1 GLY   120      46.770  26.030  47.810  1.00  0.00           H
ATOM   1921  HA2 GLY   120      46.620  27.660  48.490  1.00  0.00           H
ATOM   1922  C   GLY   120      44.950  26.430  48.860  1.00  0.00           C
ATOM   1923  O   GLY   120      44.990  25.380  49.460  1.00  0.00           O
ATOM   1924  N   LEU   121      43.790  27.060  48.790  1.00  0.00           N
ATOM   1925  HN  LEU   121      43.850  27.880  48.220  1.00  0.00           H
ATOM   1926  CA  LEU   121      42.580  26.680  49.500  1.00  0.00           C
ATOM   1927  HA  LEU   121      42.920  26.430  50.490  1.00  0.00           H
ATOM   1928  CB  LEU   121      41.600  27.860  49.610  1.00  0.00           C
ATOM   1929  HB1 LEU   121      42.120  28.660  50.160  1.00  0.00           H
ATOM   1930  HB2 LEU   121      41.330  28.180  48.590  1.00  0.00           H
ATOM   1931  CG  LEU   121      40.330  27.530  50.460  1.00  0.00           C
ATOM   1932  HG  LEU   121      39.610  26.940  49.850  1.00  0.00           H
ATOM   1933  CD1 LEU   121      40.710  26.850  51.780  1.00  0.00           C
ATOM   1934 1HD1 LEU   121      39.860  26.960  52.500  1.00  0.00           H
ATOM   1935 2HD1 LEU   121      40.830  25.790  51.480  1.00  0.00           H
ATOM   1936 3HD1 LEU   121      41.690  27.220  52.160  1.00  0.00           H
ATOM   1937  CD2 LEU   121      39.640  28.880  50.830  1.00  0.00           C
ATOM   1938 1HD2 LEU   121      38.690  28.610  51.350  1.00  0.00           H
ATOM   1939 2HD2 LEU   121      40.330  29.550  51.390  1.00  0.00           H
ATOM   1940 3HD2 LEU   121      39.420  29.490  49.920  1.00  0.00           H
ATOM   1941  C   LEU   121      41.960  25.500  48.780  1.00  0.00           C
ATOM   1942  O   LEU   121      41.600  25.600  47.640  1.00  0.00           O
ATOM   1943  N   GLU   122      41.780  24.330  49.420  1.00  0.00           N
ATOM   1944  HN  GLU   122      42.100  24.280  50.370  1.00  0.00           H
ATOM   1945  CA  GLU   122      41.270  23.170  48.810  1.00  0.00           C
ATOM   1946  HA  GLU   122      41.060  23.320  47.760  1.00  0.00           H
ATOM   1947  CB  GLU   122      42.250  22.010  49.010  1.00  0.00           C
ATOM   1948  HB1 GLU   122      42.510  21.910  50.090  1.00  0.00           H
ATOM   1949  HB2 GLU   122      41.760  21.050  48.730  1.00  0.00           H
ATOM   1950  CG  GLU   122      43.550  22.070  48.190  1.00  0.00           C
ATOM   1951  HG1 GLU   122      43.290  22.050  47.120  1.00  0.00           H
ATOM   1952  HG2 GLU   122      44.060  23.030  48.410  1.00  0.00           H
ATOM   1953  CD  GLU   122      44.500  20.970  48.520  1.00  0.00           C
ATOM   1954  OE1 GLU   122      45.000  20.280  47.610  1.00  0.00           O
ATOM   1955  OE2 GLU   122      44.930  20.860  49.700  1.00  0.00           O
ATOM   1956  C   GLU   122      39.880  22.680  49.310  1.00  0.00           C
ATOM   1957  O   GLU   122      39.320  21.780  48.720  1.00  0.00           O
ATOM   1958  N   SER   123      39.280  23.420  50.260  1.00  0.00           N
ATOM   1959  HN  SER   123      39.730  24.230  50.630  1.00  0.00           H
ATOM   1960  CA  SER   123      38.060  22.950  50.970  1.00  0.00           C
ATOM   1961  HA  SER   123      37.240  23.150  50.290  1.00  0.00           H
ATOM   1962  CB  SER   123      37.960  21.450  51.530  1.00  0.00           C
ATOM   1963  HB1 SER   123      38.180  20.800  50.650  1.00  0.00           H
ATOM   1964  HB2 SER   123      38.680  21.250  52.350  1.00  0.00           H
ATOM   1965  OG  SER   123      36.560  21.240  51.770  1.00  0.00           O
ATOM   1966  HG1 SER   123      36.220  21.090  50.880  1.00  0.00           H
ATOM   1967  C   SER   123      37.870  23.850  52.160  1.00  0.00           C
ATOM   1968  O   SER   123      38.830  24.370  52.650  1.00  0.00           O
ATOM   1969  N   LEU   124      36.670  24.040  52.700  1.00  0.00           N
ATOM   1970  HN  LEU   124      35.810  23.780  52.260  1.00  0.00           H
ATOM   1971  CA  LEU   124      36.460  24.810  53.880  1.00  0.00           C
ATOM   1972  HA  LEU   124      37.290  25.480  53.970  1.00  0.00           H
ATOM   1973  CB  LEU   124      35.160  25.680  53.800  1.00  0.00           C
ATOM   1974  HB1 LEU   124      34.390  24.890  53.700  1.00  0.00           H
ATOM   1975  HB2 LEU   124      35.110  26.280  54.740  1.00  0.00           H
ATOM   1976  CG  LEU   124      35.040  26.690  52.600  1.00  0.00           C
ATOM   1977  HG  LEU   124      35.190  26.060  51.700  1.00  0.00           H
ATOM   1978  CD1 LEU   124      33.630  27.390  52.570  1.00  0.00           C
ATOM   1979 1HD1 LEU   124      32.890  26.560  52.600  1.00  0.00           H
ATOM   1980 2HD1 LEU   124      33.440  28.060  53.440  1.00  0.00           H
ATOM   1981 3HD1 LEU   124      33.500  28.040  51.680  1.00  0.00           H
ATOM   1982  CD2 LEU   124      36.220  27.690  52.620  1.00  0.00           C
ATOM   1983 1HD2 LEU   124      36.080  28.520  51.880  1.00  0.00           H
ATOM   1984 2HD2 LEU   124      36.320  28.170  53.610  1.00  0.00           H
ATOM   1985 3HD2 LEU   124      37.190  27.210  52.370  1.00  0.00           H
ATOM   1986  C   LEU   124      36.380  23.940  55.190  1.00  0.00           C
ATOM   1987  O   LEU   124      36.130  24.450  56.250  1.00  0.00           O
ATOM   1988  N   LYS   125      36.570  22.640  55.110  1.00  0.00           N
ATOM   1989  HN  LYS   125      37.040  22.260  54.310  1.00  0.00           H
ATOM   1990  CA  LYS   125      36.100  21.810  56.160  1.00  0.00           C
ATOM   1991  HA  LYS   125      35.090  22.090  56.360  1.00  0.00           H
ATOM   1992  CB  LYS   125      35.970  20.300  55.720  1.00  0.00           C
ATOM   1993  HB1 LYS   125      35.420  19.690  56.470  1.00  0.00           H
ATOM   1994  HB2 LYS   125      35.200  20.220  54.920  1.00  0.00           H
ATOM   1995  CG  LYS   125      37.270  19.730  55.150  1.00  0.00           C
ATOM   1996  HG1 LYS   125      37.830  20.490  54.570  1.00  0.00           H
ATOM   1997  HG2 LYS   125      37.900  19.400  56.010  1.00  0.00           H
ATOM   1998  CD  LYS   125      37.040  18.530  54.250  1.00  0.00           C
ATOM   1999  HD1 LYS   125      36.210  18.750  53.550  1.00  0.00           H
ATOM   2000  HD2 LYS   125      37.930  18.290  53.620  1.00  0.00           H
ATOM   2001  CE  LYS   125      36.700  17.260  55.060  1.00  0.00           C
ATOM   2002  HE1 LYS   125      35.710  17.430  55.540  1.00  0.00           H
ATOM   2003  HE2 LYS   125      36.730  16.380  54.390  1.00  0.00           H
ATOM   2004  NZ  LYS   125      37.700  17.020  56.090  1.00  0.00           N
ATOM   2005  HZ1 LYS   125      37.510  16.170  56.680  1.00  0.00           H
ATOM   2006  HZ2 LYS   125      38.650  17.080  55.670  1.00  0.00           H
ATOM   2007  HZ3 LYS   125      37.710  17.730  56.850  1.00  0.00           H
ATOM   2008  C   LYS   125      36.940  21.770  57.410  1.00  0.00           C
ATOM   2009  O   LYS   125      36.390  21.480  58.540  1.00  0.00           O
ATOM   2010  N   ASP   126      38.300  21.960  57.460  1.00  0.00           N
ATOM   2011  HN  ASP   126      38.700  22.120  56.570  1.00  0.00           H
ATOM   2012  CA  ASP   126      39.110  22.160  58.590  1.00  0.00           C
ATOM   2013  HA  ASP   126      38.560  21.850  59.470  1.00  0.00           H
ATOM   2014  CB  ASP   126      40.420  21.290  58.450  1.00  0.00           C
ATOM   2015  HB1 ASP   126      41.110  21.580  57.620  1.00  0.00           H
ATOM   2016  HB2 ASP   126      40.980  21.570  59.370  1.00  0.00           H
ATOM   2017  CG  ASP   126      40.110  19.830  58.600  1.00  0.00           C
ATOM   2018  OD1 ASP   126      39.200  19.500  59.420  1.00  0.00           O
ATOM   2019  OD2 ASP   126      40.830  19.050  57.950  1.00  0.00           O
ATOM   2020  C   ASP   126      39.510  23.590  58.670  1.00  0.00           C
ATOM   2021  O   ASP   126      39.990  24.030  59.750  1.00  0.00           O
ATOM   2022  N   LEU   127      39.300  24.480  57.640  1.00  0.00           N
ATOM   2023  HN  LEU   127      38.900  24.150  56.780  1.00  0.00           H
ATOM   2024  CA  LEU   127      39.610  25.850  57.820  1.00  0.00           C
ATOM   2025  HA  LEU   127      40.640  25.830  58.130  1.00  0.00           H
ATOM   2026  CB  LEU   127      39.540  26.520  56.400  1.00  0.00           C
ATOM   2027  HB1 LEU   127      40.370  26.050  55.830  1.00  0.00           H
ATOM   2028  HB2 LEU   127      38.570  26.380  55.870  1.00  0.00           H
ATOM   2029  CG  LEU   127      39.950  28.000  56.300  1.00  0.00           C
ATOM   2030  HG  LEU   127      39.280  28.530  57.000  1.00  0.00           H
ATOM   2031  CD1 LEU   127      41.380  28.300  56.770  1.00  0.00           C
ATOM   2032 1HD1 LEU   127      42.160  27.990  56.050  1.00  0.00           H
ATOM   2033 2HD1 LEU   127      41.590  29.390  56.770  1.00  0.00           H
ATOM   2034 3HD1 LEU   127      41.580  27.850  57.760  1.00  0.00           H
ATOM   2035  CD2 LEU   127      39.690  28.620  54.850  1.00  0.00           C
ATOM   2036 1HD2 LEU   127      39.610  29.730  54.950  1.00  0.00           H
ATOM   2037 2HD2 LEU   127      40.580  28.440  54.210  1.00  0.00           H
ATOM   2038 3HD2 LEU   127      38.720  28.250  54.460  1.00  0.00           H
ATOM   2039  C   LEU   127      38.860  26.750  58.750  1.00  0.00           C
ATOM   2040  O   LEU   127      39.450  27.360  59.630  1.00  0.00           O
ATOM   2041  N   PHE   128      37.500  26.610  58.630  1.00  0.00           N
ATOM   2042  HN  PHE   128      37.230  25.960  57.930  1.00  0.00           H
ATOM   2043  CA  PHE   128      36.580  27.270  59.530  1.00  0.00           C
ATOM   2044  HA  PHE   128      37.040  27.630  60.440  1.00  0.00           H
ATOM   2045  CB  PHE   128      35.670  28.320  58.820  1.00  0.00           C
ATOM   2046  HB1 PHE   128      34.990  27.780  58.130  1.00  0.00           H
ATOM   2047  HB2 PHE   128      35.090  28.970  59.520  1.00  0.00           H
ATOM   2048  CG  PHE   128      36.380  29.370  57.960  1.00  0.00           C
ATOM   2049  CD1 PHE   128      37.170  30.380  58.600  1.00  0.00           C
ATOM   2050  HD1 PHE   128      37.460  30.360  59.650  1.00  0.00           H
ATOM   2051  CE1 PHE   128      37.610  31.490  57.850  1.00  0.00           C
ATOM   2052  HE1 PHE   128      38.000  32.370  58.350  1.00  0.00           H
ATOM   2053  CZ  PHE   128      37.420  31.540  56.470  1.00  0.00           C
ATOM   2054  HZ  PHE   128      37.800  32.270  55.790  1.00  0.00           H
ATOM   2055  CD2 PHE   128      36.300  29.340  56.560  1.00  0.00           C
ATOM   2056  HD2 PHE   128      35.770  28.520  56.090  1.00  0.00           H
ATOM   2057  CE2 PHE   128      36.780  30.390  55.820  1.00  0.00           C
ATOM   2058  HE2 PHE   128      36.590  30.320  54.760  1.00  0.00           H
ATOM   2059  C   PHE   128      35.610  26.250  60.100  1.00  0.00           C
ATOM   2060  O   PHE   128      34.530  26.040  59.470  1.00  0.00           O
ATOM   2061  N   PRO   129      35.930  25.430  61.130  1.00  0.00           N
ATOM   2062  CD  PRO   129      37.180  25.330  61.880  1.00  0.00           C
ATOM   2063  HD1 PRO   129      37.390  26.350  62.290  1.00  0.00           H
ATOM   2064  HD2 PRO   129      37.980  24.960  61.210  1.00  0.00           H
ATOM   2065  CA  PRO   129      35.130  24.190  61.390  1.00  0.00           C
ATOM   2066  HA  PRO   129      34.950  23.730  60.450  1.00  0.00           H
ATOM   2067  CB  PRO   129      36.050  23.240  62.180  1.00  0.00           C
ATOM   2068  HB1 PRO   129      35.460  22.580  62.850  1.00  0.00           H
ATOM   2069  HB2 PRO   129      36.750  22.730  61.490  1.00  0.00           H
ATOM   2070  CG  PRO   129      36.930  24.220  62.880  1.00  0.00           C
ATOM   2071  HG1 PRO   129      36.460  24.600  63.820  1.00  0.00           H
ATOM   2072  HG2 PRO   129      37.960  23.860  63.090  1.00  0.00           H
ATOM   2073  C   PRO   129      33.790  24.460  62.000  1.00  0.00           C
ATOM   2074  O   PRO   129      32.840  23.710  61.840  1.00  0.00           O
ATOM   2075  N   ASN   130      33.680  25.510  62.840  1.00  0.00           N
ATOM   2076  HN  ASN   130      34.490  26.070  62.880  1.00  0.00           H
ATOM   2077  CA  ASN   130      32.620  25.890  63.780  1.00  0.00           C
ATOM   2078  HA  ASN   130      31.950  25.060  63.970  1.00  0.00           H
ATOM   2079  CB  ASN   130      33.190  26.300  65.130  1.00  0.00           C
ATOM   2080  HB1 ASN   130      33.790  27.210  64.930  1.00  0.00           H
ATOM   2081  HB2 ASN   130      32.380  26.490  65.880  1.00  0.00           H
ATOM   2082  CG  ASN   130      33.980  25.190  65.700  1.00  0.00           C
ATOM   2083  OD1 ASN   130      33.620  24.010  65.660  1.00  0.00           O
ATOM   2084  ND2 ASN   130      35.200  25.510  66.230  1.00  0.00           N
ATOM   2085 1HD2 ASN   130      35.550  26.440  66.130  1.00  0.00           H
ATOM   2086 2HD2 ASN   130      35.760  24.710  66.450  1.00  0.00           H
ATOM   2087  C   ASN   130      31.850  27.100  63.290  1.00  0.00           C
ATOM   2088  O   ASN   130      30.880  27.500  63.990  1.00  0.00           O
ATOM   2089  N   LEU   131      32.230  27.680  62.110  1.00  0.00           N
ATOM   2090  HN  LEU   131      32.910  27.290  61.500  1.00  0.00           H
ATOM   2091  CA  LEU   131      31.450  28.770  61.470  1.00  0.00           C
ATOM   2092  HA  LEU   131      31.330  29.500  62.260  1.00  0.00           H
ATOM   2093  CB  LEU   131      32.180  29.420  60.250  1.00  0.00           C
ATOM   2094  HB1 LEU   131      32.910  30.080  60.790  1.00  0.00           H
ATOM   2095  HB2 LEU   131      32.790  28.610  59.800  1.00  0.00           H
ATOM   2096  CG  LEU   131      31.480  30.370  59.280  1.00  0.00           C
ATOM   2097  HG  LEU   131      30.690  29.800  58.760  1.00  0.00           H
ATOM   2098  CD1 LEU   131      30.880  31.720  59.880  1.00  0.00           C
ATOM   2099 1HD1 LEU   131      30.150  31.440  60.690  1.00  0.00           H
ATOM   2100 2HD1 LEU   131      31.690  32.320  60.350  1.00  0.00           H
ATOM   2101 3HD1 LEU   131      30.370  32.320  59.110  1.00  0.00           H
ATOM   2102  CD2 LEU   131      32.490  30.760  58.250  1.00  0.00           C
ATOM   2103 1HD2 LEU   131      31.970  31.150  57.350  1.00  0.00           H
ATOM   2104 2HD2 LEU   131      33.160  31.570  58.600  1.00  0.00           H
ATOM   2105 3HD2 LEU   131      33.140  29.880  58.050  1.00  0.00           H
ATOM   2106  C   LEU   131      30.130  28.300  60.910  1.00  0.00           C
ATOM   2107  O   LEU   131      30.060  27.520  59.980  1.00  0.00           O
ATOM   2108  N   THR   132      28.980  28.880  61.330  1.00  0.00           N
ATOM   2109  HN  THR   132      29.040  29.530  62.080  1.00  0.00           H
ATOM   2110  CA  THR   132      27.750  28.160  61.190  1.00  0.00           C
ATOM   2111  HA  THR   132      27.830  27.330  60.500  1.00  0.00           H
ATOM   2112  CB  THR   132      27.440  27.440  62.600  1.00  0.00           C
ATOM   2113  HB  THR   132      28.380  26.990  63.000  1.00  0.00           H
ATOM   2114  OG1 THR   132      26.500  26.420  62.550  1.00  0.00           O
ATOM   2115  HG1 THR   132      26.810  25.890  61.810  1.00  0.00           H
ATOM   2116  CG2 THR   132      27.120  28.450  63.740  1.00  0.00           C
ATOM   2117 1HG2 THR   132      27.840  29.260  63.960  1.00  0.00           H
ATOM   2118 2HG2 THR   132      26.130  28.960  63.630  1.00  0.00           H
ATOM   2119 3HG2 THR   132      27.020  27.880  64.690  1.00  0.00           H
ATOM   2120  C   THR   132      26.570  29.020  60.650  1.00  0.00           C
ATOM   2121  O   THR   132      25.610  28.530  60.130  1.00  0.00           O
ATOM   2122  N   VAL   133      26.790  30.390  60.630  1.00  0.00           N
ATOM   2123  HN  VAL   133      27.670  30.640  61.030  1.00  0.00           H
ATOM   2124  CA  VAL   133      25.810  31.450  60.330  1.00  0.00           C
ATOM   2125  HA  VAL   133      25.260  31.020  59.510  1.00  0.00           H
ATOM   2126  CB  VAL   133      24.770  31.810  61.500  1.00  0.00           C
ATOM   2127  HB  VAL   133      24.190  30.880  61.700  1.00  0.00           H
ATOM   2128  CG1 VAL   133      25.480  32.220  62.800  1.00  0.00           C
ATOM   2129 1HG1 VAL   133      26.130  33.090  62.580  1.00  0.00           H
ATOM   2130 2HG1 VAL   133      24.820  32.570  63.630  1.00  0.00           H
ATOM   2131 3HG1 VAL   133      26.000  31.370  63.290  1.00  0.00           H
ATOM   2132  CG2 VAL   133      23.840  32.880  61.030  1.00  0.00           C
ATOM   2133 1HG2 VAL   133      23.120  33.140  61.850  1.00  0.00           H
ATOM   2134 2HG2 VAL   133      24.350  33.850  60.900  1.00  0.00           H
ATOM   2135 3HG2 VAL   133      23.340  32.560  60.090  1.00  0.00           H
ATOM   2136  C   VAL   133      26.570  32.660  59.700  1.00  0.00           C
ATOM   2137  O   VAL   133      27.500  33.090  60.370  1.00  0.00           O
ATOM   2138  N   ILE   134      26.160  33.030  58.480  1.00  0.00           N
ATOM   2139  HN  ILE   134      25.420  32.460  58.120  1.00  0.00           H
ATOM   2140  CA  ILE   134      26.420  34.330  57.830  1.00  0.00           C
ATOM   2141  HA  ILE   134      27.150  34.870  58.430  1.00  0.00           H
ATOM   2142  CB  ILE   134      26.930  34.280  56.330  1.00  0.00           C
ATOM   2143  HB  ILE   134      26.150  33.850  55.670  1.00  0.00           H
ATOM   2144  CG2 ILE   134      27.240  35.710  55.790  1.00  0.00           C
ATOM   2145 1HG2 ILE   134      27.680  35.660  54.770  1.00  0.00           H
ATOM   2146 2HG2 ILE   134      26.340  36.360  55.830  1.00  0.00           H
ATOM   2147 3HG2 ILE   134      27.900  36.300  56.460  1.00  0.00           H
ATOM   2148  CG1 ILE   134      28.200  33.330  56.200  1.00  0.00           C
ATOM   2149 1HG1 ILE   134      29.050  33.890  56.640  1.00  0.00           H
ATOM   2150 2HG1 ILE   134      28.130  32.380  56.770  1.00  0.00           H
ATOM   2151  CD  ILE   134      28.360  32.830  54.760  1.00  0.00           C
ATOM   2152  HD1 ILE   134      29.320  32.310  54.560  1.00  0.00           H
ATOM   2153  HD2 ILE   134      27.540  32.130  54.500  1.00  0.00           H
ATOM   2154  HD3 ILE   134      28.230  33.730  54.110  1.00  0.00           H
ATOM   2155  C   ILE   134      25.120  35.100  57.900  1.00  0.00           C
ATOM   2156  O   ILE   134      24.070  34.740  57.430  1.00  0.00           O
ATOM   2157  N   ARG   135      25.210  36.290  58.510  1.00  0.00           N
ATOM   2158  HN  ARG   135      26.140  36.600  58.700  1.00  0.00           H
ATOM   2159  CA  ARG   135      23.990  37.060  58.880  1.00  0.00           C
ATOM   2160  HA  ARG   135      23.200  36.360  59.050  1.00  0.00           H
ATOM   2161  CB  ARG   135      24.160  37.870  60.250  1.00  0.00           C
ATOM   2162  HB1 ARG   135      25.170  38.330  60.210  1.00  0.00           H
ATOM   2163  HB2 ARG   135      23.410  38.700  60.220  1.00  0.00           H
ATOM   2164  CG  ARG   135      23.950  37.080  61.500  1.00  0.00           C
ATOM   2165  HG1 ARG   135      24.540  36.140  61.410  1.00  0.00           H
ATOM   2166  HG2 ARG   135      24.410  37.700  62.310  1.00  0.00           H
ATOM   2167  CD  ARG   135      22.520  36.670  61.800  1.00  0.00           C
ATOM   2168  HD1 ARG   135      21.810  37.370  61.330  1.00  0.00           H
ATOM   2169  HD2 ARG   135      22.390  35.620  61.460  1.00  0.00           H
ATOM   2170  NE  ARG   135      22.370  36.660  63.320  1.00  0.00           N
ATOM   2171  HE  ARG   135      23.080  36.480  63.990  1.00  0.00           H
ATOM   2172  CZ  ARG   135      21.190  36.480  63.860  1.00  0.00           C
ATOM   2173  NH1 ARG   135      19.970  36.590  63.350  1.00  0.00           N
ATOM   2174 1HH1 ARG   135      19.850  37.210  62.560  1.00  0.00           H
ATOM   2175 2HH1 ARG   135      19.230  36.440  64.010  1.00  0.00           H
ATOM   2176  NH2 ARG   135      21.140  36.100  65.110  1.00  0.00           N
ATOM   2177 1HH2 ARG   135      22.010  36.060  65.600  1.00  0.00           H
ATOM   2178 2HH2 ARG   135      20.280  35.870  65.550  1.00  0.00           H
ATOM   2179  C   ARG   135      23.490  38.050  57.830  1.00  0.00           C
ATOM   2180  O   ARG   135      22.520  38.730  58.120  1.00  0.00           O
ATOM   2181  N   GLY   136      24.010  38.150  56.630  1.00  0.00           N
ATOM   2182  HN  GLY   136      24.870  37.680  56.440  1.00  0.00           H
ATOM   2183  CA  GLY   136      23.600  38.890  55.390  1.00  0.00           C
ATOM   2184  HA1 GLY   136      24.440  38.880  54.710  1.00  0.00           H
ATOM   2185  HA2 GLY   136      22.720  38.320  55.110  1.00  0.00           H
ATOM   2186  C   GLY   136      23.090  40.350  55.600  1.00  0.00           C
ATOM   2187  O   GLY   136      22.000  40.780  55.080  1.00  0.00           O
ATOM   2188  N   SER   137      23.840  41.200  56.290  1.00  0.00           N
ATOM   2189  HN  SER   137      24.760  40.920  56.580  1.00  0.00           H
ATOM   2190  CA  SER   137      23.390  42.480  56.760  1.00  0.00           C
ATOM   2191  HA  SER   137      22.320  42.580  56.950  1.00  0.00           H
ATOM   2192  CB  SER   137      24.070  42.710  58.080  1.00  0.00           C
ATOM   2193  HB1 SER   137      25.160  42.670  57.870  1.00  0.00           H
ATOM   2194  HB2 SER   137      23.790  43.710  58.450  1.00  0.00           H
ATOM   2195  OG  SER   137      23.580  41.680  58.970  1.00  0.00           O
ATOM   2196  HG1 SER   137      23.800  40.790  58.660  1.00  0.00           H
ATOM   2197  C   SER   137      23.860  43.500  55.690  1.00  0.00           C
ATOM   2198  O   SER   137      23.400  44.620  55.730  1.00  0.00           O
ATOM   2199  N   ARG   138      24.800  43.100  54.790  1.00  0.00           N
ATOM   2200  HN  ARG   138      25.130  42.160  54.880  1.00  0.00           H
ATOM   2201  CA  ARG   138      25.300  43.800  53.550  1.00  0.00           C
ATOM   2202  HA  ARG   138      24.400  44.240  53.120  1.00  0.00           H
ATOM   2203  CB  ARG   138      26.430  44.810  53.880  1.00  0.00           C
ATOM   2204  HB1 ARG   138      26.120  45.560  54.640  1.00  0.00           H
ATOM   2205  HB2 ARG   138      27.220  44.210  54.370  1.00  0.00           H
ATOM   2206  CG  ARG   138      26.980  45.590  52.650  1.00  0.00           C
ATOM   2207  HG1 ARG   138      27.570  44.870  52.050  1.00  0.00           H
ATOM   2208  HG2 ARG   138      26.100  46.020  52.110  1.00  0.00           H
ATOM   2209  CD  ARG   138      27.880  46.740  53.070  1.00  0.00           C
ATOM   2210  HD1 ARG   138      27.220  47.470  53.600  1.00  0.00           H
ATOM   2211  HD2 ARG   138      28.720  46.460  53.720  1.00  0.00           H
ATOM   2212  NE  ARG   138      28.370  47.290  51.740  1.00  0.00           N
ATOM   2213  HE  ARG   138      28.060  48.190  51.450  1.00  0.00           H
ATOM   2214  CZ  ARG   138      29.620  47.150  51.310  1.00  0.00           C
ATOM   2215  NH1 ARG   138      30.630  46.520  51.860  1.00  0.00           N
ATOM   2216 1HH1 ARG   138      30.280  45.990  52.640  1.00  0.00           H
ATOM   2217 2HH1 ARG   138      31.550  46.520  51.490  1.00  0.00           H
ATOM   2218  NH2 ARG   138      29.810  47.780  50.200  1.00  0.00           N
ATOM   2219 1HH2 ARG   138      29.000  48.170  49.750  1.00  0.00           H
ATOM   2220 2HH2 ARG   138      30.680  47.790  49.720  1.00  0.00           H
ATOM   2221  C   ARG   138      25.790  42.640  52.700  1.00  0.00           C
ATOM   2222  O   ARG   138      26.220  41.640  53.280  1.00  0.00           O
ATOM   2223  N   LEU   139      25.620  42.730  51.390  1.00  0.00           N
ATOM   2224  HN  LEU   139      25.500  43.610  50.910  1.00  0.00           H
ATOM   2225  CA  LEU   139      25.660  41.550  50.470  1.00  0.00           C
ATOM   2226  HA  LEU   139      26.190  40.740  50.940  1.00  0.00           H
ATOM   2227  CB  LEU   139      24.160  41.310  49.970  1.00  0.00           C
ATOM   2228  HB1 LEU   139      23.730  42.230  49.520  1.00  0.00           H
ATOM   2229  HB2 LEU   139      24.090  40.520  49.190  1.00  0.00           H
ATOM   2230  CG  LEU   139      23.200  40.870  51.170  1.00  0.00           C
ATOM   2231  HG  LEU   139      23.300  41.720  51.890  1.00  0.00           H
ATOM   2232  CD1 LEU   139      21.700  40.670  50.770  1.00  0.00           C
ATOM   2233 1HD1 LEU   139      21.360  41.590  50.260  1.00  0.00           H
ATOM   2234 2HD1 LEU   139      21.590  39.910  49.970  1.00  0.00           H
ATOM   2235 3HD1 LEU   139      20.960  40.400  51.560  1.00  0.00           H
ATOM   2236  CD2 LEU   139      23.790  39.740  51.950  1.00  0.00           C
ATOM   2237 1HD2 LEU   139      22.970  39.480  52.660  1.00  0.00           H
ATOM   2238 2HD2 LEU   139      23.850  38.820  51.330  1.00  0.00           H
ATOM   2239 3HD2 LEU   139      24.730  40.110  52.410  1.00  0.00           H
ATOM   2240  C   LEU   139      26.430  42.000  49.350  1.00  0.00           C
ATOM   2241  O   LEU   139      26.470  43.200  49.010  1.00  0.00           O
ATOM   2242  N   PHE   140      26.990  41.120  48.570  1.00  0.00           N
ATOM   2243  HN  PHE   140      26.890  40.140  48.760  1.00  0.00           H
ATOM   2244  CA  PHE   140      27.910  41.460  47.450  1.00  0.00           C
ATOM   2245  HA  PHE   140      28.090  42.520  47.460  1.00  0.00           H
ATOM   2246  CB  PHE   140      29.200  40.650  47.590  1.00  0.00           C
ATOM   2247  HB1 PHE   140      29.510  40.660  48.660  1.00  0.00           H
ATOM   2248  HB2 PHE   140      29.140  39.590  47.280  1.00  0.00           H
ATOM   2249  CG  PHE   140      30.320  41.250  46.680  1.00  0.00           C
ATOM   2250  CD1 PHE   140      30.900  42.470  47.110  1.00  0.00           C
ATOM   2251  HD1 PHE   140      30.650  43.060  47.990  1.00  0.00           H
ATOM   2252  CE1 PHE   140      31.970  42.990  46.390  1.00  0.00           C
ATOM   2253  HE1 PHE   140      32.510  43.820  46.830  1.00  0.00           H
ATOM   2254  CZ  PHE   140      32.450  42.350  45.250  1.00  0.00           C
ATOM   2255  HZ  PHE   140      33.360  42.650  44.750  1.00  0.00           H
ATOM   2256  CD2 PHE   140      30.750  40.630  45.500  1.00  0.00           C
ATOM   2257  HD2 PHE   140      30.400  39.660  45.170  1.00  0.00           H
ATOM   2258  CE2 PHE   140      31.730  41.270  44.750  1.00  0.00           C
ATOM   2259  HE2 PHE   140      32.150  40.780  43.900  1.00  0.00           H
ATOM   2260  C   PHE   140      27.150  41.180  46.140  1.00  0.00           C
ATOM   2261  O   PHE   140      26.920  40.050  45.760  1.00  0.00           O
ATOM   2262  N   PHE   141      26.700  42.280  45.390  1.00  0.00           N
ATOM   2263  HN  PHE   141      26.980  43.220  45.600  1.00  0.00           H
ATOM   2264  CA  PHE   141      25.720  42.290  44.340  1.00  0.00           C
ATOM   2265  HA  PHE   141      25.380  43.320  44.410  1.00  0.00           H
ATOM   2266  CB  PHE   141      26.430  42.190  42.970  1.00  0.00           C
ATOM   2267  HB1 PHE   141      26.800  41.170  42.800  1.00  0.00           H
ATOM   2268  HB2 PHE   141      25.610  42.580  42.340  1.00  0.00           H
ATOM   2269  CG  PHE   141      27.480  43.250  42.800  1.00  0.00           C
ATOM   2270  CD1 PHE   141      27.140  44.540  42.410  1.00  0.00           C
ATOM   2271  HD1 PHE   141      26.110  44.750  42.160  1.00  0.00           H
ATOM   2272  CE1 PHE   141      28.020  45.610  42.590  1.00  0.00           C
ATOM   2273  HE1 PHE   141      27.810  46.640  42.360  1.00  0.00           H
ATOM   2274  CZ  PHE   141      29.310  45.340  42.840  1.00  0.00           C
ATOM   2275  HZ  PHE   141      30.070  46.100  42.840  1.00  0.00           H
ATOM   2276  CD2 PHE   141      28.820  42.960  43.090  1.00  0.00           C
ATOM   2277  HD2 PHE   141      29.230  42.020  43.400  1.00  0.00           H
ATOM   2278  CE2 PHE   141      29.770  44.030  43.010  1.00  0.00           C
ATOM   2279  HE2 PHE   141      30.790  43.680  43.120  1.00  0.00           H
ATOM   2280  C   PHE   141      24.510  41.410  44.500  1.00  0.00           C
ATOM   2281  O   PHE   141      24.230  40.540  43.640  1.00  0.00           O
ATOM   2282  N   ASN   142      23.820  41.590  45.620  1.00  0.00           N
ATOM   2283  HN  ASN   142      24.210  42.240  46.260  1.00  0.00           H
ATOM   2284  CA  ASN   142      22.640  40.880  46.150  1.00  0.00           C
ATOM   2285  HA  ASN   142      22.250  41.530  46.930  1.00  0.00           H
ATOM   2286  CB  ASN   142      21.330  40.900  45.110  1.00  0.00           C
ATOM   2287  HB1 ASN   142      21.670  40.440  44.160  1.00  0.00           H
ATOM   2288  HB2 ASN   142      20.660  40.140  45.580  1.00  0.00           H
ATOM   2289  CG  ASN   142      20.740  42.230  44.860  1.00  0.00           C
ATOM   2290  OD1 ASN   142      21.300  43.300  45.260  1.00  0.00           O
ATOM   2291  ND2 ASN   142      19.500  42.230  44.360  1.00  0.00           N
ATOM   2292 1HD2 ASN   142      19.200  41.400  43.880  1.00  0.00           H
ATOM   2293 2HD2 ASN   142      18.920  43.030  44.370  1.00  0.00           H
ATOM   2294  C   ASN   142      22.920  39.450  46.760  1.00  0.00           C
ATOM   2295  O   ASN   142      22.010  38.730  47.300  1.00  0.00           O
ATOM   2296  N   TYR   143      24.200  39.020  46.750  1.00  0.00           N
ATOM   2297  HN  TYR   143      24.860  39.460  46.150  1.00  0.00           H
ATOM   2298  CA  TYR   143      24.470  37.690  47.330  1.00  0.00           C
ATOM   2299  HA  TYR   143      23.530  37.200  47.540  1.00  0.00           H
ATOM   2300  CB  TYR   143      25.220  36.650  46.350  1.00  0.00           C
ATOM   2301  HB1 TYR   143      26.160  37.120  46.010  1.00  0.00           H
ATOM   2302  HB2 TYR   143      25.480  35.660  46.770  1.00  0.00           H
ATOM   2303  CG  TYR   143      24.360  36.430  45.170  1.00  0.00           C
ATOM   2304  CD1 TYR   143      23.480  35.310  45.130  1.00  0.00           C
ATOM   2305  HD1 TYR   143      23.430  34.780  46.070  1.00  0.00           H
ATOM   2306  CE1 TYR   143      22.750  35.030  43.980  1.00  0.00           C
ATOM   2307  HE1 TYR   143      22.130  34.140  43.970  1.00  0.00           H
ATOM   2308  CZ  TYR   143      22.830  35.880  42.850  1.00  0.00           C
ATOM   2309  OH  TYR   143      22.170  35.620  41.630  1.00  0.00           O
ATOM   2310  HH  TYR   143      22.340  36.270  40.940  1.00  0.00           H
ATOM   2311  CD2 TYR   143      24.450  37.230  44.010  1.00  0.00           C
ATOM   2312  HD2 TYR   143      25.180  38.030  43.980  1.00  0.00           H
ATOM   2313  CE2 TYR   143      23.710  37.000  42.900  1.00  0.00           C
ATOM   2314  HE2 TYR   143      23.860  37.540  41.980  1.00  0.00           H
ATOM   2315  C   TYR   143      25.150  37.670  48.690  1.00  0.00           C
ATOM   2316  O   TYR   143      26.070  38.370  49.010  1.00  0.00           O
ATOM   2317  N   ALA   144      24.670  36.820  49.600  1.00  0.00           N
ATOM   2318  HN  ALA   144      23.860  36.240  49.540  1.00  0.00           H
ATOM   2319  CA  ALA   144      25.390  36.720  50.910  1.00  0.00           C
ATOM   2320  HA  ALA   144      25.690  37.720  51.150  1.00  0.00           H
ATOM   2321  CB  ALA   144      24.310  36.190  51.780  1.00  0.00           C
ATOM   2322  HB1 ALA   144      24.460  36.260  52.870  1.00  0.00           H
ATOM   2323  HB2 ALA   144      23.390  36.770  51.540  1.00  0.00           H
ATOM   2324  HB3 ALA   144      24.170  35.110  51.530  1.00  0.00           H
ATOM   2325  C   ALA   144      26.590  35.820  50.870  1.00  0.00           C
ATOM   2326  O   ALA   144      27.640  36.160  51.490  1.00  0.00           O
ATOM   2327  N   LEU   145      26.640  34.670  50.240  1.00  0.00           N
ATOM   2328  HN  LEU   145      25.870  34.350  49.680  1.00  0.00           H
ATOM   2329  CA  LEU   145      27.930  33.880  50.040  1.00  0.00           C
ATOM   2330  HA  LEU   145      28.760  34.370  50.530  1.00  0.00           H
ATOM   2331  CB  LEU   145      27.770  32.400  50.500  1.00  0.00           C
ATOM   2332  HB1 LEU   145      27.820  32.450  51.610  1.00  0.00           H
ATOM   2333  HB2 LEU   145      26.760  32.190  50.080  1.00  0.00           H
ATOM   2334  CG  LEU   145      28.700  31.290  49.960  1.00  0.00           C
ATOM   2335  HG  LEU   145      28.550  31.200  48.870  1.00  0.00           H
ATOM   2336  CD1 LEU   145      30.240  31.540  50.220  1.00  0.00           C
ATOM   2337 1HD1 LEU   145      30.680  32.520  49.940  1.00  0.00           H
ATOM   2338 2HD1 LEU   145      30.480  31.400  51.290  1.00  0.00           H
ATOM   2339 3HD1 LEU   145      30.700  30.730  49.630  1.00  0.00           H
ATOM   2340  CD2 LEU   145      28.280  29.940  50.650  1.00  0.00           C
ATOM   2341 1HD2 LEU   145      27.190  30.000  50.830  1.00  0.00           H
ATOM   2342 2HD2 LEU   145      28.500  29.120  49.940  1.00  0.00           H
ATOM   2343 3HD2 LEU   145      28.910  29.710  51.530  1.00  0.00           H
ATOM   2344  C   LEU   145      28.180  33.990  48.510  1.00  0.00           C
ATOM   2345  O   LEU   145      27.360  33.650  47.700  1.00  0.00           O
ATOM   2346  N   VAL   146      29.460  34.290  48.130  1.00  0.00           N
ATOM   2347  HN  VAL   146      30.070  34.620  48.850  1.00  0.00           H
ATOM   2348  CA  VAL   146      30.030  34.330  46.810  1.00  0.00           C
ATOM   2349  HA  VAL   146      29.250  33.940  46.170  1.00  0.00           H
ATOM   2350  CB  VAL   146      30.170  35.820  46.370  1.00  0.00           C
ATOM   2351  HB  VAL   146      30.900  36.320  47.030  1.00  0.00           H
ATOM   2352  CG1 VAL   146      30.740  35.910  44.950  1.00  0.00           C
ATOM   2353 1HG1 VAL   146      30.880  36.970  44.620  1.00  0.00           H
ATOM   2354 2HG1 VAL   146      31.660  35.290  44.890  1.00  0.00           H
ATOM   2355 3HG1 VAL   146      30.080  35.460  44.170  1.00  0.00           H
ATOM   2356  CG2 VAL   146      28.760  36.410  46.300  1.00  0.00           C
ATOM   2357 1HG2 VAL   146      28.820  37.430  45.890  1.00  0.00           H
ATOM   2358 2HG2 VAL   146      28.130  35.900  45.530  1.00  0.00           H
ATOM   2359 3HG2 VAL   146      28.340  36.520  47.320  1.00  0.00           H
ATOM   2360  C   VAL   146      31.390  33.520  46.790  1.00  0.00           C
ATOM   2361  O   VAL   146      32.290  33.910  47.560  1.00  0.00           O
ATOM   2362  N   ILE   147      31.460  32.520  45.840  1.00  0.00           N
ATOM   2363  HN  ILE   147      30.660  32.500  45.240  1.00  0.00           H
ATOM   2364  CA  ILE   147      32.700  31.880  45.490  1.00  0.00           C
ATOM   2365  HA  ILE   147      33.540  32.330  46.000  1.00  0.00           H
ATOM   2366  CB  ILE   147      32.730  30.360  46.000  1.00  0.00           C
ATOM   2367  HB  ILE   147      31.990  29.770  45.410  1.00  0.00           H
ATOM   2368  CG2 ILE   147      33.970  29.600  45.560  1.00  0.00           C
ATOM   2369 1HG2 ILE   147      34.160  29.760  44.480  1.00  0.00           H
ATOM   2370 2HG2 ILE   147      34.820  30.110  46.080  1.00  0.00           H
ATOM   2371 3HG2 ILE   147      33.860  28.540  45.860  1.00  0.00           H
ATOM   2372  CG1 ILE   147      32.400  30.240  47.500  1.00  0.00           C
ATOM   2373 1HG1 ILE   147      33.140  30.720  48.180  1.00  0.00           H
ATOM   2374 2HG1 ILE   147      31.400  30.700  47.650  1.00  0.00           H
ATOM   2375  CD  ILE   147      32.250  28.750  47.940  1.00  0.00           C
ATOM   2376  HD1 ILE   147      31.220  28.680  48.360  1.00  0.00           H
ATOM   2377  HD2 ILE   147      32.260  28.060  47.050  1.00  0.00           H
ATOM   2378  HD3 ILE   147      33.050  28.370  48.600  1.00  0.00           H
ATOM   2379  C   ILE   147      32.910  31.980  44.010  1.00  0.00           C
ATOM   2380  O   ILE   147      31.980  31.710  43.300  1.00  0.00           O
ATOM   2381  N   PHE   148      34.100  32.490  43.540  1.00  0.00           N
ATOM   2382  HN  PHE   148      34.830  32.690  44.210  1.00  0.00           H
ATOM   2383  CA  PHE   148      34.330  32.660  42.170  1.00  0.00           C
ATOM   2384  HA  PHE   148      33.690  32.040  41.560  1.00  0.00           H
ATOM   2385  CB  PHE   148      34.030  34.220  41.850  1.00  0.00           C
ATOM   2386  HB1 PHE   148      33.000  34.430  42.220  1.00  0.00           H
ATOM   2387  HB2 PHE   148      34.670  34.840  42.510  1.00  0.00           H
ATOM   2388  CG  PHE   148      34.210  34.730  40.380  1.00  0.00           C
ATOM   2389  CD1 PHE   148      34.540  36.030  40.000  1.00  0.00           C
ATOM   2390  HD1 PHE   148      34.940  36.760  40.680  1.00  0.00           H
ATOM   2391  CE1 PHE   148      34.550  36.370  38.640  1.00  0.00           C
ATOM   2392  HE1 PHE   148      34.950  37.340  38.350  1.00  0.00           H
ATOM   2393  CZ  PHE   148      33.980  35.490  37.660  1.00  0.00           C
ATOM   2394  HZ  PHE   148      33.840  35.870  36.660  1.00  0.00           H
ATOM   2395  CD2 PHE   148      33.640  33.890  39.410  1.00  0.00           C
ATOM   2396  HD2 PHE   148      33.110  32.990  39.680  1.00  0.00           H
ATOM   2397  CE2 PHE   148      33.440  34.280  38.100  1.00  0.00           C
ATOM   2398  HE2 PHE   148      32.820  33.670  37.460  1.00  0.00           H
ATOM   2399  C   PHE   148      35.830  32.370  41.800  1.00  0.00           C
ATOM   2400  O   PHE   148      36.740  32.700  42.590  1.00  0.00           O
ATOM   2401  N   GLU   149      36.050  31.700  40.680  1.00  0.00           N
ATOM   2402  HN  GLU   149      35.300  31.600  40.030  1.00  0.00           H
ATOM   2403  CA  GLU   149      37.400  31.460  40.040  1.00  0.00           C
ATOM   2404  HA  GLU   149      37.260  30.750  39.250  1.00  0.00           H
ATOM   2405  CB  GLU   149      37.820  32.790  39.390  1.00  0.00           C
ATOM   2406  HB1 GLU   149      37.780  33.640  40.120  1.00  0.00           H
ATOM   2407  HB2 GLU   149      38.880  32.810  39.080  1.00  0.00           H
ATOM   2408  CG  GLU   149      37.070  33.090  38.080  1.00  0.00           C
ATOM   2409  HG1 GLU   149      36.710  32.130  37.660  1.00  0.00           H
ATOM   2410  HG2 GLU   149      36.210  33.780  38.240  1.00  0.00           H
ATOM   2411  CD  GLU   149      37.960  33.750  37.040  1.00  0.00           C
ATOM   2412  OE1 GLU   149      38.680  34.660  37.420  1.00  0.00           O
ATOM   2413  OE2 GLU   149      38.040  33.300  35.860  1.00  0.00           O
ATOM   2414  C   GLU   149      38.520  30.800  40.880  1.00  0.00           C
ATOM   2415  O   GLU   149      39.740  31.060  40.880  1.00  0.00           O
ATOM   2416  N   MET   150      38.110  29.980  41.890  1.00  0.00           N
ATOM   2417  HN  MET   150      37.160  29.910  42.190  1.00  0.00           H
ATOM   2418  CA  MET   150      38.920  29.030  42.690  1.00  0.00           C
ATOM   2419  HA  MET   150      39.750  29.570  43.110  1.00  0.00           H
ATOM   2420  CB  MET   150      38.090  28.410  43.880  1.00  0.00           C
ATOM   2421  HB1 MET   150      37.250  27.860  43.420  1.00  0.00           H
ATOM   2422  HB2 MET   150      38.740  27.800  44.550  1.00  0.00           H
ATOM   2423  CG  MET   150      37.440  29.530  44.760  1.00  0.00           C
ATOM   2424  HG1 MET   150      36.840  30.160  44.060  1.00  0.00           H
ATOM   2425  HG2 MET   150      36.810  29.030  45.520  1.00  0.00           H
ATOM   2426  SD  MET   150      38.540  30.620  45.630  1.00  0.00           S
ATOM   2427  CE  MET   150      38.680  29.830  47.230  1.00  0.00           C
ATOM   2428  HE1 MET   150      39.380  30.450  47.850  1.00  0.00           H
ATOM   2429  HE2 MET   150      37.690  29.840  47.750  1.00  0.00           H
ATOM   2430  HE3 MET   150      39.040  28.790  47.220  1.00  0.00           H
ATOM   2431  C   MET   150      39.590  27.870  41.890  1.00  0.00           C
ATOM   2432  O   MET   150      39.210  27.460  40.750  1.00  0.00           O
ATOM   2433  N   VAL   151      40.590  27.330  42.470  1.00  0.00           N
ATOM   2434  HN  VAL   151      40.850  27.440  43.420  1.00  0.00           H
ATOM   2435  CA  VAL   151      41.580  26.490  41.790  1.00  0.00           C
ATOM   2436  HA  VAL   151      41.200  26.240  40.810  1.00  0.00           H
ATOM   2437  CB  VAL   151      42.900  27.260  41.440  1.00  0.00           C
ATOM   2438  HB  VAL   151      42.740  28.130  40.760  1.00  0.00           H
ATOM   2439  CG1 VAL   151      43.430  27.930  42.700  1.00  0.00           C
ATOM   2440 1HG1 VAL   151      42.690  28.710  42.940  1.00  0.00           H
ATOM   2441 2HG1 VAL   151      43.650  27.270  43.570  1.00  0.00           H
ATOM   2442 3HG1 VAL   151      44.320  28.520  42.380  1.00  0.00           H
ATOM   2443  CG2 VAL   151      43.970  26.360  40.830  1.00  0.00           C
ATOM   2444 1HG2 VAL   151      44.290  25.570  41.540  1.00  0.00           H
ATOM   2445 2HG2 VAL   151      43.650  25.830  39.910  1.00  0.00           H
ATOM   2446 3HG2 VAL   151      44.880  26.860  40.420  1.00  0.00           H
ATOM   2447  C   VAL   151      41.830  25.240  42.550  1.00  0.00           C
ATOM   2448  O   VAL   151      41.890  25.250  43.770  1.00  0.00           O
ATOM   2449  N   HIS   152      41.920  24.060  41.910  1.00  0.00           N
ATOM   2450  HN  HIS   152      42.040  24.170  40.920  1.00  0.00           H
ATOM   2451  CA  HIS   152      42.010  22.700  42.390  1.00  0.00           C
ATOM   2452  HA  HIS   152      41.610  22.160  41.560  1.00  0.00           H
ATOM   2453  CB  HIS   152      43.600  22.360  42.650  1.00  0.00           C
ATOM   2454  HB1 HIS   152      43.930  22.840  43.590  1.00  0.00           H
ATOM   2455  HB2 HIS   152      43.650  21.270  42.880  1.00  0.00           H
ATOM   2456  ND1 HIS   152      44.230  22.450  40.230  1.00  0.00           N
ATOM   2457  CG  HIS   152      44.540  22.710  41.550  1.00  0.00           C
ATOM   2458  CE1 HIS   152      45.250  22.950  39.550  1.00  0.00           C
ATOM   2459  HE1 HIS   152      45.260  22.980  38.460  1.00  0.00           H
ATOM   2460  NE2 HIS   152      46.280  23.390  40.350  1.00  0.00           N
ATOM   2461  HE2 HIS   152      47.090  23.890  40.040  1.00  0.00           H
ATOM   2462  CD2 HIS   152      45.820  23.260  41.670  1.00  0.00           C
ATOM   2463  HD2 HIS   152      46.360  23.540  42.560  1.00  0.00           H
ATOM   2464  C   HIS   152      41.320  22.220  43.680  1.00  0.00           C
ATOM   2465  O   HIS   152      41.840  21.430  44.410  1.00  0.00           O
ATOM   2466  N   LEU   153      40.070  22.660  43.860  1.00  0.00           N
ATOM   2467  HN  LEU   153      39.620  23.180  43.140  1.00  0.00           H
ATOM   2468  CA  LEU   153      39.260  22.430  45.080  1.00  0.00           C
ATOM   2469  HA  LEU   153      39.880  22.640  45.930  1.00  0.00           H
ATOM   2470  CB  LEU   153      37.920  23.130  45.060  1.00  0.00           C
ATOM   2471  HB1 LEU   153      37.390  22.950  44.100  1.00  0.00           H
ATOM   2472  HB2 LEU   153      37.180  22.750  45.790  1.00  0.00           H
ATOM   2473  CG  LEU   153      37.950  24.670  45.250  1.00  0.00           C
ATOM   2474  HG  LEU   153      38.530  25.060  44.380  1.00  0.00           H
ATOM   2475  CD1 LEU   153      36.530  25.240  45.150  1.00  0.00           C
ATOM   2476 1HD1 LEU   153      35.930  24.730  45.940  1.00  0.00           H
ATOM   2477 2HD1 LEU   153      36.470  26.350  45.270  1.00  0.00           H
ATOM   2478 3HD1 LEU   153      36.090  25.010  44.160  1.00  0.00           H
ATOM   2479  CD2 LEU   153      38.530  25.090  46.570  1.00  0.00           C
ATOM   2480 1HD2 LEU   153      39.590  24.780  46.710  1.00  0.00           H
ATOM   2481 2HD2 LEU   153      38.400  26.190  46.510  1.00  0.00           H
ATOM   2482 3HD2 LEU   153      37.860  24.710  47.360  1.00  0.00           H
ATOM   2483  C   LEU   153      38.960  20.970  45.130  1.00  0.00           C
ATOM   2484  O   LEU   153      38.940  20.240  44.160  1.00  0.00           O
ATOM   2485  N   LYS   154      38.740  20.430  46.390  1.00  0.00           N
ATOM   2486  HN  LYS   154      38.780  20.960  47.230  1.00  0.00           H
ATOM   2487  CA  LYS   154      38.130  19.170  46.630  1.00  0.00           C
ATOM   2488  HA  LYS   154      38.270  18.450  45.830  1.00  0.00           H
ATOM   2489  CB  LYS   154      38.930  18.530  47.780  1.00  0.00           C
ATOM   2490  HB1 LYS   154      38.970  19.300  48.580  1.00  0.00           H
ATOM   2491  HB2 LYS   154      38.450  17.560  48.020  1.00  0.00           H
ATOM   2492  CG  LYS   154      40.320  18.130  47.390  1.00  0.00           C
ATOM   2493  HG1 LYS   154      40.240  17.310  46.640  1.00  0.00           H
ATOM   2494  HG2 LYS   154      40.840  18.970  46.880  1.00  0.00           H
ATOM   2495  CD  LYS   154      41.140  17.660  48.640  1.00  0.00           C
ATOM   2496  HD1 LYS   154      41.090  18.460  49.400  1.00  0.00           H
ATOM   2497  HD2 LYS   154      40.570  16.860  49.150  1.00  0.00           H
ATOM   2498  CE  LYS   154      42.660  17.400  48.480  1.00  0.00           C
ATOM   2499  HE1 LYS   154      43.220  18.210  47.960  1.00  0.00           H
ATOM   2500  HE2 LYS   154      43.290  17.170  49.370  1.00  0.00           H
ATOM   2501  NZ  LYS   154      42.750  16.230  47.570  1.00  0.00           N
ATOM   2502  HZ1 LYS   154      43.680  15.780  47.640  1.00  0.00           H
ATOM   2503  HZ2 LYS   154      42.100  15.480  47.900  1.00  0.00           H
ATOM   2504  HZ3 LYS   154      42.560  16.550  46.600  1.00  0.00           H
ATOM   2505  C   LYS   154      36.660  19.300  47.020  1.00  0.00           C
ATOM   2506  O   LYS   154      35.910  19.940  46.330  1.00  0.00           O
ATOM   2507  N   GLU   155      36.200  18.800  48.120  1.00  0.00           N
ATOM   2508  HN  GLU   155      36.700  18.160  48.700  1.00  0.00           H
ATOM   2509  CA  GLU   155      34.910  19.100  48.660  1.00  0.00           C
ATOM   2510  HA  GLU   155      34.230  18.810  47.880  1.00  0.00           H
ATOM   2511  CB  GLU   155      34.770  18.200  49.900  1.00  0.00           C
ATOM   2512  HB1 GLU   155      35.640  18.400  50.550  1.00  0.00           H
ATOM   2513  HB2 GLU   155      33.880  18.550  50.470  1.00  0.00           H
ATOM   2514  CG  GLU   155      34.580  16.670  49.590  1.00  0.00           C
ATOM   2515  HG1 GLU   155      33.630  16.520  49.040  1.00  0.00           H
ATOM   2516  HG2 GLU   155      35.470  16.310  49.060  1.00  0.00           H
ATOM   2517  CD  GLU   155      34.440  15.860  50.880  1.00  0.00           C
ATOM   2518  OE1 GLU   155      33.270  15.620  51.350  1.00  0.00           O
ATOM   2519  OE2 GLU   155      35.500  15.420  51.370  1.00  0.00           O
ATOM   2520  C   GLU   155      34.620  20.590  48.970  1.00  0.00           C
ATOM   2521  O   GLU   155      35.560  21.270  49.300  1.00  0.00           O
ATOM   2522  N   LEU   156      33.400  21.080  48.900  1.00  0.00           N
ATOM   2523  HN  LEU   156      32.620  20.530  48.620  1.00  0.00           H
ATOM   2524  CA  LEU   156      33.000  22.460  49.250  1.00  0.00           C
ATOM   2525  HA  LEU   156      33.510  23.070  48.530  1.00  0.00           H
ATOM   2526  CB  LEU   156      31.450  22.410  49.060  1.00  0.00           C
ATOM   2527  HB1 LEU   156      31.120  22.000  48.070  1.00  0.00           H
ATOM   2528  HB2 LEU   156      31.040  21.660  49.780  1.00  0.00           H
ATOM   2529  CG  LEU   156      30.780  23.830  49.230  1.00  0.00           C
ATOM   2530  HG  LEU   156      31.160  24.290  50.170  1.00  0.00           H
ATOM   2531  CD1 LEU   156      31.200  24.770  48.030  1.00  0.00           C
ATOM   2532 1HD1 LEU   156      30.990  24.300  47.050  1.00  0.00           H
ATOM   2533 2HD1 LEU   156      30.700  25.750  48.150  1.00  0.00           H
ATOM   2534 3HD1 LEU   156      32.300  24.970  48.060  1.00  0.00           H
ATOM   2535  CD2 LEU   156      29.280  23.720  49.270  1.00  0.00           C
ATOM   2536 1HD2 LEU   156      29.100  23.230  50.260  1.00  0.00           H
ATOM   2537 2HD2 LEU   156      28.820  24.720  49.280  1.00  0.00           H
ATOM   2538 3HD2 LEU   156      29.040  23.070  48.410  1.00  0.00           H
ATOM   2539  C   LEU   156      33.420  22.760  50.690  1.00  0.00           C
ATOM   2540  O   LEU   156      34.210  23.660  50.950  1.00  0.00           O
ATOM   2541  N   GLY   157      33.070  21.930  51.600  1.00  0.00           N
ATOM   2542  HN  GLY   157      32.410  21.200  51.430  1.00  0.00           H
ATOM   2543  CA  GLY   157      33.620  21.950  52.920  1.00  0.00           C
ATOM   2544  HA1 GLY   157      33.870  20.930  53.160  1.00  0.00           H
ATOM   2545  HA2 GLY   157      34.430  22.670  52.910  1.00  0.00           H
ATOM   2546  C   GLY   157      32.710  22.450  53.990  1.00  0.00           C
ATOM   2547  O   GLY   157      33.160  22.710  55.110  1.00  0.00           O
ATOM   2548  N   LEU   158      31.450  22.630  53.680  1.00  0.00           N
ATOM   2549  HN  LEU   158      31.270  22.180  52.810  1.00  0.00           H
ATOM   2550  CA  LEU   158      30.530  23.400  54.490  1.00  0.00           C
ATOM   2551  HA  LEU   158      31.050  24.050  55.190  1.00  0.00           H
ATOM   2552  CB  LEU   158      29.680  24.240  53.600  1.00  0.00           C
ATOM   2553  HB1 LEU   158      29.450  23.670  52.680  1.00  0.00           H
ATOM   2554  HB2 LEU   158      28.730  24.470  54.120  1.00  0.00           H
ATOM   2555  CG  LEU   158      30.400  25.550  53.080  1.00  0.00           C
ATOM   2556  HG  LEU   158      31.200  25.110  52.440  1.00  0.00           H
ATOM   2557  CD1 LEU   158      29.520  26.390  52.040  1.00  0.00           C
ATOM   2558 1HD1 LEU   158      29.540  25.920  51.040  1.00  0.00           H
ATOM   2559 2HD1 LEU   158      28.480  26.440  52.420  1.00  0.00           H
ATOM   2560 3HD1 LEU   158      29.920  27.410  51.890  1.00  0.00           H
ATOM   2561  CD2 LEU   158      30.860  26.470  54.260  1.00  0.00           C
ATOM   2562 1HD2 LEU   158      31.100  27.470  53.860  1.00  0.00           H
ATOM   2563 2HD2 LEU   158      30.030  26.490  55.000  1.00  0.00           H
ATOM   2564 3HD2 LEU   158      31.750  26.110  54.830  1.00  0.00           H
ATOM   2565  C   LEU   158      29.520  22.490  55.360  1.00  0.00           C
ATOM   2566  O   LEU   158      28.390  22.920  55.740  1.00  0.00           O
ATOM   2567  N   TYR   159      29.990  21.290  55.780  1.00  0.00           N
ATOM   2568  HN  TYR   159      30.890  20.980  55.490  1.00  0.00           H
ATOM   2569  CA  TYR   159      29.380  20.380  56.810  1.00  0.00           C
ATOM   2570  HA  TYR   159      28.630  19.880  56.220  1.00  0.00           H
ATOM   2571  CB  TYR   159      30.320  19.330  57.400  1.00  0.00           C
ATOM   2572  HB1 TYR   159      31.130  19.820  57.980  1.00  0.00           H
ATOM   2573  HB2 TYR   159      29.810  18.750  58.200  1.00  0.00           H
ATOM   2574  CG  TYR   159      31.130  18.440  56.470  1.00  0.00           C
ATOM   2575  CD1 TYR   159      30.800  18.190  55.140  1.00  0.00           C
ATOM   2576  HD1 TYR   159      30.010  18.690  54.620  1.00  0.00           H
ATOM   2577  CE1 TYR   159      31.590  17.390  54.280  1.00  0.00           C
ATOM   2578  HE1 TYR   159      31.350  17.150  53.250  1.00  0.00           H
ATOM   2579  CZ  TYR   159      32.710  16.700  54.850  1.00  0.00           C
ATOM   2580  OH  TYR   159      33.530  15.940  53.960  1.00  0.00           O
ATOM   2581  HH  TYR   159      33.200  15.870  53.060  1.00  0.00           H
ATOM   2582  CD2 TYR   159      32.260  17.740  56.950  1.00  0.00           C
ATOM   2583  HD2 TYR   159      32.480  17.960  57.990  1.00  0.00           H
ATOM   2584  CE2 TYR   159      32.980  16.890  56.140  1.00  0.00           C
ATOM   2585  HE2 TYR   159      33.880  16.420  56.460  1.00  0.00           H
ATOM   2586  C   TYR   159      28.620  21.100  57.930  1.00  0.00           C
ATOM   2587  O   TYR   159      27.510  20.670  58.240  1.00  0.00           O
ATOM   2588  N   ASN   160      29.180  22.150  58.500  1.00  0.00           N
ATOM   2589  HN  ASN   160      30.110  22.360  58.190  1.00  0.00           H
ATOM   2590  CA  ASN   160      28.610  22.730  59.680  1.00  0.00           C
ATOM   2591  HA  ASN   160      27.740  22.180  60.000  1.00  0.00           H
ATOM   2592  CB  ASN   160      29.670  22.680  60.810  1.00  0.00           C
ATOM   2593  HB1 ASN   160      30.520  23.320  60.450  1.00  0.00           H
ATOM   2594  HB2 ASN   160      29.220  23.050  61.760  1.00  0.00           H
ATOM   2595  CG  ASN   160      30.120  21.310  61.180  1.00  0.00           C
ATOM   2596  OD1 ASN   160      29.400  20.320  61.020  1.00  0.00           O
ATOM   2597  ND2 ASN   160      31.410  21.170  61.540  1.00  0.00           N
ATOM   2598 1HD2 ASN   160      31.920  22.010  61.700  1.00  0.00           H
ATOM   2599 2HD2 ASN   160      31.820  20.260  61.580  1.00  0.00           H
ATOM   2600  C   ASN   160      28.060  24.150  59.440  1.00  0.00           C
ATOM   2601  O   ASN   160      27.740  24.810  60.450  1.00  0.00           O
ATOM   2602  N   LEU   161      27.740  24.580  58.190  1.00  0.00           N
ATOM   2603  HN  LEU   161      28.130  24.090  57.410  1.00  0.00           H
ATOM   2604  CA  LEU   161      26.870  25.780  57.950  1.00  0.00           C
ATOM   2605  HA  LEU   161      27.190  26.480  58.700  1.00  0.00           H
ATOM   2606  CB  LEU   161      27.120  26.350  56.500  1.00  0.00           C
ATOM   2607  HB1 LEU   161      28.240  26.320  56.420  1.00  0.00           H
ATOM   2608  HB2 LEU   161      26.660  25.650  55.770  1.00  0.00           H
ATOM   2609  CG  LEU   161      26.660  27.790  56.220  1.00  0.00           C
ATOM   2610  HG  LEU   161      25.550  27.800  56.340  1.00  0.00           H
ATOM   2611  CD1 LEU   161      27.260  28.810  57.170  1.00  0.00           C
ATOM   2612 1HD1 LEU   161      26.850  28.640  58.190  1.00  0.00           H
ATOM   2613 2HD1 LEU   161      28.360  28.670  57.240  1.00  0.00           H
ATOM   2614 3HD1 LEU   161      27.110  29.870  56.890  1.00  0.00           H
ATOM   2615  CD2 LEU   161      26.840  28.280  54.740  1.00  0.00           C
ATOM   2616 1HD2 LEU   161      25.950  28.180  54.090  1.00  0.00           H
ATOM   2617 2HD2 LEU   161      27.160  29.350  54.610  1.00  0.00           H
ATOM   2618 3HD2 LEU   161      27.640  27.730  54.220  1.00  0.00           H
ATOM   2619  C   LEU   161      25.300  25.560  58.110  1.00  0.00           C
ATOM   2620  O   LEU   161      24.690  24.910  57.290  1.00  0.00           O
ATOM   2621  N   MET   162      24.670  26.090  59.200  1.00  0.00           N
ATOM   2622  HN  MET   162      25.160  26.700  59.810  1.00  0.00           H
ATOM   2623  CA  MET   162      23.260  25.840  59.600  1.00  0.00           C
ATOM   2624  HA  MET   162      22.870  24.950  59.130  1.00  0.00           H
ATOM   2625  CB  MET   162      23.120  25.740  61.150  1.00  0.00           C
ATOM   2626  HB1 MET   162      23.370  26.690  61.660  1.00  0.00           H
ATOM   2627  HB2 MET   162      22.040  25.610  61.340  1.00  0.00           H
ATOM   2628  CG  MET   162      23.960  24.560  61.670  1.00  0.00           C
ATOM   2629  HG1 MET   162      24.990  24.570  61.260  1.00  0.00           H
ATOM   2630  HG2 MET   162      23.990  24.600  62.780  1.00  0.00           H
ATOM   2631  SD  MET   162      23.320  22.950  61.290  1.00  0.00           S
ATOM   2632  CE  MET   162      24.900  22.080  61.090  1.00  0.00           C
ATOM   2633  HE1 MET   162      25.590  22.620  60.430  1.00  0.00           H
ATOM   2634  HE2 MET   162      25.390  22.010  62.080  1.00  0.00           H
ATOM   2635  HE3 MET   162      24.740  21.090  60.600  1.00  0.00           H
ATOM   2636  C   MET   162      22.440  26.970  59.110  1.00  0.00           C
ATOM   2637  O   MET   162      21.220  27.030  59.300  1.00  0.00           O
ATOM   2638  N   NLG   163      23.040  28.000  58.460  1.00  0.00           N
ATOM   2639  HN  NLG   163      23.990  27.970  58.180  1.00  0.00           H
ATOM   2640  CA  NLG   163      22.280  29.230  58.230  1.00  0.00           C
ATOM   2641  HA  NLG   163      21.390  28.990  57.660  1.00  0.00           H
ATOM   2642  CB  NLG   163      21.850  29.940  59.540  1.00  0.00           C
ATOM   2643  HB1 NLG   163      21.640  29.220  60.350  1.00  0.00           H
ATOM   2644  HB2 NLG   163      22.560  30.700  59.940  1.00  0.00           H
ATOM   2645  CG  NLG   163      20.560  30.660  59.260  1.00  0.00           C
ATOM   2646  OD1 NLG   163      20.420  31.900  59.280  1.00  0.00           O
ATOM   2647  ND2 NLG   163      19.540  29.820  58.980  1.00  0.00           N
ATOM   2648  HD2 NLG   163      19.690  28.940  58.550  1.00  0.00           H
ATOM   2649  C   NLG   163      22.970  30.250  57.350  1.00  0.00           C
ATOM   2650  O   NLG   163      24.070  30.690  57.620  1.00  0.00           O
ATOM   2651  N   ILE   164      22.270  30.680  56.300  1.00  0.00           N
ATOM   2652  HN  ILE   164      21.470  30.170  55.970  1.00  0.00           H
ATOM   2653  CA  ILE   164      22.470  32.060  55.840  1.00  0.00           C
ATOM   2654  HA  ILE   164      23.180  32.510  56.530  1.00  0.00           H
ATOM   2655  CB  ILE   164      23.030  32.020  54.430  1.00  0.00           C
ATOM   2656  HB  ILE   164      22.280  31.590  53.720  1.00  0.00           H
ATOM   2657  CG2 ILE   164      23.020  33.510  54.030  1.00  0.00           C
ATOM   2658 1HG2 ILE   164      23.500  33.970  54.930  1.00  0.00           H
ATOM   2659 2HG2 ILE   164      23.600  33.690  53.100  1.00  0.00           H
ATOM   2660 3HG2 ILE   164      22.000  33.910  53.910  1.00  0.00           H
ATOM   2661  CG1 ILE   164      24.490  31.420  54.340  1.00  0.00           C
ATOM   2662 1HG1 ILE   164      25.130  31.930  55.090  1.00  0.00           H
ATOM   2663 2HG1 ILE   164      24.450  30.350  54.650  1.00  0.00           H
ATOM   2664  CD  ILE   164      25.040  31.500  52.920  1.00  0.00           C
ATOM   2665  HD1 ILE   164      25.260  32.550  52.650  1.00  0.00           H
ATOM   2666  HD2 ILE   164      25.950  30.860  52.860  1.00  0.00           H
ATOM   2667  HD3 ILE   164      24.350  31.010  52.190  1.00  0.00           H
ATOM   2668  C   ILE   164      21.130  32.680  55.980  1.00  0.00           C
ATOM   2669  O   ILE   164      20.070  32.050  55.710  1.00  0.00           O
ATOM   2670  N   THR   165      21.100  33.870  56.600  1.00  0.00           N
ATOM   2671  HN  THR   165      21.930  34.250  57.000  1.00  0.00           H
ATOM   2672  CA  THR   165      19.890  34.530  57.040  1.00  0.00           C
ATOM   2673  HA  THR   165      19.190  33.760  57.350  1.00  0.00           H
ATOM   2674  CB  THR   165      20.220  35.440  58.220  1.00  0.00           C
ATOM   2675  HB  THR   165      20.880  36.260  57.890  1.00  0.00           H
ATOM   2676  OG1 THR   165      21.030  34.790  59.190  1.00  0.00           O
ATOM   2677  HG1 THR   165      20.680  33.900  59.330  1.00  0.00           H
ATOM   2678  CG2 THR   165      18.960  35.860  58.980  1.00  0.00           C
ATOM   2679 1HG2 THR   165      18.280  34.980  59.060  1.00  0.00           H
ATOM   2680 2HG2 THR   165      19.210  36.270  59.980  1.00  0.00           H
ATOM   2681 3HG2 THR   165      18.480  36.760  58.520  1.00  0.00           H
ATOM   2682  C   THR   165      19.370  35.480  55.970  1.00  0.00           C
ATOM   2683  O   THR   165      19.860  36.550  55.590  1.00  0.00           O
ATOM   2684  N   ARG   166      18.280  35.010  55.320  1.00  0.00           N
ATOM   2685  HN  ARG   166      17.830  34.230  55.740  1.00  0.00           H
ATOM   2686  CA  ARG   166      17.430  35.730  54.360  1.00  0.00           C
ATOM   2687  HA  ARG   166      16.580  35.100  54.170  1.00  0.00           H
ATOM   2688  CB  ARG   166      16.950  37.170  54.750  1.00  0.00           C
ATOM   2689  HB1 ARG   166      17.760  37.940  54.800  1.00  0.00           H
ATOM   2690  HB2 ARG   166      16.260  37.560  53.960  1.00  0.00           H
ATOM   2691  CG  ARG   166      16.000  37.190  55.970  1.00  0.00           C
ATOM   2692  HG1 ARG   166      16.600  36.980  56.890  1.00  0.00           H
ATOM   2693  HG2 ARG   166      15.580  38.200  56.160  1.00  0.00           H
ATOM   2694  CD  ARG   166      14.940  36.100  55.950  1.00  0.00           C
ATOM   2695  HD1 ARG   166      15.440  35.120  55.900  1.00  0.00           H
ATOM   2696  HD2 ARG   166      14.350  36.220  56.880  1.00  0.00           H
ATOM   2697  NE  ARG   166      13.980  36.360  54.820  1.00  0.00           N
ATOM   2698  HE  ARG   166      13.920  37.300  54.490  1.00  0.00           H
ATOM   2699  CZ  ARG   166      13.070  35.570  54.350  1.00  0.00           C
ATOM   2700  NH1 ARG   166      13.060  34.290  54.530  1.00  0.00           N
ATOM   2701 1HH1 ARG   166      13.750  33.780  55.030  1.00  0.00           H
ATOM   2702 2HH1 ARG   166      12.440  33.810  53.920  1.00  0.00           H
ATOM   2703  NH2 ARG   166      12.300  36.110  53.400  1.00  0.00           N
ATOM   2704 1HH2 ARG   166      12.320  37.100  53.250  1.00  0.00           H
ATOM   2705 2HH2 ARG   166      11.960  35.470  52.720  1.00  0.00           H
ATOM   2706  C   ARG   166      18.030  35.710  52.980  1.00  0.00           C
ATOM   2707  O   ARG   166      17.420  36.320  52.100  1.00  0.00           O
ATOM   2708  N   GLY   167      19.160  35.020  52.740  1.00  0.00           N
ATOM   2709  HN  GLY   167      19.420  34.370  53.450  1.00  0.00           H
ATOM   2710  CA  GLY   167      20.040  35.130  51.580  1.00  0.00           C
ATOM   2711  HA1 GLY   167      19.630  35.810  50.850  1.00  0.00           H
ATOM   2712  HA2 GLY   167      21.010  35.320  52.020  1.00  0.00           H
ATOM   2713  C   GLY   167      20.180  33.910  50.750  1.00  0.00           C
ATOM   2714  O   GLY   167      19.320  33.060  50.720  1.00  0.00           O
ATOM   2715  N   SER   168      21.190  33.940  49.830  1.00  0.00           N
ATOM   2716  HN  SER   168      21.760  34.740  49.760  1.00  0.00           H
ATOM   2717  CA  SER   168      21.440  32.980  48.780  1.00  0.00           C
ATOM   2718  HA  SER   168      21.100  31.970  48.970  1.00  0.00           H
ATOM   2719  CB  SER   168      20.680  33.280  47.520  1.00  0.00           C
ATOM   2720  HB1 SER   168      20.860  32.540  46.700  1.00  0.00           H
ATOM   2721  HB2 SER   168      19.600  33.100  47.730  1.00  0.00           H
ATOM   2722  OG  SER   168      20.850  34.610  46.970  1.00  0.00           O
ATOM   2723  HG1 SER   168      20.440  35.230  47.580  1.00  0.00           H
ATOM   2724  C   SER   168      22.900  32.820  48.400  1.00  0.00           C
ATOM   2725  O   SER   168      23.790  33.630  48.800  1.00  0.00           O
ATOM   2726  N   VAL   169      23.200  31.730  47.630  1.00  0.00           N
ATOM   2727  HN  VAL   169      22.490  31.180  47.200  1.00  0.00           H
ATOM   2728  CA  VAL   169      24.580  31.410  47.240  1.00  0.00           C
ATOM   2729  HA  VAL   169      25.270  32.180  47.550  1.00  0.00           H
ATOM   2730  CB  VAL   169      25.200  30.120  47.760  1.00  0.00           C
ATOM   2731  HB  VAL   169      26.310  30.250  47.660  1.00  0.00           H
ATOM   2732  CG1 VAL   169      24.910  29.900  49.280  1.00  0.00           C
ATOM   2733 1HG1 VAL   169      23.820  29.820  49.480  1.00  0.00           H
ATOM   2734 2HG1 VAL   169      25.410  29.000  49.700  1.00  0.00           H
ATOM   2735 3HG1 VAL   169      25.270  30.750  49.900  1.00  0.00           H
ATOM   2736  CG2 VAL   169      24.690  28.910  46.960  1.00  0.00           C
ATOM   2737 1HG2 VAL   169      23.610  29.080  46.780  1.00  0.00           H
ATOM   2738 2HG2 VAL   169      24.970  28.760  45.890  1.00  0.00           H
ATOM   2739 3HG2 VAL   169      24.890  27.940  47.440  1.00  0.00           H
ATOM   2740  C   VAL   169      24.760  31.650  45.740  1.00  0.00           C
ATOM   2741  O   VAL   169      23.830  31.380  44.960  1.00  0.00           O
ATOM   2742  N   ARG   170      25.970  32.110  45.380  1.00  0.00           N
ATOM   2743  HN  ARG   170      26.580  32.400  46.130  1.00  0.00           H
ATOM   2744  CA  ARG   170      26.350  32.350  44.020  1.00  0.00           C
ATOM   2745  HA  ARG   170      25.590  31.950  43.370  1.00  0.00           H
ATOM   2746  CB  ARG   170      26.460  33.830  43.890  1.00  0.00           C
ATOM   2747  HB1 ARG   170      25.520  34.320  44.240  1.00  0.00           H
ATOM   2748  HB2 ARG   170      27.300  34.250  44.480  1.00  0.00           H
ATOM   2749  CG  ARG   170      26.750  34.320  42.450  1.00  0.00           C
ATOM   2750  HG1 ARG   170      27.370  33.530  41.960  1.00  0.00           H
ATOM   2751  HG2 ARG   170      25.780  34.550  41.950  1.00  0.00           H
ATOM   2752  CD  ARG   170      27.600  35.610  42.470  1.00  0.00           C
ATOM   2753  HD1 ARG   170      27.010  36.340  43.050  1.00  0.00           H
ATOM   2754  HD2 ARG   170      28.580  35.580  42.990  1.00  0.00           H
ATOM   2755  NE  ARG   170      27.630  36.360  41.140  1.00  0.00           N
ATOM   2756  HE  ARG   170      27.130  37.220  40.970  1.00  0.00           H
ATOM   2757  CZ  ARG   170      28.000  35.780  40.040  1.00  0.00           C
ATOM   2758  NH1 ARG   170      28.820  34.700  40.050  1.00  0.00           N
ATOM   2759 1HH1 ARG   170      29.190  34.330  40.900  1.00  0.00           H
ATOM   2760 2HH1 ARG   170      28.990  34.200  39.210  1.00  0.00           H
ATOM   2761  NH2 ARG   170      27.710  36.240  38.870  1.00  0.00           N
ATOM   2762 1HH2 ARG   170      27.410  37.180  38.720  1.00  0.00           H
ATOM   2763 2HH2 ARG   170      28.270  35.870  38.130  1.00  0.00           H
ATOM   2764  C   ARG   170      27.650  31.610  43.920  1.00  0.00           C
ATOM   2765  O   ARG   170      28.710  32.060  44.320  1.00  0.00           O
ATOM   2766  N   ILE   171      27.730  30.430  43.290  1.00  0.00           N
ATOM   2767  HN  ILE   171      26.940  30.020  42.840  1.00  0.00           H
ATOM   2768  CA  ILE   171      28.900  29.660  43.220  1.00  0.00           C
ATOM   2769  HA  ILE   171      29.710  30.170  43.710  1.00  0.00           H
ATOM   2770  CB  ILE   171      28.580  28.280  43.730  1.00  0.00           C
ATOM   2771  HB  ILE   171      27.890  27.670  43.120  1.00  0.00           H
ATOM   2772  CG2 ILE   171      29.860  27.500  43.740  1.00  0.00           C
ATOM   2773 1HG2 ILE   171      30.090  27.270  42.660  1.00  0.00           H
ATOM   2774 2HG2 ILE   171      30.750  28.080  44.080  1.00  0.00           H
ATOM   2775 3HG2 ILE   171      29.840  26.570  44.340  1.00  0.00           H
ATOM   2776  CG1 ILE   171      27.990  28.210  45.150  1.00  0.00           C
ATOM   2777 1HG1 ILE   171      26.980  28.690  45.090  1.00  0.00           H
ATOM   2778 2HG1 ILE   171      27.880  27.120  45.260  1.00  0.00           H
ATOM   2779  CD  ILE   171      28.660  28.870  46.320  1.00  0.00           C
ATOM   2780  HD1 ILE   171      29.560  28.260  46.560  1.00  0.00           H
ATOM   2781  HD2 ILE   171      29.120  29.870  46.160  1.00  0.00           H
ATOM   2782  HD3 ILE   171      28.080  28.930  47.280  1.00  0.00           H
ATOM   2783  C   ILE   171      29.220  29.590  41.770  1.00  0.00           C
ATOM   2784  O   ILE   171      28.480  29.070  40.940  1.00  0.00           O
ATOM   2785  N   GLU   172      30.410  30.140  41.380  1.00  0.00           N
ATOM   2786  HN  GLU   172      31.100  30.580  41.950  1.00  0.00           H
ATOM   2787  CA  GLU   172      30.580  30.220  39.960  1.00  0.00           C
ATOM   2788  HA  GLU   172      30.110  29.380  39.440  1.00  0.00           H
ATOM   2789  CB  GLU   172      30.110  31.560  39.250  1.00  0.00           C
ATOM   2790  HB1 GLU   172      28.990  31.490  39.210  1.00  0.00           H
ATOM   2791  HB2 GLU   172      30.460  32.350  39.950  1.00  0.00           H
ATOM   2792  CG  GLU   172      30.590  31.770  37.810  1.00  0.00           C
ATOM   2793  HG1 GLU   172      31.700  31.800  37.770  1.00  0.00           H
ATOM   2794  HG2 GLU   172      30.220  30.950  37.150  1.00  0.00           H
ATOM   2795  CD  GLU   172      30.010  33.110  37.240  1.00  0.00           C
ATOM   2796  OE1 GLU   172      30.510  33.600  36.180  1.00  0.00           O
ATOM   2797  OE2 GLU   172      28.900  33.450  37.680  1.00  0.00           O
ATOM   2798  C   GLU   172      32.030  29.880  39.610  1.00  0.00           C
ATOM   2799  O   GLU   172      32.930  30.300  40.360  1.00  0.00           O
ATOM   2800  N   LYS   173      32.230  29.020  38.550  1.00  0.00           N
ATOM   2801  HN  LYS   173      31.460  28.740  37.970  1.00  0.00           H
ATOM   2802  CA  LYS   173      33.470  28.640  38.130  1.00  0.00           C
ATOM   2803  HA  LYS   173      33.270  27.720  37.600  1.00  0.00           H
ATOM   2804  CB  LYS   173      34.010  29.650  37.080  1.00  0.00           C
ATOM   2805  HB1 LYS   173      34.060  30.680  37.470  1.00  0.00           H
ATOM   2806  HB2 LYS   173      35.040  29.320  36.810  1.00  0.00           H
ATOM   2807  CG  LYS   173      33.220  29.770  35.790  1.00  0.00           C
ATOM   2808  HG1 LYS   173      33.200  28.870  35.140  1.00  0.00           H
ATOM   2809  HG2 LYS   173      32.190  30.030  36.090  1.00  0.00           H
ATOM   2810  CD  LYS   173      33.740  30.900  34.950  1.00  0.00           C
ATOM   2811  HD1 LYS   173      33.740  31.890  35.450  1.00  0.00           H
ATOM   2812  HD2 LYS   173      34.820  30.760  34.730  1.00  0.00           H
ATOM   2813  CE  LYS   173      33.050  30.930  33.590  1.00  0.00           C
ATOM   2814  HE1 LYS   173      33.170  30.090  32.880  1.00  0.00           H
ATOM   2815  HE2 LYS   173      31.980  30.980  33.890  1.00  0.00           H
ATOM   2816  NZ  LYS   173      33.180  32.240  32.800  1.00  0.00           N
ATOM   2817  HZ1 LYS   173      34.050  32.220  32.230  1.00  0.00           H
ATOM   2818  HZ2 LYS   173      32.300  32.340  32.250  1.00  0.00           H
ATOM   2819  HZ3 LYS   173      33.140  33.040  33.460  1.00  0.00           H
ATOM   2820  C   LYS   173      34.520  28.030  39.080  1.00  0.00           C
ATOM   2821  O   LYS   173      35.690  28.320  39.020  1.00  0.00           O
ATOM   2822  N   ASN   174      34.090  27.200  40.060  1.00  0.00           N
ATOM   2823  HN  ASN   174      33.100  27.080  40.130  1.00  0.00           H
ATOM   2824  CA  ASN   174      34.970  26.390  40.920  1.00  0.00           C
ATOM   2825  HA  ASN   174      35.750  26.970  41.370  1.00  0.00           H
ATOM   2826  CB  ASN   174      34.140  25.820  42.120  1.00  0.00           C
ATOM   2827  HB1 ASN   174      33.260  25.320  41.660  1.00  0.00           H
ATOM   2828  HB2 ASN   174      34.750  25.110  42.700  1.00  0.00           H
ATOM   2829  CG  ASN   174      33.750  26.900  43.140  1.00  0.00           C
ATOM   2830  OD1 ASN   174      33.860  26.800  44.340  1.00  0.00           O
ATOM   2831  ND2 ASN   174      33.370  28.080  42.640  1.00  0.00           N
ATOM   2832 1HD2 ASN   174      33.210  28.100  41.650  1.00  0.00           H
ATOM   2833 2HD2 ASN   174      33.020  28.800  43.240  1.00  0.00           H
ATOM   2834  C   ASN   174      35.580  25.260  40.100  1.00  0.00           C
ATOM   2835  O   ASN   174      34.870  24.300  39.820  1.00  0.00           O
ATOM   2836  N   ASN   175      36.850  25.300  39.730  1.00  0.00           N
ATOM   2837  HN  ASN   175      37.470  26.060  39.930  1.00  0.00           H
ATOM   2838  CA  ASN   175      37.620  24.180  39.140  1.00  0.00           C
ATOM   2839  HA  ASN   175      37.120  23.870  38.230  1.00  0.00           H
ATOM   2840  CB  ASN   175      39.040  24.510  38.670  1.00  0.00           C
ATOM   2841  HB1 ASN   175      39.550  24.790  39.620  1.00  0.00           H
ATOM   2842  HB2 ASN   175      39.540  23.600  38.280  1.00  0.00           H
ATOM   2843  CG  ASN   175      39.350  25.760  37.890  1.00  0.00           C
ATOM   2844  OD1 ASN   175      38.450  26.490  37.360  1.00  0.00           O
ATOM   2845  ND2 ASN   175      40.670  26.060  37.810  1.00  0.00           N
ATOM   2846 1HD2 ASN   175      41.340  25.400  38.150  1.00  0.00           H
ATOM   2847 2HD2 ASN   175      40.960  26.830  37.250  1.00  0.00           H
ATOM   2848  C   ASN   175      37.700  22.940  40.140  1.00  0.00           C
ATOM   2849  O   ASN   175      38.040  23.030  41.310  1.00  0.00           O
ATOM   2850  N   GLU   176      37.450  21.690  39.620  1.00  0.00           N
ATOM   2851  HN  GLU   176      37.170  21.730  38.670  1.00  0.00           H
ATOM   2852  CA  GLU   176      37.710  20.390  40.290  1.00  0.00           C
ATOM   2853  HA  GLU   176      37.440  19.580  39.610  1.00  0.00           H
ATOM   2854  CB  GLU   176      39.240  20.220  40.600  1.00  0.00           C
ATOM   2855  HB1 GLU   176      39.550  20.980  41.360  1.00  0.00           H
ATOM   2856  HB2 GLU   176      39.450  19.260  41.140  1.00  0.00           H
ATOM   2857  CG  GLU   176      40.120  20.240  39.350  1.00  0.00           C
ATOM   2858  HG1 GLU   176      40.380  21.290  39.100  1.00  0.00           H
ATOM   2859  HG2 GLU   176      41.090  19.750  39.570  1.00  0.00           H
ATOM   2860  CD  GLU   176      39.490  19.590  38.090  1.00  0.00           C
ATOM   2861  OE1 GLU   176      39.500  18.300  38.040  1.00  0.00           O
ATOM   2862  OE2 GLU   176      38.980  20.300  37.210  1.00  0.00           O
ATOM   2863  C   GLU   176      36.920  20.120  41.540  1.00  0.00           C
ATOM   2864  O   GLU   176      36.970  18.970  42.010  1.00  0.00           O
ATOM   2865  N   LEU   177      36.080  21.050  42.030  1.00  0.00           N
ATOM   2866  HN  LEU   177      36.200  22.000  41.740  1.00  0.00           H
ATOM   2867  CA  LEU   177      35.140  20.970  43.090  1.00  0.00           C
ATOM   2868  HA  LEU   177      35.790  20.930  43.950  1.00  0.00           H
ATOM   2869  CB  LEU   177      34.300  22.260  43.180  1.00  0.00           C
ATOM   2870  HB1 LEU   177      34.930  23.160  43.390  1.00  0.00           H
ATOM   2871  HB2 LEU   177      33.970  22.560  42.160  1.00  0.00           H
ATOM   2872  CG  LEU   177      33.100  22.310  44.160  1.00  0.00           C
ATOM   2873  HG  LEU   177      32.550  21.350  43.970  1.00  0.00           H
ATOM   2874  CD1 LEU   177      33.560  22.330  45.690  1.00  0.00           C
ATOM   2875 1HD1 LEU   177      34.100  21.430  46.050  1.00  0.00           H
ATOM   2876 2HD1 LEU   177      34.290  23.150  45.860  1.00  0.00           H
ATOM   2877 3HD1 LEU   177      32.630  22.390  46.300  1.00  0.00           H
ATOM   2878  CD2 LEU   177      32.150  23.390  43.760  1.00  0.00           C
ATOM   2879 1HD2 LEU   177      31.300  23.300  44.470  1.00  0.00           H
ATOM   2880 2HD2 LEU   177      32.540  24.410  43.940  1.00  0.00           H
ATOM   2881 3HD2 LEU   177      31.700  23.220  42.750  1.00  0.00           H
ATOM   2882  C   LEU   177      34.190  19.790  43.060  1.00  0.00           C
ATOM   2883  O   LEU   177      33.540  19.480  42.060  1.00  0.00           O
ATOM   2884  N   CYS   178      34.160  19.080  44.230  1.00  0.00           N
ATOM   2885  HN  CYS   178      34.780  19.360  44.960  1.00  0.00           H
ATOM   2886  CA  CYS   178      33.490  17.790  44.370  1.00  0.00           C
ATOM   2887  HA  CYS   178      33.160  17.500  43.380  1.00  0.00           H
ATOM   2888  CB  CYS   178      34.300  16.620  45.020  1.00  0.00           C
ATOM   2889  HB1 CYS   178      34.370  16.800  46.120  1.00  0.00           H
ATOM   2890  HB2 CYS   178      33.720  15.680  44.900  1.00  0.00           H
ATOM   2891  SG  CYS   178      36.040  16.450  44.410  1.00  0.00           S
ATOM   2892  HG1 CYS   178      35.570  16.150  43.200  1.00  0.00           H
ATOM   2893  C   CYS   178      32.230  17.920  45.220  1.00  0.00           C
ATOM   2894  O   CYS   178      32.280  18.470  46.320  1.00  0.00           O
ATOM   2895  N   TYR   179      31.140  17.470  44.670  1.00  0.00           N
ATOM   2896  HN  TYR   179      31.230  17.000  43.790  1.00  0.00           H
ATOM   2897  CA  TYR   179      29.830  17.390  45.230  1.00  0.00           C
ATOM   2898  HA  TYR   179      29.250  16.890  44.460  1.00  0.00           H
ATOM   2899  CB  TYR   179      29.860  16.550  46.520  1.00  0.00           C
ATOM   2900  HB1 TYR   179      30.320  17.150  47.340  1.00  0.00           H
ATOM   2901  HB2 TYR   179      28.880  16.210  46.930  1.00  0.00           H
ATOM   2902  CG  TYR   179      30.550  15.210  46.280  1.00  0.00           C
ATOM   2903  CD1 TYR   179      31.740  14.830  46.920  1.00  0.00           C
ATOM   2904  HD1 TYR   179      32.260  15.590  47.480  1.00  0.00           H
ATOM   2905  CE1 TYR   179      32.440  13.630  46.650  1.00  0.00           C
ATOM   2906  HE1 TYR   179      33.420  13.410  47.030  1.00  0.00           H
ATOM   2907  CZ  TYR   179      31.750  12.690  45.780  1.00  0.00           C
ATOM   2908  OH  TYR   179      32.390  11.480  45.480  1.00  0.00           O
ATOM   2909  HH  TYR   179      33.230  11.410  45.920  1.00  0.00           H
ATOM   2910  CD2 TYR   179      29.860  14.270  45.550  1.00  0.00           C
ATOM   2911  HD2 TYR   179      28.920  14.490  45.080  1.00  0.00           H
ATOM   2912  CE2 TYR   179      30.550  13.060  45.200  1.00  0.00           C
ATOM   2913  HE2 TYR   179      30.100  12.320  44.570  1.00  0.00           H
ATOM   2914  C   TYR   179      29.060  18.680  45.410  1.00  0.00           C
ATOM   2915  O   TYR   179      28.490  18.950  46.430  1.00  0.00           O
ATOM   2916  N   LEU   180      29.070  19.560  44.440  1.00  0.00           N
ATOM   2917  HN  LEU   180      29.650  19.480  43.640  1.00  0.00           H
ATOM   2918  CA  LEU   180      28.130  20.630  44.520  1.00  0.00           C
ATOM   2919  HA  LEU   180      28.370  21.180  45.430  1.00  0.00           H
ATOM   2920  CB  LEU   180      28.440  21.710  43.450  1.00  0.00           C
ATOM   2921  HB1 LEU   180      29.540  21.760  43.550  1.00  0.00           H
ATOM   2922  HB2 LEU   180      28.190  21.280  42.450  1.00  0.00           H
ATOM   2923  CG  LEU   180      27.760  23.070  43.570  1.00  0.00           C
ATOM   2924  HG  LEU   180      26.670  22.920  43.560  1.00  0.00           H
ATOM   2925  CD1 LEU   180      28.060  23.810  44.890  1.00  0.00           C
ATOM   2926 1HD1 LEU   180      29.130  24.020  45.070  1.00  0.00           H
ATOM   2927 2HD1 LEU   180      27.730  24.870  44.840  1.00  0.00           H
ATOM   2928 3HD1 LEU   180      27.690  23.350  45.830  1.00  0.00           H
ATOM   2929  CD2 LEU   180      28.280  23.970  42.400  1.00  0.00           C
ATOM   2930 1HD2 LEU   180      28.100  23.610  41.370  1.00  0.00           H
ATOM   2931 2HD2 LEU   180      27.680  24.910  42.350  1.00  0.00           H
ATOM   2932 3HD2 LEU   180      29.330  24.270  42.600  1.00  0.00           H
ATOM   2933  C   LEU   180      26.580  20.300  44.530  1.00  0.00           C
ATOM   2934  O   LEU   180      25.780  20.950  45.210  1.00  0.00           O
ATOM   2935  N   ALA   181      26.210  19.330  43.690  1.00  0.00           N
ATOM   2936  HN  ALA   181      26.930  18.860  43.190  1.00  0.00           H
ATOM   2937  CA  ALA   181      24.740  19.170  43.410  1.00  0.00           C
ATOM   2938  HA  ALA   181      24.160  20.020  43.710  1.00  0.00           H
ATOM   2939  CB  ALA   181      24.610  18.900  41.890  1.00  0.00           C
ATOM   2940  HB1 ALA   181      23.560  18.930  41.520  1.00  0.00           H
ATOM   2941  HB2 ALA   181      25.230  19.680  41.380  1.00  0.00           H
ATOM   2942  HB3 ALA   181      25.050  17.930  41.590  1.00  0.00           H
ATOM   2943  C   ALA   181      24.090  18.150  44.200  1.00  0.00           C
ATOM   2944  O   ALA   181      22.880  18.070  44.150  1.00  0.00           O
ATOM   2945  N   THR   182      24.840  17.370  44.970  1.00  0.00           N
ATOM   2946  HN  THR   182      25.810  17.450  44.810  1.00  0.00           H
ATOM   2947  CA  THR   182      24.190  16.350  45.860  1.00  0.00           C
ATOM   2948  HA  THR   182      23.180  16.140  45.570  1.00  0.00           H
ATOM   2949  CB  THR   182      24.970  15.040  45.850  1.00  0.00           C
ATOM   2950  HB  THR   182      24.630  14.370  46.660  1.00  0.00           H
ATOM   2951  OG1 THR   182      26.390  15.220  45.950  1.00  0.00           O
ATOM   2952  HG1 THR   182      26.570  15.410  46.870  1.00  0.00           H
ATOM   2953  CG2 THR   182      24.680  14.340  44.490  1.00  0.00           C
ATOM   2954 1HG2 THR   182      23.700  13.850  44.690  1.00  0.00           H
ATOM   2955 2HG2 THR   182      24.690  14.980  43.590  1.00  0.00           H
ATOM   2956 3HG2 THR   182      25.440  13.520  44.430  1.00  0.00           H
ATOM   2957  C   THR   182      24.090  16.760  47.250  1.00  0.00           C
ATOM   2958  O   THR   182      23.460  16.110  48.030  1.00  0.00           O
ATOM   2959  N   ILE   183      24.560  17.950  47.570  1.00  0.00           N
ATOM   2960  HN  ILE   183      25.080  18.470  46.900  1.00  0.00           H
ATOM   2961  CA  ILE   183      24.240  18.580  48.830  1.00  0.00           C
ATOM   2962  HA  ILE   183      24.110  17.840  49.620  1.00  0.00           H
ATOM   2963  CB  ILE   183      25.380  19.460  49.260  1.00  0.00           C
ATOM   2964  HB  ILE   183      25.020  20.080  50.100  1.00  0.00           H
ATOM   2965  CG2 ILE   183      26.580  18.600  49.730  1.00  0.00           C
ATOM   2966 1HG2 ILE   183      27.220  19.060  50.530  1.00  0.00           H
ATOM   2967 2HG2 ILE   183      26.130  17.700  50.170  1.00  0.00           H
ATOM   2968 3HG2 ILE   183      27.170  18.180  48.900  1.00  0.00           H
ATOM   2969  CG1 ILE   183      25.860  20.420  48.170  1.00  0.00           C
ATOM   2970 1HG1 ILE   183      26.510  19.900  47.420  1.00  0.00           H
ATOM   2971 2HG1 ILE   183      25.000  20.790  47.580  1.00  0.00           H
ATOM   2972  CD  ILE   183      26.660  21.630  48.730  1.00  0.00           C
ATOM   2973  HD1 ILE   183      26.030  22.280  49.370  1.00  0.00           H
ATOM   2974  HD2 ILE   183      27.440  21.190  49.380  1.00  0.00           H
ATOM   2975  HD3 ILE   183      27.060  22.230  47.890  1.00  0.00           H
ATOM   2976  C   ILE   183      22.900  19.300  48.780  1.00  0.00           C
ATOM   2977  O   ILE   183      22.240  19.430  47.780  1.00  0.00           O
ATOM   2978  N   ASP   184      22.450  19.690  50.000  1.00  0.00           N
ATOM   2979  HN  ASP   184      22.930  19.340  50.810  1.00  0.00           H
ATOM   2980  CA  ASP   184      21.080  20.210  50.230  1.00  0.00           C
ATOM   2981  HA  ASP   184      20.580  20.350  49.290  1.00  0.00           H
ATOM   2982  CB  ASP   184      20.270  19.200  50.970  1.00  0.00           C
ATOM   2983  HB1 ASP   184      20.230  18.260  50.370  1.00  0.00           H
ATOM   2984  HB2 ASP   184      20.740  18.840  51.900  1.00  0.00           H
ATOM   2985  CG  ASP   184      18.820  19.550  51.220  1.00  0.00           C
ATOM   2986  OD1 ASP   184      18.070  19.080  52.080  1.00  0.00           O
ATOM   2987  OD2 ASP   184      18.350  20.520  50.470  1.00  0.00           O
ATOM   2988  C   ASP   184      21.200  21.590  50.880  1.00  0.00           C
ATOM   2989  O   ASP   184      21.940  21.840  51.820  1.00  0.00           O
ATOM   2990  N   TRP   185      20.470  22.610  50.420  1.00  0.00           N
ATOM   2991  HN  TRP   185      19.800  22.450  49.710  1.00  0.00           H
ATOM   2992  CA  TRP   185      20.440  23.940  51.010  1.00  0.00           C
ATOM   2993  HA  TRP   185      21.260  23.960  51.710  1.00  0.00           H
ATOM   2994  CB  TRP   185      20.490  25.030  49.940  1.00  0.00           C
ATOM   2995  HB1 TRP   185      19.660  24.760  49.260  1.00  0.00           H
ATOM   2996  HB2 TRP   185      20.330  26.000  50.440  1.00  0.00           H
ATOM   2997  CG  TRP   185      21.870  24.990  49.200  1.00  0.00           C
ATOM   2998  CD1 TRP   185      22.060  24.360  48.000  1.00  0.00           C
ATOM   2999  HD1 TRP   185      21.230  24.010  47.390  1.00  0.00           H
ATOM   3000  NE1 TRP   185      23.420  24.450  47.690  1.00  0.00           N
ATOM   3001  HE1 TRP   185      23.920  23.960  47.020  1.00  0.00           H
ATOM   3002  CE2 TRP   185      24.050  25.130  48.640  1.00  0.00           C
ATOM   3003  CD2 TRP   185      23.110  25.550  49.620  1.00  0.00           C
ATOM   3004  CE3 TRP   185      23.500  26.360  50.740  1.00  0.00           C
ATOM   3005  HE3 TRP   185      22.780  26.750  51.440  1.00  0.00           H
ATOM   3006  CZ3 TRP   185      24.840  26.650  50.940  1.00  0.00           C
ATOM   3007  HZ3 TRP   185      25.190  27.350  51.680  1.00  0.00           H
ATOM   3008  CZ2 TRP   185      25.360  25.400  48.850  1.00  0.00           C
ATOM   3009  HZ2 TRP   185      26.150  25.030  48.220  1.00  0.00           H
ATOM   3010  CH2 TRP   185      25.750  26.180  49.990  1.00  0.00           C
ATOM   3011  HH2 TRP   185      26.810  26.370  50.030  1.00  0.00           H
ATOM   3012  C   TRP   185      19.240  24.210  51.930  1.00  0.00           C
ATOM   3013  O   TRP   185      19.120  25.210  52.590  1.00  0.00           O
ATOM   3014  N   SER   186      18.290  23.260  52.040  1.00  0.00           N
ATOM   3015  HN  SER   186      18.430  22.410  51.540  1.00  0.00           H
ATOM   3016  CA  SER   186      16.990  23.340  52.730  1.00  0.00           C
ATOM   3017  HA  SER   186      16.400  24.120  52.280  1.00  0.00           H
ATOM   3018  CB  SER   186      16.210  21.930  52.740  1.00  0.00           C
ATOM   3019  HB1 SER   186      16.830  21.240  53.350  1.00  0.00           H
ATOM   3020  HB2 SER   186      15.290  22.180  53.310  1.00  0.00           H
ATOM   3021  OG  SER   186      15.870  21.420  51.450  1.00  0.00           O
ATOM   3022  HG1 SER   186      16.690  20.930  51.300  1.00  0.00           H
ATOM   3023  C   SER   186      17.150  23.670  54.240  1.00  0.00           C
ATOM   3024  O   SER   186      16.290  24.330  54.860  1.00  0.00           O
ATOM   3025  N   ARG   187      18.190  23.240  54.920  1.00  0.00           N
ATOM   3026  HN  ARG   187      18.840  22.640  54.440  1.00  0.00           H
ATOM   3027  CA  ARG   187      18.320  23.430  56.360  1.00  0.00           C
ATOM   3028  HA  ARG   187      17.360  23.450  56.860  1.00  0.00           H
ATOM   3029  CB  ARG   187      19.050  22.230  56.900  1.00  0.00           C
ATOM   3030  HB1 ARG   187      18.730  22.220  57.970  1.00  0.00           H
ATOM   3031  HB2 ARG   187      18.750  21.250  56.490  1.00  0.00           H
ATOM   3032  CG  ARG   187      20.620  22.340  56.840  1.00  0.00           C
ATOM   3033  HG1 ARG   187      20.890  22.370  55.770  1.00  0.00           H
ATOM   3034  HG2 ARG   187      21.020  23.250  57.350  1.00  0.00           H
ATOM   3035  CD  ARG   187      21.490  21.140  57.340  1.00  0.00           C
ATOM   3036  HD1 ARG   187      21.180  20.230  56.780  1.00  0.00           H
ATOM   3037  HD2 ARG   187      22.530  21.420  57.070  1.00  0.00           H
ATOM   3038  NE  ARG   187      21.430  20.950  58.830  1.00  0.00           N
ATOM   3039  HE  ARG   187      20.740  21.480  59.330  1.00  0.00           H
ATOM   3040  CZ  ARG   187      22.060  20.020  59.530  1.00  0.00           C
ATOM   3041  NH1 ARG   187      23.170  19.520  59.060  1.00  0.00           N
ATOM   3042 1HH1 ARG   187      23.700  20.010  58.370  1.00  0.00           H
ATOM   3043 2HH1 ARG   187      23.740  18.930  59.630  1.00  0.00           H
ATOM   3044  NH2 ARG   187      21.660  19.470  60.640  1.00  0.00           N
ATOM   3045 1HH2 ARG   187      20.680  19.550  60.800  1.00  0.00           H
ATOM   3046 2HH2 ARG   187      22.170  18.660  60.910  1.00  0.00           H
ATOM   3047  C   ARG   187      19.080  24.790  56.510  1.00  0.00           C
ATOM   3048  O   ARG   187      19.220  25.170  57.690  1.00  0.00           O
ATOM   3049  N   ILE   188      19.650  25.330  55.410  1.00  0.00           N
ATOM   3050  HN  ILE   188      19.470  24.870  54.530  1.00  0.00           H
ATOM   3051  CA  ILE   188      20.670  26.400  55.510  1.00  0.00           C
ATOM   3052  HA  ILE   188      21.060  26.500  56.520  1.00  0.00           H
ATOM   3053  CB  ILE   188      21.840  26.180  54.600  1.00  0.00           C
ATOM   3054  HB  ILE   188      21.480  26.360  53.560  1.00  0.00           H
ATOM   3055  CG2 ILE   188      22.980  27.150  54.940  1.00  0.00           C
ATOM   3056 1HG2 ILE   188      23.810  27.170  54.220  1.00  0.00           H
ATOM   3057 2HG2 ILE   188      22.640  28.220  54.940  1.00  0.00           H
ATOM   3058 3HG2 ILE   188      23.470  26.780  55.860  1.00  0.00           H
ATOM   3059  CG1 ILE   188      22.380  24.780  54.860  1.00  0.00           C
ATOM   3060 1HG1 ILE   188      22.670  24.680  55.930  1.00  0.00           H
ATOM   3061 2HG1 ILE   188      21.680  23.980  54.580  1.00  0.00           H
ATOM   3062  CD  ILE   188      23.520  24.440  53.930  1.00  0.00           C
ATOM   3063  HD1 ILE   188      23.840  23.390  54.130  1.00  0.00           H
ATOM   3064  HD2 ILE   188      23.230  24.490  52.860  1.00  0.00           H
ATOM   3065  HD3 ILE   188      24.510  24.930  54.060  1.00  0.00           H
ATOM   3066  C   ILE   188      20.000  27.730  55.100  1.00  0.00           C
ATOM   3067  O   ILE   188      20.300  28.780  55.680  1.00  0.00           O
ATOM   3068  N   LEU   189      19.010  27.590  54.230  1.00  0.00           N
ATOM   3069  HN  LEU   189      18.760  26.700  53.840  1.00  0.00           H
ATOM   3070  CA  LEU   189      18.350  28.640  53.600  1.00  0.00           C
ATOM   3071  HA  LEU   189      18.680  29.580  54.020  1.00  0.00           H
ATOM   3072  CB  LEU   189      18.590  28.750  52.050  1.00  0.00           C
ATOM   3073  HB1 LEU   189      18.090  27.880  51.570  1.00  0.00           H
ATOM   3074  HB2 LEU   189      18.050  29.680  51.750  1.00  0.00           H
ATOM   3075  CG  LEU   189      20.020  28.750  51.610  1.00  0.00           C
ATOM   3076  HG  LEU   189      20.420  27.740  51.840  1.00  0.00           H
ATOM   3077  CD1 LEU   189      20.120  28.850  50.090  1.00  0.00           C
ATOM   3078 1HD1 LEU   189      19.900  29.900  49.810  1.00  0.00           H
ATOM   3079 2HD1 LEU   189      21.130  28.430  49.840  1.00  0.00           H
ATOM   3080 3HD1 LEU   189      19.330  28.220  49.640  1.00  0.00           H
ATOM   3081  CD2 LEU   189      20.930  29.900  52.170  1.00  0.00           C
ATOM   3082 1HD2 LEU   189      20.630  30.860  51.680  1.00  0.00           H
ATOM   3083 2HD2 LEU   189      20.750  30.050  53.260  1.00  0.00           H
ATOM   3084 3HD2 LEU   189      22.000  29.820  51.870  1.00  0.00           H
ATOM   3085  C   LEU   189      16.830  28.490  53.700  1.00  0.00           C
ATOM   3086  O   LEU   189      16.320  27.360  53.860  1.00  0.00           O
ATOM   3087  N   ASP   190      16.090  29.570  53.450  1.00  0.00           N
ATOM   3088  HN  ASP   190      16.580  30.430  53.370  1.00  0.00           H
ATOM   3089  CA  ASP   190      14.670  29.710  53.420  1.00  0.00           C
ATOM   3090  HA  ASP   190      14.240  28.960  54.080  1.00  0.00           H
ATOM   3091  CB  ASP   190      14.180  31.080  54.040  1.00  0.00           C
ATOM   3092  HB1 ASP   190      14.480  31.910  53.380  1.00  0.00           H
ATOM   3093  HB2 ASP   190      13.080  31.100  54.100  1.00  0.00           H
ATOM   3094  CG  ASP   190      14.730  31.410  55.420  1.00  0.00           C
ATOM   3095  OD1 ASP   190      14.930  32.600  55.790  1.00  0.00           O
ATOM   3096  OD2 ASP   190      14.820  30.470  56.250  1.00  0.00           O
ATOM   3097  C   ASP   190      14.110  29.420  52.060  1.00  0.00           C
ATOM   3098  O   ASP   190      12.950  29.040  51.890  1.00  0.00           O
ATOM   3099  N   SER   191      14.990  29.580  51.020  1.00  0.00           N
ATOM   3100  HN  SER   191      15.870  30.030  51.110  1.00  0.00           H
ATOM   3101  CA  SER   191      14.580  29.200  49.650  1.00  0.00           C
ATOM   3102  HA  SER   191      13.830  28.420  49.730  1.00  0.00           H
ATOM   3103  CB  SER   191      13.790  30.350  48.980  1.00  0.00           C
ATOM   3104  HB1 SER   191      12.790  30.430  49.470  1.00  0.00           H
ATOM   3105  HB2 SER   191      14.280  31.310  49.250  1.00  0.00           H
ATOM   3106  OG  SER   191      13.520  30.230  47.600  1.00  0.00           O
ATOM   3107  HG1 SER   191      13.140  31.050  47.270  1.00  0.00           H
ATOM   3108  C   SER   191      15.770  28.880  48.750  1.00  0.00           C
ATOM   3109  O   SER   191      16.850  29.290  49.060  1.00  0.00           O
ATOM   3110  N   VAL   192      15.520  28.150  47.660  1.00  0.00           N
ATOM   3111  HN  VAL   192      14.640  27.780  47.380  1.00  0.00           H
ATOM   3112  CA  VAL   192      16.600  27.750  46.780  1.00  0.00           C
ATOM   3113  HA  VAL   192      17.520  28.220  47.090  1.00  0.00           H
ATOM   3114  CB  VAL   192      16.770  26.230  46.890  1.00  0.00           C
ATOM   3115  HB  VAL   192      17.570  25.830  46.240  1.00  0.00           H
ATOM   3116  CG1 VAL   192      17.080  25.890  48.300  1.00  0.00           C
ATOM   3117 1HG1 VAL   192      17.950  26.390  48.760  1.00  0.00           H
ATOM   3118 2HG1 VAL   192      16.220  26.030  48.990  1.00  0.00           H
ATOM   3119 3HG1 VAL   192      17.310  24.810  48.310  1.00  0.00           H
ATOM   3120  CG2 VAL   192      15.420  25.580  46.390  1.00  0.00           C
ATOM   3121 1HG2 VAL   192      14.640  26.000  47.070  1.00  0.00           H
ATOM   3122 2HG2 VAL   192      15.220  25.910  45.340  1.00  0.00           H
ATOM   3123 3HG2 VAL   192      15.470  24.460  46.410  1.00  0.00           H
ATOM   3124  C   VAL   192      16.440  28.140  45.450  1.00  0.00           C
ATOM   3125  O   VAL   192      17.260  28.000  44.550  1.00  0.00           O
ATOM   3126  N   GLU   193      15.350  28.900  45.210  1.00  0.00           N
ATOM   3127  HN  GLU   193      14.680  29.000  45.940  1.00  0.00           H
ATOM   3128  CA  GLU   193      14.980  29.540  43.930  1.00  0.00           C
ATOM   3129  HA  GLU   193      15.020  28.770  43.170  1.00  0.00           H
ATOM   3130  CB  GLU   193      13.540  30.080  43.840  1.00  0.00           C
ATOM   3131  HB1 GLU   193      13.640  30.980  44.480  1.00  0.00           H
ATOM   3132  HB2 GLU   193      13.320  30.280  42.770  1.00  0.00           H
ATOM   3133  CG  GLU   193      12.400  29.110  44.300  1.00  0.00           C
ATOM   3134  HG1 GLU   193      12.640  28.090  43.920  1.00  0.00           H
ATOM   3135  HG2 GLU   193      12.390  29.010  45.400  1.00  0.00           H
ATOM   3136  CD  GLU   193      11.060  29.380  43.790  1.00  0.00           C
ATOM   3137  OE1 GLU   193      10.650  30.600  43.810  1.00  0.00           O
ATOM   3138  OE2 GLU   193      10.300  28.520  43.330  1.00  0.00           O
ATOM   3139  C   GLU   193      16.060  30.580  43.460  1.00  0.00           C
ATOM   3140  O   GLU   193      16.390  30.840  42.280  1.00  0.00           O
ATOM   3141  N   ASP   194      16.590  31.340  44.410  1.00  0.00           N
ATOM   3142  HN  ASP   194      16.370  31.090  45.350  1.00  0.00           H
ATOM   3143  CA  ASP   194      17.520  32.480  44.140  1.00  0.00           C
ATOM   3144  HA  ASP   194      17.170  32.800  43.170  1.00  0.00           H
ATOM   3145  CB  ASP   194      17.330  33.570  45.200  1.00  0.00           C
ATOM   3146  HB1 ASP   194      17.640  33.170  46.190  1.00  0.00           H
ATOM   3147  HB2 ASP   194      17.930  34.490  45.070  1.00  0.00           H
ATOM   3148  CG  ASP   194      15.870  34.030  45.210  1.00  0.00           C
ATOM   3149  OD1 ASP   194      15.490  34.600  46.270  1.00  0.00           O
ATOM   3150  OD2 ASP   194      15.110  33.950  44.200  1.00  0.00           O
ATOM   3151  C   ASP   194      18.990  32.170  43.890  1.00  0.00           C
ATOM   3152  O   ASP   194      19.850  32.890  43.320  1.00  0.00           O
ATOM   3153  N   ASN   195      19.410  30.930  44.370  1.00  0.00           N
ATOM   3154  HN  ASN   195      18.850  30.370  44.970  1.00  0.00           H
ATOM   3155  CA  ASN   195      20.780  30.360  44.190  1.00  0.00           C
ATOM   3156  HA  ASN   195      21.430  31.050  44.720  1.00  0.00           H
ATOM   3157  CB  ASN   195      20.980  29.030  44.790  1.00  0.00           C
ATOM   3158  HB1 ASN   195      20.190  28.340  44.400  1.00  0.00           H
ATOM   3159  HB2 ASN   195      21.970  28.570  44.550  1.00  0.00           H
ATOM   3160  CG  ASN   195      20.800  29.050  46.270  1.00  0.00           C
ATOM   3161  OD1 ASN   195      20.830  30.110  46.960  1.00  0.00           O
ATOM   3162  ND2 ASN   195      20.560  27.920  46.910  1.00  0.00           N
ATOM   3163 1HD2 ASN   195      20.460  27.040  46.440  1.00  0.00           H
ATOM   3164 2HD2 ASN   195      20.470  28.070  47.890  1.00  0.00           H
ATOM   3165  C   ASN   195      21.270  30.440  42.720  1.00  0.00           C
ATOM   3166  O   ASN   195      20.490  30.200  41.780  1.00  0.00           O
ATOM   3167  N   HIS   196      22.520  30.870  42.470  1.00  0.00           N
ATOM   3168  HN  HIS   196      23.040  31.110  43.280  1.00  0.00           H
ATOM   3169  CA  HIS   196      23.210  30.850  41.230  1.00  0.00           C
ATOM   3170  HA  HIS   196      22.520  30.750  40.410  1.00  0.00           H
ATOM   3171  CB  HIS   196      23.700  32.340  41.020  1.00  0.00           C
ATOM   3172  HB1 HIS   196      22.790  32.960  41.140  1.00  0.00           H
ATOM   3173  HB2 HIS   196      24.300  32.770  41.850  1.00  0.00           H
ATOM   3174  ND1 HIS   196      23.750  33.040  38.660  1.00  0.00           N
ATOM   3175  CG  HIS   196      24.410  32.510  39.670  1.00  0.00           C
ATOM   3176  CE1 HIS   196      24.650  33.440  37.780  1.00  0.00           C
ATOM   3177  HE1 HIS   196      24.490  33.820  36.770  1.00  0.00           H
ATOM   3178  NE2 HIS   196      25.910  33.190  38.190  1.00  0.00           N
ATOM   3179  HE2 HIS   196      26.730  33.260  37.610  1.00  0.00           H
ATOM   3180  CD2 HIS   196      25.730  32.580  39.420  1.00  0.00           C
ATOM   3181  HD2 HIS   196      26.560  32.110  39.940  1.00  0.00           H
ATOM   3182  C   HIS   196      24.300  29.900  41.050  1.00  0.00           C
ATOM   3183  O   HIS   196      25.370  30.000  41.650  1.00  0.00           O
ATOM   3184  N   ILE   197      24.030  28.950  40.200  1.00  0.00           N
ATOM   3185  HN  ILE   197      23.110  28.890  39.810  1.00  0.00           H
ATOM   3186  CA  ILE   197      25.060  27.920  39.960  1.00  0.00           C
ATOM   3187  HA  ILE   197      25.950  28.100  40.550  1.00  0.00           H
ATOM   3188  CB  ILE   197      24.510  26.470  40.380  1.00  0.00           C
ATOM   3189  HB  ILE   197      23.640  26.280  39.720  1.00  0.00           H
ATOM   3190  CG2 ILE   197      25.460  25.260  40.180  1.00  0.00           C
ATOM   3191 1HG2 ILE   197      25.070  24.290  40.550  1.00  0.00           H
ATOM   3192 2HG2 ILE   197      25.790  25.070  39.140  1.00  0.00           H
ATOM   3193 3HG2 ILE   197      26.400  25.450  40.740  1.00  0.00           H
ATOM   3194  CG1 ILE   197      24.120  26.490  41.900  1.00  0.00           C
ATOM   3195 1HG1 ILE   197      23.230  27.140  42.070  1.00  0.00           H
ATOM   3196 2HG1 ILE   197      23.630  25.530  42.160  1.00  0.00           H
ATOM   3197  CD  ILE   197      25.240  26.780  42.890  1.00  0.00           C
ATOM   3198  HD1 ILE   197      25.640  27.820  42.820  1.00  0.00           H
ATOM   3199  HD2 ILE   197      24.920  26.650  43.950  1.00  0.00           H
ATOM   3200  HD3 ILE   197      26.120  26.130  42.710  1.00  0.00           H
ATOM   3201  C   ILE   197      25.400  27.880  38.490  1.00  0.00           C
ATOM   3202  O   ILE   197      24.570  27.560  37.640  1.00  0.00           O
ATOM   3203  N   VAL   198      26.640  28.250  38.100  1.00  0.00           N
ATOM   3204  HN  VAL   198      27.210  28.610  38.840  1.00  0.00           H
ATOM   3205  CA  VAL   198      26.990  28.460  36.750  1.00  0.00           C
ATOM   3206  HA  VAL   198      26.480  27.760  36.110  1.00  0.00           H
ATOM   3207  CB  VAL   198      26.720  29.970  36.370  1.00  0.00           C
ATOM   3208  HB  VAL   198      27.320  30.510  37.140  1.00  0.00           H
ATOM   3209  CG1 VAL   198      27.310  30.390  34.930  1.00  0.00           C
ATOM   3210 1HG1 VAL   198      28.400  30.210  34.990  1.00  0.00           H
ATOM   3211 2HG1 VAL   198      26.810  29.790  34.130  1.00  0.00           H
ATOM   3212 3HG1 VAL   198      27.030  31.420  34.620  1.00  0.00           H
ATOM   3213  CG2 VAL   198      25.320  30.380  36.440  1.00  0.00           C
ATOM   3214 1HG2 VAL   198      24.580  29.730  35.930  1.00  0.00           H
ATOM   3215 2HG2 VAL   198      25.010  30.330  37.510  1.00  0.00           H
ATOM   3216 3HG2 VAL   198      25.130  31.410  36.090  1.00  0.00           H
ATOM   3217  C   VAL   198      28.410  28.070  36.580  1.00  0.00           C
ATOM   3218  O   VAL   198      29.340  28.500  37.260  1.00  0.00           O
ATOM   3219  N   LEU   199      28.580  27.130  35.660  1.00  0.00           N
ATOM   3220  HN  LEU   199      27.820  26.830  35.080  1.00  0.00           H
ATOM   3221  CA  LEU   199      29.900  26.550  35.160  1.00  0.00           C
ATOM   3222  HA  LEU   199      29.830  25.570  34.740  1.00  0.00           H
ATOM   3223  CB  LEU   199      30.520  27.530  34.120  1.00  0.00           C
ATOM   3224  HB1 LEU   199      30.300  28.530  34.530  1.00  0.00           H
ATOM   3225  HB2 LEU   199      31.630  27.540  34.000  1.00  0.00           H
ATOM   3226  CG  LEU   199      29.970  27.250  32.720  1.00  0.00           C
ATOM   3227  HG  LEU   199      28.870  27.210  32.680  1.00  0.00           H
ATOM   3228  CD1 LEU   199      30.450  28.380  31.770  1.00  0.00           C
ATOM   3229 1HD1 LEU   199      30.210  29.420  32.110  1.00  0.00           H
ATOM   3230 2HD1 LEU   199      31.540  28.230  31.610  1.00  0.00           H
ATOM   3231 3HD1 LEU   199      29.930  28.280  30.800  1.00  0.00           H
ATOM   3232  CD2 LEU   199      30.480  25.870  32.170  1.00  0.00           C
ATOM   3233 1HD2 LEU   199      31.570  25.770  32.070  1.00  0.00           H
ATOM   3234 2HD2 LEU   199      30.120  25.090  32.880  1.00  0.00           H
ATOM   3235 3HD2 LEU   199      29.900  25.590  31.270  1.00  0.00           H
ATOM   3236  C   LEU   199      30.910  26.160  36.250  1.00  0.00           C
ATOM   3237  O   LEU   199      32.110  26.220  35.950  1.00  0.00           O
ATOM   3238  N   ASN   200      30.490  25.590  37.360  1.00  0.00           N
ATOM   3239  HN  ASN   200      29.500  25.670  37.430  1.00  0.00           H
ATOM   3240  CA  ASN   200      31.420  24.820  38.210  1.00  0.00           C
ATOM   3241  HA  ASN   200      32.360  25.350  38.290  1.00  0.00           H
ATOM   3242  CB  ASN   200      30.740  24.500  39.550  1.00  0.00           C
ATOM   3243  HB1 ASN   200      29.810  23.930  39.360  1.00  0.00           H
ATOM   3244  HB2 ASN   200      31.410  23.940  40.230  1.00  0.00           H
ATOM   3245  CG  ASN   200      30.600  25.870  40.160  1.00  0.00           C
ATOM   3246  OD1 ASN   200      31.560  26.600  40.550  1.00  0.00           O
ATOM   3247  ND2 ASN   200      29.370  26.320  40.140  1.00  0.00           N
ATOM   3248 1HD2 ASN   200      28.700  25.950  39.500  1.00  0.00           H
ATOM   3249 2HD2 ASN   200      29.060  27.120  40.660  1.00  0.00           H
ATOM   3250  C   ASN   200      31.780  23.560  37.490  1.00  0.00           C
ATOM   3251  O   ASN   200      31.350  23.260  36.390  1.00  0.00           O
ATOM   3252  N   LYS   201      32.620  22.730  38.190  1.00  0.00           N
ATOM   3253  HN  LYS   201      32.790  22.930  39.150  1.00  0.00           H
ATOM   3254  CA  LYS   201      33.310  21.580  37.550  1.00  0.00           C
ATOM   3255  HA  LYS   201      33.980  22.040  36.840  1.00  0.00           H
ATOM   3256  CB  LYS   201      34.140  20.910  38.650  1.00  0.00           C
ATOM   3257  HB1 LYS   201      34.860  21.650  39.050  1.00  0.00           H
ATOM   3258  HB2 LYS   201      33.510  20.660  39.530  1.00  0.00           H
ATOM   3259  CG  LYS   201      34.760  19.540  38.390  1.00  0.00           C
ATOM   3260  HG1 LYS   201      35.320  19.400  39.340  1.00  0.00           H
ATOM   3261  HG2 LYS   201      33.890  18.850  38.310  1.00  0.00           H
ATOM   3262  CD  LYS   201      35.720  19.550  37.140  1.00  0.00           C
ATOM   3263  HD1 LYS   201      35.180  19.680  36.190  1.00  0.00           H
ATOM   3264  HD2 LYS   201      36.370  20.440  37.230  1.00  0.00           H
ATOM   3265  CE  LYS   201      36.490  18.240  37.000  1.00  0.00           C
ATOM   3266  HE1 LYS   201      37.010  17.930  37.950  1.00  0.00           H
ATOM   3267  HE2 LYS   201      35.850  17.430  36.610  1.00  0.00           H
ATOM   3268  NZ  LYS   201      37.620  18.360  36.030  1.00  0.00           N
ATOM   3269  HZ1 LYS   201      37.190  18.660  35.130  1.00  0.00           H
ATOM   3270  HZ2 LYS   201      38.320  19.040  36.370  1.00  0.00           H
ATOM   3271  HZ3 LYS   201      38.050  17.420  35.900  1.00  0.00           H
ATOM   3272  C   LYS   201      32.510  20.550  36.870  1.00  0.00           C
ATOM   3273  O   LYS   201      32.900  20.190  35.740  1.00  0.00           O
ATOM   3274  N   ASP   202      31.420  20.090  37.430  1.00  0.00           N
ATOM   3275  HN  ASP   202      31.320  20.490  38.340  1.00  0.00           H
ATOM   3276  CA  ASP   202      30.480  19.130  36.870  1.00  0.00           C
ATOM   3277  HA  ASP   202      31.150  18.430  36.400  1.00  0.00           H
ATOM   3278  CB  ASP   202      29.800  18.450  38.150  1.00  0.00           C
ATOM   3279  HB1 ASP   202      29.470  19.230  38.870  1.00  0.00           H
ATOM   3280  HB2 ASP   202      29.040  17.800  37.690  1.00  0.00           H
ATOM   3281  CG  ASP   202      30.810  17.690  38.930  1.00  0.00           C
ATOM   3282  OD1 ASP   202      30.360  17.460  40.110  1.00  0.00           O
ATOM   3283  OD2 ASP   202      31.950  17.270  38.440  1.00  0.00           O
ATOM   3284  C   ASP   202      29.650  19.680  35.760  1.00  0.00           C
ATOM   3285  O   ASP   202      29.240  18.960  34.900  1.00  0.00           O
ATOM   3286  N   ASP   203      29.480  20.910  35.700  1.00  0.00           N
ATOM   3287  HN  ASP   203      29.650  21.470  36.510  1.00  0.00           H
ATOM   3288  CA  ASP   203      28.800  21.470  34.490  1.00  0.00           C
ATOM   3289  HA  ASP   203      27.990  20.860  34.140  1.00  0.00           H
ATOM   3290  CB  ASP   203      28.040  22.790  34.830  1.00  0.00           C
ATOM   3291  HB1 ASP   203      28.790  23.400  35.380  1.00  0.00           H
ATOM   3292  HB2 ASP   203      27.800  23.420  33.950  1.00  0.00           H
ATOM   3293  CG  ASP   203      26.800  22.670  35.630  1.00  0.00           C
ATOM   3294  OD1 ASP   203      26.110  23.700  35.730  1.00  0.00           O
ATOM   3295  OD2 ASP   203      26.610  21.630  36.270  1.00  0.00           O
ATOM   3296  C   ASP   203      29.720  21.770  33.360  1.00  0.00           C
ATOM   3297  O   ASP   203      29.270  21.940  32.210  1.00  0.00           O
ATOM   3298  N   ASN   204      31.010  21.770  33.570  1.00  0.00           N
ATOM   3299  HN  ASN   204      31.400  21.540  34.450  1.00  0.00           H
ATOM   3300  CA  ASN   204      32.060  22.170  32.630  1.00  0.00           C
ATOM   3301  HA  ASN   204      31.710  23.040  32.110  1.00  0.00           H
ATOM   3302  CB  ASN   204      33.330  22.510  33.430  1.00  0.00           C
ATOM   3303  HB1 ASN   204      32.990  23.090  34.320  1.00  0.00           H
ATOM   3304  HB2 ASN   204      33.790  21.550  33.740  1.00  0.00           H
ATOM   3305  CG  ASN   204      34.290  23.420  32.640  1.00  0.00           C
ATOM   3306  OD1 ASN   204      34.020  24.260  31.770  1.00  0.00           O
ATOM   3307  ND2 ASN   204      35.630  23.290  32.950  1.00  0.00           N
ATOM   3308 1HD2 ASN   204      35.920  22.560  33.570  1.00  0.00           H
ATOM   3309 2HD2 ASN   204      36.230  23.800  32.340  1.00  0.00           H
ATOM   3310  C   ASN   204      32.350  21.090  31.530  1.00  0.00           C
ATOM   3311  O   ASN   204      32.690  19.950  31.830  1.00  0.00           O
ATOM   3312  N   GLU   205      32.260  21.530  30.270  1.00  0.00           N
ATOM   3313  HN  GLU   205      32.030  22.450  29.970  1.00  0.00           H
ATOM   3314  CA  GLU   205      32.450  20.540  29.220  1.00  0.00           C
ATOM   3315  HA  GLU   205      32.300  19.510  29.510  1.00  0.00           H
ATOM   3316  CB  GLU   205      31.520  20.730  28.020  1.00  0.00           C
ATOM   3317  HB1 GLU   205      31.520  21.780  27.670  1.00  0.00           H
ATOM   3318  HB2 GLU   205      31.790  20.030  27.200  1.00  0.00           H
ATOM   3319  CG  GLU   205      30.050  20.500  28.510  1.00  0.00           C
ATOM   3320  HG1 GLU   205      29.920  19.410  28.650  1.00  0.00           H
ATOM   3321  HG2 GLU   205      29.900  21.000  29.480  1.00  0.00           H
ATOM   3322  CD  GLU   205      29.080  20.940  27.460  1.00  0.00           C
ATOM   3323  OE1 GLU   205      28.690  20.290  26.430  1.00  0.00           O
ATOM   3324  OE2 GLU   205      28.800  22.190  27.630  1.00  0.00           O
ATOM   3325  C   GLU   205      33.840  20.660  28.820  1.00  0.00           C
ATOM   3326  O   GLU   205      34.190  21.480  27.970  1.00  0.00           O
ATOM   3327  N   GLU   206      34.720  19.900  29.430  1.00  0.00           N
ATOM   3328  HN  GLU   206      34.380  19.320  30.160  1.00  0.00           H
ATOM   3329  CA  GLU   206      36.220  19.990  29.370  1.00  0.00           C
ATOM   3330  HA  GLU   206      36.420  21.040  29.360  1.00  0.00           H
ATOM   3331  CB  GLU   206      36.860  19.550  30.660  1.00  0.00           C
ATOM   3332  HB1 GLU   206      36.340  18.620  30.970  1.00  0.00           H
ATOM   3333  HB2 GLU   206      37.870  19.100  30.520  1.00  0.00           H
ATOM   3334  CG  GLU   206      36.770  20.620  31.760  1.00  0.00           C
ATOM   3335  HG1 GLU   206      37.510  21.380  31.450  1.00  0.00           H
ATOM   3336  HG2 GLU   206      35.770  21.100  31.680  1.00  0.00           H
ATOM   3337  CD  GLU   206      37.130  20.150  33.130  1.00  0.00           C
ATOM   3338  OE1 GLU   206      37.780  20.960  33.880  1.00  0.00           O
ATOM   3339  OE2 GLU   206      36.720  19.020  33.520  1.00  0.00           O
ATOM   3340  C   GLU   206      36.780  19.410  28.090  1.00  0.00           C
ATOM   3341  OT1 GLU   206      36.690  18.190  27.910  1.00  0.00           O
ATOM   3342  OT2 GLU   206      37.320  20.240  27.260  1.00  0.00           O
TER
ATOM   3343  N   THR   207      28.670  44.470  35.830  1.00  0.00           N
ATOM   3344  H1  THR   207      27.990  43.730  36.090  1.00  0.00           H
ATOM   3345  H2  THR   207      28.280  45.120  35.130  1.00  0.00           H
ATOM   3346  H3  THR   207      29.400  43.970  35.250  1.00  0.00           H
ATOM   3347  CA  THR   207      29.250  45.130  37.020  1.00  0.00           C
ATOM   3348  HA  THR   207      29.880  45.890  36.570  1.00  0.00           H
ATOM   3349  CB  THR   207      28.220  45.800  37.850  1.00  0.00           C
ATOM   3350  HB  THR   207      28.790  46.550  38.460  1.00  0.00           H
ATOM   3351  OG1 THR   207      27.470  45.000  38.700  1.00  0.00           O
ATOM   3352  HG1 THR   207      26.860  45.610  39.120  1.00  0.00           H
ATOM   3353  CG2 THR   207      27.180  46.510  36.980  1.00  0.00           C
ATOM   3354 1HG2 THR   207      26.450  45.810  36.540  1.00  0.00           H
ATOM   3355 2HG2 THR   207      26.680  47.210  37.690  1.00  0.00           H
ATOM   3356 3HG2 THR   207      27.570  47.160  36.170  1.00  0.00           H
ATOM   3357  C   THR   207      30.090  44.250  37.850  1.00  0.00           C
ATOM   3358  O   THR   207      31.260  44.670  38.120  1.00  0.00           O
ATOM   3359  N   PHE   208      29.670  43.040  38.300  1.00  0.00           N
ATOM   3360  HN  PHE   208      28.770  42.670  38.060  1.00  0.00           H
ATOM   3361  CA  PHE   208      30.290  42.160  39.330  1.00  0.00           C
ATOM   3362  HA  PHE   208      30.260  42.550  40.330  1.00  0.00           H
ATOM   3363  CB  PHE   208      29.380  40.840  39.310  1.00  0.00           C
ATOM   3364  HB1 PHE   208      28.330  41.080  39.630  1.00  0.00           H
ATOM   3365  HB2 PHE   208      29.120  40.510  38.290  1.00  0.00           H
ATOM   3366  CG  PHE   208      29.900  39.690  40.090  1.00  0.00           C
ATOM   3367  CD1 PHE   208      29.680  39.480  41.430  1.00  0.00           C
ATOM   3368  HD1 PHE   208      29.040  40.220  41.870  1.00  0.00           H
ATOM   3369  CE1 PHE   208      30.020  38.260  42.120  1.00  0.00           C
ATOM   3370  HE1 PHE   208      29.670  38.040  43.120  1.00  0.00           H
ATOM   3371  CZ  PHE   208      30.740  37.320  41.390  1.00  0.00           C
ATOM   3372  HZ  PHE   208      31.080  36.360  41.750  1.00  0.00           H
ATOM   3373  CD2 PHE   208      30.630  38.700  39.420  1.00  0.00           C
ATOM   3374  HD2 PHE   208      30.740  38.780  38.340  1.00  0.00           H
ATOM   3375  CE2 PHE   208      31.160  37.560  40.060  1.00  0.00           C
ATOM   3376  HE2 PHE   208      31.750  36.830  39.520  1.00  0.00           H
ATOM   3377  C   PHE   208      31.730  41.840  38.910  1.00  0.00           C
ATOM   3378  O   PHE   208      32.600  42.030  39.720  1.00  0.00           O
ATOM   3379  N   GLU   209      32.070  41.410  37.670  1.00  0.00           N
ATOM   3380  HN  GLU   209      31.400  41.380  36.930  1.00  0.00           H
ATOM   3381  CA  GLU   209      33.470  41.220  37.220  1.00  0.00           C
ATOM   3382  HA  GLU   209      34.080  40.630  37.890  1.00  0.00           H
ATOM   3383  CB  GLU   209      33.450  40.480  35.880  1.00  0.00           C
ATOM   3384  HB1 GLU   209      32.760  41.000  35.190  1.00  0.00           H
ATOM   3385  HB2 GLU   209      34.430  40.420  35.360  1.00  0.00           H
ATOM   3386  CG  GLU   209      33.090  38.990  36.140  1.00  0.00           C
ATOM   3387  HG1 GLU   209      34.080  38.570  36.390  1.00  0.00           H
ATOM   3388  HG2 GLU   209      32.430  38.880  37.030  1.00  0.00           H
ATOM   3389  CD  GLU   209      32.430  38.300  35.010  1.00  0.00           C
ATOM   3390  OE1 GLU   209      31.680  38.970  34.200  1.00  0.00           O
ATOM   3391  OE2 GLU   209      32.660  37.050  34.840  1.00  0.00           O
ATOM   3392  C   GLU   209      34.340  42.480  37.100  1.00  0.00           C
ATOM   3393  O   GLU   209      35.490  42.480  37.520  1.00  0.00           O
ATOM   3394  N   ASP   210      33.700  43.600  36.600  1.00  0.00           N
ATOM   3395  HN  ASP   210      32.780  43.580  36.230  1.00  0.00           H
ATOM   3396  CA  ASP   210      34.340  44.870  36.320  1.00  0.00           C
ATOM   3397  HA  ASP   210      35.310  44.720  35.860  1.00  0.00           H
ATOM   3398  CB  ASP   210      33.470  45.830  35.360  1.00  0.00           C
ATOM   3399  HB1 ASP   210      32.550  46.060  35.930  1.00  0.00           H
ATOM   3400  HB2 ASP   210      34.100  46.740  35.250  1.00  0.00           H
ATOM   3401  CG  ASP   210      33.150  45.230  34.020  1.00  0.00           C
ATOM   3402  OD1 ASP   210      32.640  46.010  33.160  1.00  0.00           O
ATOM   3403  OD2 ASP   210      33.320  43.990  33.720  1.00  0.00           O
ATOM   3404  C   ASP   210      34.720  45.580  37.570  1.00  0.00           C
ATOM   3405  O   ASP   210      35.790  46.160  37.750  1.00  0.00           O
ATOM   3406  N   TYR   211      33.860  45.530  38.540  1.00  0.00           N
ATOM   3407  HN  TYR   211      33.000  45.030  38.410  1.00  0.00           H
ATOM   3408  CA  TYR   211      33.990  46.010  39.890  1.00  0.00           C
ATOM   3409  HA  TYR   211      34.240  47.060  39.930  1.00  0.00           H
ATOM   3410  CB  TYR   211      32.610  45.900  40.610  1.00  0.00           C
ATOM   3411  HB1 TYR   211      31.890  46.510  40.010  1.00  0.00           H
ATOM   3412  HB2 TYR   211      32.210  44.870  40.570  1.00  0.00           H
ATOM   3413  CG  TYR   211      32.660  46.350  42.090  1.00  0.00           C
ATOM   3414  CD1 TYR   211      32.980  45.460  43.210  1.00  0.00           C
ATOM   3415  HD1 TYR   211      33.280  44.450  42.970  1.00  0.00           H
ATOM   3416  CE1 TYR   211      33.060  45.940  44.580  1.00  0.00           C
ATOM   3417  HE1 TYR   211      33.220  45.290  45.430  1.00  0.00           H
ATOM   3418  CZ  TYR   211      32.900  47.350  44.750  1.00  0.00           C
ATOM   3419  OH  TYR   211      33.040  47.960  46.070  1.00  0.00           O
ATOM   3420  HH  TYR   211      32.860  48.910  46.070  1.00  0.00           H
ATOM   3421  CD2 TYR   211      32.550  47.740  42.370  1.00  0.00           C
ATOM   3422  HD2 TYR   211      32.450  48.470  41.590  1.00  0.00           H
ATOM   3423  CE2 TYR   211      32.680  48.240  43.690  1.00  0.00           C
ATOM   3424  HE2 TYR   211      32.610  49.280  43.940  1.00  0.00           H
ATOM   3425  C   TYR   211      35.090  45.340  40.700  1.00  0.00           C
ATOM   3426  O   TYR   211      36.030  45.890  41.300  1.00  0.00           O
ATOM   3427  N   LEU   212      35.000  44.010  40.610  1.00  0.00           N
ATOM   3428  HN  LEU   212      34.170  43.620  40.200  1.00  0.00           H
ATOM   3429  CA  LEU   212      35.940  43.120  41.340  1.00  0.00           C
ATOM   3430  HA  LEU   212      35.980  43.320  42.410  1.00  0.00           H
ATOM   3431  CB  LEU   212      35.440  41.590  41.170  1.00  0.00           C
ATOM   3432  HB1 LEU   212      34.370  41.400  41.370  1.00  0.00           H
ATOM   3433  HB2 LEU   212      35.550  41.230  40.130  1.00  0.00           H
ATOM   3434  CG  LEU   212      36.180  40.660  42.140  1.00  0.00           C
ATOM   3435  HG  LEU   212      37.250  40.560  41.860  1.00  0.00           H
ATOM   3436  CD1 LEU   212      36.110  41.040  43.660  1.00  0.00           C
ATOM   3437 1HD1 LEU   212      35.150  40.870  44.200  1.00  0.00           H
ATOM   3438 2HD1 LEU   212      36.920  40.460  44.140  1.00  0.00           H
ATOM   3439 3HD1 LEU   212      36.480  42.060  43.880  1.00  0.00           H
ATOM   3440  CD2 LEU   212      35.580  39.230  42.050  1.00  0.00           C
ATOM   3441 1HD2 LEU   212      35.470  38.840  41.020  1.00  0.00           H
ATOM   3442 2HD2 LEU   212      36.260  38.550  42.620  1.00  0.00           H
ATOM   3443 3HD2 LEU   212      34.530  39.210  42.440  1.00  0.00           H
ATOM   3444  C   LEU   212      37.420  43.310  40.960  1.00  0.00           C
ATOM   3445  O   LEU   212      38.250  43.390  41.850  1.00  0.00           O
ATOM   3446  N   HIS   213      37.800  43.360  39.710  1.00  0.00           N
ATOM   3447  HN  HIS   213      37.160  43.070  38.990  1.00  0.00           H
ATOM   3448  CA  HIS   213      39.180  43.740  39.240  1.00  0.00           C
ATOM   3449  HA  HIS   213      39.820  42.980  39.660  1.00  0.00           H
ATOM   3450  CB  HIS   213      39.300  43.630  37.700  1.00  0.00           C
ATOM   3451  HB1 HIS   213      38.570  44.360  37.290  1.00  0.00           H
ATOM   3452  HB2 HIS   213      40.290  43.990  37.350  1.00  0.00           H
ATOM   3453  ND1 HIS   213      39.750  41.810  36.110  1.00  0.00           N
ATOM   3454  CG  HIS   213      39.140  42.180  37.310  1.00  0.00           C
ATOM   3455  CE1 HIS   213      39.470  40.500  36.020  1.00  0.00           C
ATOM   3456  HE1 HIS   213      39.710  39.880  35.150  1.00  0.00           H
ATOM   3457  NE2 HIS   213      38.810  40.020  37.090  1.00  0.00           N
ATOM   3458  HE2 HIS   213      38.620  39.040  37.090  1.00  0.00           H
ATOM   3459  CD2 HIS   213      38.670  41.120  37.920  1.00  0.00           C
ATOM   3460  HD2 HIS   213      38.210  41.020  38.890  1.00  0.00           H
ATOM   3461  C   HIS   213      39.690  45.080  39.680  1.00  0.00           C
ATOM   3462  O   HIS   213      40.820  45.220  40.050  1.00  0.00           O
ATOM   3463  N   ASN   214      38.800  46.070  39.730  1.00  0.00           N
ATOM   3464  HN  ASN   214      37.840  45.990  39.460  1.00  0.00           H
ATOM   3465  CA  ASN   214      38.970  47.420  40.130  1.00  0.00           C
ATOM   3466  HA  ASN   214      39.810  47.730  39.520  1.00  0.00           H
ATOM   3467  CB  ASN   214      37.660  48.300  39.700  1.00  0.00           C
ATOM   3468  HB1 ASN   214      37.510  48.090  38.620  1.00  0.00           H
ATOM   3469  HB2 ASN   214      36.820  47.800  40.230  1.00  0.00           H
ATOM   3470  CG  ASN   214      37.820  49.730  39.990  1.00  0.00           C
ATOM   3471  OD1 ASN   214      38.870  50.250  40.440  1.00  0.00           O
ATOM   3472  ND2 ASN   214      36.740  50.510  39.780  1.00  0.00           N
ATOM   3473 1HD2 ASN   214      35.950  50.200  39.260  1.00  0.00           H
ATOM   3474 2HD2 ASN   214      36.870  51.490  39.960  1.00  0.00           H
ATOM   3475  C   ASN   214      39.480  47.540  41.590  1.00  0.00           C
ATOM   3476  O   ASN   214      40.460  48.240  41.900  1.00  0.00           O
ATOM   3477  N   VAL   215      38.820  46.750  42.500  1.00  0.00           N
ATOM   3478  HN  VAL   215      38.050  46.180  42.230  1.00  0.00           H
ATOM   3479  CA  VAL   215      39.190  46.700  43.910  1.00  0.00           C
ATOM   3480  HA  VAL   215      39.380  47.640  44.400  1.00  0.00           H
ATOM   3481  CB  VAL   215      37.950  46.050  44.650  1.00  0.00           C
ATOM   3482  HB  VAL   215      37.510  45.190  44.100  1.00  0.00           H
ATOM   3483  CG1 VAL   215      38.350  45.470  46.020  1.00  0.00           C
ATOM   3484 1HG1 VAL   215      38.810  46.300  46.580  1.00  0.00           H
ATOM   3485 2HG1 VAL   215      37.460  45.270  46.650  1.00  0.00           H
ATOM   3486 3HG1 VAL   215      39.000  44.580  45.890  1.00  0.00           H
ATOM   3487  CG2 VAL   215      36.800  47.100  44.590  1.00  0.00           C
ATOM   3488 1HG2 VAL   215      36.480  47.490  43.600  1.00  0.00           H
ATOM   3489 2HG2 VAL   215      35.870  46.560  44.890  1.00  0.00           H
ATOM   3490 3HG2 VAL   215      36.910  48.040  45.170  1.00  0.00           H
ATOM   3491  C   VAL   215      40.400  45.890  44.150  1.00  0.00           C
ATOM   3492  O   VAL   215      41.240  46.310  44.910  1.00  0.00           O
ATOM   3493  N   VAL   216      40.550  44.690  43.510  1.00  0.00           N
ATOM   3494  HN  VAL   216      39.990  44.360  42.740  1.00  0.00           H
ATOM   3495  CA  VAL   216      41.790  43.970  43.560  1.00  0.00           C
ATOM   3496  HA  VAL   216      41.910  43.780  44.620  1.00  0.00           H
ATOM   3497  CB  VAL   216      41.780  42.690  42.740  1.00  0.00           C
ATOM   3498  HB  VAL   216      41.460  42.840  41.690  1.00  0.00           H
ATOM   3499  CG1 VAL   216      43.140  42.040  42.760  1.00  0.00           C
ATOM   3500 1HG1 VAL   216      43.940  42.640  42.260  1.00  0.00           H
ATOM   3501 2HG1 VAL   216      43.320  41.890  43.860  1.00  0.00           H
ATOM   3502 3HG1 VAL   216      43.020  41.060  42.260  1.00  0.00           H
ATOM   3503  CG2 VAL   216      40.800  41.720  43.340  1.00  0.00           C
ATOM   3504 1HG2 VAL   216      41.140  41.550  44.390  1.00  0.00           H
ATOM   3505 2HG2 VAL   216      39.730  42.030  43.320  1.00  0.00           H
ATOM   3506 3HG2 VAL   216      40.860  40.780  42.780  1.00  0.00           H
ATOM   3507  C   VAL   216      43.010  44.780  43.070  1.00  0.00           C
ATOM   3508  O   VAL   216      44.070  44.870  43.750  1.00  0.00           O
ATOM   3509  N   PHE   217      42.920  45.470  41.920  1.00  0.00           N
ATOM   3510  HN  PHE   217      42.040  45.490  41.440  1.00  0.00           H
ATOM   3511  CA  PHE   217      44.040  46.110  41.270  1.00  0.00           C
ATOM   3512  HA  PHE   217      44.920  45.730  41.740  1.00  0.00           H
ATOM   3513  CB  PHE   217      44.250  45.710  39.760  1.00  0.00           C
ATOM   3514  HB1 PHE   217      43.310  45.950  39.220  1.00  0.00           H
ATOM   3515  HB2 PHE   217      45.090  46.160  39.190  1.00  0.00           H
ATOM   3516  CG  PHE   217      44.440  44.210  39.580  1.00  0.00           C
ATOM   3517  CD1 PHE   217      45.670  43.620  39.740  1.00  0.00           C
ATOM   3518  HD1 PHE   217      46.460  44.280  40.060  1.00  0.00           H
ATOM   3519  CE1 PHE   217      45.920  42.280  39.380  1.00  0.00           C
ATOM   3520  HE1 PHE   217      46.930  41.890  39.420  1.00  0.00           H
ATOM   3521  CZ  PHE   217      45.000  41.510  38.810  1.00  0.00           C
ATOM   3522  HZ  PHE   217      45.220  40.500  38.510  1.00  0.00           H
ATOM   3523  CD2 PHE   217      43.460  43.320  39.030  1.00  0.00           C
ATOM   3524  HD2 PHE   217      42.490  43.730  38.800  1.00  0.00           H
ATOM   3525  CE2 PHE   217      43.690  41.990  38.690  1.00  0.00           C
ATOM   3526  HE2 PHE   217      42.960  41.380  38.190  1.00  0.00           H
ATOM   3527  C   PHE   217      44.140  47.610  41.480  1.00  0.00           C
ATOM   3528  O   PHE   217      43.230  48.400  41.270  1.00  0.00           O
ATOM   3529  N   VAL   218      45.380  48.100  41.890  1.00  0.00           N
ATOM   3530  HN  VAL   218      46.200  47.530  41.950  1.00  0.00           H
ATOM   3531  CA  VAL   218      45.680  49.490  42.120  1.00  0.00           C
ATOM   3532  HA  VAL   218      45.000  49.830  42.880  1.00  0.00           H
ATOM   3533  CB  VAL   218      47.150  49.620  42.750  1.00  0.00           C
ATOM   3534  HB  VAL   218      47.950  49.450  42.000  1.00  0.00           H
ATOM   3535  CG1 VAL   218      47.310  51.110  43.190  1.00  0.00           C
ATOM   3536 1HG1 VAL   218      48.230  51.130  43.820  1.00  0.00           H
ATOM   3537 2HG1 VAL   218      47.460  51.700  42.250  1.00  0.00           H
ATOM   3538 3HG1 VAL   218      46.440  51.530  43.730  1.00  0.00           H
ATOM   3539  CG2 VAL   218      47.300  48.710  43.980  1.00  0.00           C
ATOM   3540 1HG2 VAL   218      47.260  47.710  43.480  1.00  0.00           H
ATOM   3541 2HG2 VAL   218      48.310  48.930  44.380  1.00  0.00           H
ATOM   3542 3HG2 VAL   218      46.520  48.990  44.730  1.00  0.00           H
ATOM   3543  C   VAL   218      45.530  50.350  40.880  1.00  0.00           C
ATOM   3544  O   VAL   218      46.160  50.130  39.830  1.00  0.00           O
ATOM   3545  N   PRO   219      44.610  51.300  40.870  1.00  0.00           N
ATOM   3546  CD  PRO   219      43.600  51.600  41.970  1.00  0.00           C
ATOM   3547  HD1 PRO   219      44.110  51.840  42.920  1.00  0.00           H
ATOM   3548  HD2 PRO   219      42.820  50.820  42.050  1.00  0.00           H
ATOM   3549  CA  PRO   219      44.470  52.180  39.720  1.00  0.00           C
ATOM   3550  HA  PRO   219      44.390  51.530  38.870  1.00  0.00           H
ATOM   3551  CB  PRO   219      43.070  52.770  39.880  1.00  0.00           C
ATOM   3552  HB1 PRO   219      42.920  53.760  39.400  1.00  0.00           H
ATOM   3553  HB2 PRO   219      42.350  51.980  39.580  1.00  0.00           H
ATOM   3554  CG  PRO   219      42.950  52.920  41.400  1.00  0.00           C
ATOM   3555  HG1 PRO   219      43.650  53.750  41.610  1.00  0.00           H
ATOM   3556  HG2 PRO   219      41.950  53.050  41.850  1.00  0.00           H
ATOM   3557  C   PRO   219      45.640  53.110  39.500  1.00  0.00           C
ATOM   3558  O   PRO   219      46.290  53.510  40.490  1.00  0.00           O
ATOM   3559  N   ARG   220      46.030  53.420  38.280  1.00  0.00           N
ATOM   3560  HN  ARG   220      45.510  53.050  37.520  1.00  0.00           H
ATOM   3561  CA  ARG   220      47.090  54.420  38.010  1.00  0.00           C
ATOM   3562  HA  ARG   220      47.960  54.070  38.540  1.00  0.00           H
ATOM   3563  CB  ARG   220      47.430  54.440  36.530  1.00  0.00           C
ATOM   3564  HB1 ARG   220      46.600  55.010  36.060  1.00  0.00           H
ATOM   3565  HB2 ARG   220      48.470  54.810  36.380  1.00  0.00           H
ATOM   3566  CG  ARG   220      47.350  53.000  35.920  1.00  0.00           C
ATOM   3567  HG1 ARG   220      48.130  52.270  36.240  1.00  0.00           H
ATOM   3568  HG2 ARG   220      46.350  52.540  36.090  1.00  0.00           H
ATOM   3569  CD  ARG   220      47.560  53.060  34.370  1.00  0.00           C
ATOM   3570  HD1 ARG   220      47.440  52.040  33.960  1.00  0.00           H
ATOM   3571  HD2 ARG   220      46.780  53.750  33.960  1.00  0.00           H
ATOM   3572  NE  ARG   220      48.960  53.580  34.180  1.00  0.00           N
ATOM   3573  HE  ARG   220      49.650  53.270  34.830  1.00  0.00           H
ATOM   3574  CZ  ARG   220      49.340  54.410  33.240  1.00  0.00           C
ATOM   3575  NH1 ARG   220      48.460  54.960  32.410  1.00  0.00           N
ATOM   3576 1HH1 ARG   220      47.480  55.010  32.560  1.00  0.00           H
ATOM   3577 2HH1 ARG   220      48.870  55.640  31.810  1.00  0.00           H
ATOM   3578  NH2 ARG   220      50.640  54.590  33.070  1.00  0.00           N
ATOM   3579 1HH2 ARG   220      51.220  54.110  33.730  1.00  0.00           H
ATOM   3580 2HH2 ARG   220      50.960  55.270  32.400  1.00  0.00           H
ATOM   3581  C   ARG   220      46.660  55.790  38.570  1.00  0.00           C
ATOM   3582  O   ARG   220      45.470  56.170  38.290  1.00  0.00           O
ATOM   3583  N   PRO   221      47.390  56.680  39.160  1.00  0.00           N
ATOM   3584  CD  PRO   221      48.500  56.410  40.030  1.00  0.00           C
ATOM   3585  HD1 PRO   221      49.420  56.210  39.450  1.00  0.00           H
ATOM   3586  HD2 PRO   221      48.350  55.520  40.690  1.00  0.00           H
ATOM   3587  CA  PRO   221      47.160  58.140  39.010  1.00  0.00           C
ATOM   3588  HA  PRO   221      46.210  58.300  39.490  1.00  0.00           H
ATOM   3589  CB  PRO   221      48.400  58.760  39.750  1.00  0.00           C
ATOM   3590  HB1 PRO   221      49.190  58.920  38.990  1.00  0.00           H
ATOM   3591  HB2 PRO   221      48.180  59.770  40.160  1.00  0.00           H
ATOM   3592  CG  PRO   221      48.880  57.720  40.780  1.00  0.00           C
ATOM   3593  HG1 PRO   221      49.970  57.770  40.980  1.00  0.00           H
ATOM   3594  HG2 PRO   221      48.310  57.860  41.730  1.00  0.00           H
ATOM   3595  C   PRO   221      46.780  58.710  37.690  1.00  0.00           C
ATOM   3596  O   PRO   221      47.320  58.320  36.640  1.00  0.00           O
ATOM   3597  N   SER   222      45.800  59.600  37.700  1.00  0.00           N
ATOM   3598  HN  SER   222      45.580  60.190  38.470  1.00  0.00           H
ATOM   3599  CA  SER   222      45.330  60.190  36.450  1.00  0.00           C
ATOM   3600  HA  SER   222      45.390  59.430  35.690  1.00  0.00           H
ATOM   3601  CB  SER   222      43.850  60.500  36.620  1.00  0.00           C
ATOM   3602  HB1 SER   222      43.770  61.390  37.280  1.00  0.00           H
ATOM   3603  HB2 SER   222      43.420  60.800  35.640  1.00  0.00           H
ATOM   3604  OG  SER   222      43.050  59.440  37.190  1.00  0.00           O
ATOM   3605  HG1 SER   222      43.590  59.170  37.940  1.00  0.00           H
ATOM   3606  C   SER   222      46.070  61.440  36.030  1.00  0.00           C
ATOM   3607  OT1 SER   222      46.520  61.550  34.850  1.00  0.00           O
ATOM   3608  OT2 SER   222      46.270  62.340  36.850  1.00  0.00           O
TER
ATOM   3609  C1  NAG   223      53.860  35.950  50.700  1.00  0.00           C
ATOM   3610  H1  NAG   223      53.940  36.470  49.730  1.00  0.00           H
ATOM   3611  C5  NAG   223      54.570  34.150  49.350  1.00  0.00           C
ATOM   3612  H5  NAG   223      54.360  34.820  48.490  1.00  0.00           H
ATOM   3613  O5  NAG   223      53.720  34.580  50.450  1.00  0.00           O
ATOM   3614  C2  NAG   223      55.100  36.070  51.460  1.00  0.00           C
ATOM   3615  H2  NAG   223      55.110  35.300  52.260  1.00  0.00           H
ATOM   3616  N   NAG   223      55.280  37.360  52.160  1.00  0.00           N
ATOM   3617  HN  NAG   223      55.350  37.450  53.160  1.00  0.00           H
ATOM   3618  C   NAG   223      55.380  38.580  51.580  1.00  0.00           C
ATOM   3619  O   NAG   223      55.260  38.780  50.320  1.00  0.00           O
ATOM   3620  CT  NAG   223      55.730  39.690  52.580  1.00  0.00           C
ATOM   3621  HT1 NAG   223      55.210  40.650  52.350  1.00  0.00           H
ATOM   3622  HT2 NAG   223      55.280  39.480  53.580  1.00  0.00           H
ATOM   3623  HT3 NAG   223      56.810  39.940  52.680  1.00  0.00           H
ATOM   3624  C3  NAG   223      56.280  35.740  50.500  1.00  0.00           C
ATOM   3625  H3  NAG   223      56.560  36.530  49.760  1.00  0.00           H
ATOM   3626  O3  NAG   223      57.500  35.710  51.220  1.00  0.00           O
ATOM   3627  HO3 NAG   223      57.950  36.560  51.130  1.00  0.00           H
ATOM   3628  C4  NAG   223      56.010  34.420  49.820  1.00  0.00           C
ATOM   3629  H4  NAG   223      56.190  33.660  50.620  1.00  0.00           H
ATOM   3630  O4  NAG   223      57.010  34.080  48.880  1.00  0.00           O
ATOM   3631  HO4 NAG   223      57.340  34.880  48.480  1.00  0.00           H
ATOM   3632  C6  NAG   223      54.220  32.730  49.040  1.00  0.00           C
ATOM   3633  H61 NAG   223      54.650  32.370  48.080  1.00  0.00           H
ATOM   3634  H62 NAG   223      53.120  32.670  48.890  1.00  0.00           H
ATOM   3635  O6  NAG   223      54.640  31.880  50.140  1.00  0.00           O
ATOM   3636  HO6 NAG   223      55.380  31.310  49.930  1.00  0.00           H
ATOM   3637  C1  NAG   224      44.040  37.780  71.040  1.00  0.00           C
ATOM   3638  H1  NAG   224      43.210  38.230  70.470  1.00  0.00           H
ATOM   3639  C5  NAG   224      44.810  37.500  73.250  1.00  0.00           C
ATOM   3640  H5  NAG   224      45.110  36.490  72.910  1.00  0.00           H
ATOM   3641  O5  NAG   224      43.690  37.810  72.460  1.00  0.00           O
ATOM   3642  C2  NAG   224      45.240  38.710  70.700  1.00  0.00           C
ATOM   3643  H2  NAG   224      44.890  39.750  70.840  1.00  0.00           H
ATOM   3644  N   NAG   224      45.670  38.480  69.290  1.00  0.00           N
ATOM   3645  HN  NAG   224      46.570  38.060  69.140  1.00  0.00           H
ATOM   3646  C   NAG   224      45.050  39.010  68.230  1.00  0.00           C
ATOM   3647  O   NAG   224      43.970  39.600  68.290  1.00  0.00           O
ATOM   3648  CT  NAG   224      45.810  38.890  66.960  1.00  0.00           C
ATOM   3649  HT1 NAG   224      45.220  39.470  66.220  1.00  0.00           H
ATOM   3650  HT2 NAG   224      46.890  39.160  67.010  1.00  0.00           H
ATOM   3651  HT3 NAG   224      45.770  37.810  66.690  1.00  0.00           H
ATOM   3652  C3  NAG   224      46.410  38.530  71.660  1.00  0.00           C
ATOM   3653  H3  NAG   224      46.940  37.610  71.330  1.00  0.00           H
ATOM   3654  O3  NAG   224      47.350  39.640  71.500  1.00  0.00           O
ATOM   3655  HO3 NAG   224      48.080  39.460  70.900  1.00  0.00           H
ATOM   3656  C4  NAG   224      46.010  38.410  73.090  1.00  0.00           C
ATOM   3657  H4  NAG   224      45.750  39.450  73.410  1.00  0.00           H
ATOM   3658  O4  NAG   224      47.050  37.930  73.920  1.00  0.00           O
ATOM   3659  HO4 NAG   224      47.560  38.710  74.180  1.00  0.00           H
ATOM   3660  C6  NAG   224      44.240  37.410  74.660  1.00  0.00           C
ATOM   3661  H61 NAG   224      45.010  36.870  75.250  1.00  0.00           H
ATOM   3662  H62 NAG   224      43.400  36.700  74.660  1.00  0.00           H
ATOM   3663  O6  NAG   224      43.950  38.660  75.310  1.00  0.00           O
ATOM   3664  HO6 NAG   224      43.350  38.670  76.040  1.00  0.00           H
ATOM   3665  C1  NAG   225      18.180  30.330  58.870  1.00  0.00           C
ATOM   3666  H1  NAG   225      18.150  31.380  58.490  1.00  0.00           H
ATOM   3667  C5  NAG   225      17.330  28.180  58.310  1.00  0.00           C
ATOM   3668  H5  NAG   225      18.310  27.650  58.280  1.00  0.00           H
ATOM   3669  O5  NAG   225      17.410  29.580  57.970  1.00  0.00           O
ATOM   3670  C2  NAG   225      17.320  30.290  60.130  1.00  0.00           C
ATOM   3671  H2  NAG   225      16.250  30.550  59.970  1.00  0.00           H
ATOM   3672  N   NAG   225      17.860  31.290  61.080  1.00  0.00           N
ATOM   3673  HN  NAG   225      18.490  30.960  61.780  1.00  0.00           H
ATOM   3674  C   NAG   225      17.490  32.590  61.000  1.00  0.00           C
ATOM   3675  O   NAG   225      16.540  33.000  60.350  1.00  0.00           O
ATOM   3676  CT  NAG   225      18.060  33.530  62.020  1.00  0.00           C
ATOM   3677  HT1 NAG   225      18.250  32.950  62.950  1.00  0.00           H
ATOM   3678  HT2 NAG   225      18.950  34.030  61.570  1.00  0.00           H
ATOM   3679  HT3 NAG   225      17.250  34.270  62.210  1.00  0.00           H
ATOM   3680  C3  NAG   225      17.220  28.870  60.680  1.00  0.00           C
ATOM   3681  H3  NAG   225      18.300  28.730  60.930  1.00  0.00           H
ATOM   3682  O3  NAG   225      16.500  28.720  61.860  1.00  0.00           O
ATOM   3683  HO3 NAG   225      17.080  28.610  62.620  1.00  0.00           H
ATOM   3684  C4  NAG   225      16.690  27.900  59.670  1.00  0.00           C
ATOM   3685  H4  NAG   225      15.590  28.030  59.540  1.00  0.00           H
ATOM   3686  O4  NAG   225      16.800  26.480  60.150  1.00  0.00           O
ATOM   3687  HO4 NAG   225      15.990  26.190  59.730  1.00  0.00           H
ATOM   3688  C6  NAG   225      16.540  27.490  57.140  1.00  0.00           C
ATOM   3689  H61 NAG   225      16.660  26.380  57.180  1.00  0.00           H
ATOM   3690  H62 NAG   225      16.990  27.790  56.170  1.00  0.00           H
ATOM   3691  O6  NAG   225      15.180  27.890  57.070  1.00  0.00           O
ATOM   3692  HO6 NAG   225      15.090  28.720  56.600  1.00  0.00           H
