# Supplementary material for: Fish-hunting cone snail venoms are a rich source of minimized ligands of the vertebrate insulin receptor
Source: eLife. 2019 Feb 12;8:e41574. doi: 10.7554/eLife.41574 (PMC6372279; doi:10.7554/eLife.41574)
Supplement: Figure 6—source data 3. [file elife-41574-fig6-data3.zip › T1A-monomer-final-frame.pdb]

REMARK    THIS IS A SIMULATION BOX
CRYST1   48.328   48.328   48.328  90.00  90.00  90.00 P 1           1
MODEL       11
ATOM      1  N   GLY     1      33.820  17.130  27.970  1.00  0.00           N
ATOM      2  H1  GLY     1      33.820  17.100  29.010  1.00  0.00           H
ATOM      3  H2  GLY     1      34.520  16.380  27.840  1.00  0.00           H
ATOM      4  H3  GLY     1      34.340  17.970  27.630  1.00  0.00           H
ATOM      5  CA  GLY     1      32.580  16.800  27.180  1.00  0.00           C
ATOM      6  HA1 GLY     1      32.990  16.230  26.360  1.00  0.00           H
ATOM      7  HA2 GLY     1      31.920  16.170  27.770  1.00  0.00           H
ATOM      8  C   GLY     1      31.800  17.960  26.630  1.00  0.00           C
ATOM      9  O   GLY     1      31.880  18.330  25.460  1.00  0.00           O
ATOM     10  N   VAL     2      30.890  18.620  27.330  1.00  0.00           N
ATOM     11  HN  VAL     2      30.820  18.410  28.300  1.00  0.00           H
ATOM     12  CA  VAL     2      29.880  19.450  26.670  1.00  0.00           C
ATOM     13  HA  VAL     2      29.570  18.990  25.750  1.00  0.00           H
ATOM     14  CB  VAL     2      28.720  19.650  27.570  1.00  0.00           C
ATOM     15  HB  VAL     2      28.380  18.700  28.030  1.00  0.00           H
ATOM     16  CG1 VAL     2      29.140  20.460  28.830  1.00  0.00           C
ATOM     17 1HG1 VAL     2      28.350  20.550  29.590  1.00  0.00           H
ATOM     18 2HG1 VAL     2      30.120  20.120  29.210  1.00  0.00           H
ATOM     19 3HG1 VAL     2      29.250  21.460  28.350  1.00  0.00           H
ATOM     20  CG2 VAL     2      27.540  20.220  26.780  1.00  0.00           C
ATOM     21 1HG2 VAL     2      27.420  19.780  25.760  1.00  0.00           H
ATOM     22 2HG2 VAL     2      26.610  20.030  27.380  1.00  0.00           H
ATOM     23 3HG2 VAL     2      27.630  21.320  26.640  1.00  0.00           H
ATOM     24  C   VAL     2      30.490  20.720  26.120  1.00  0.00           C
ATOM     25  O   VAL     2      30.030  21.220  25.120  1.00  0.00           O
ATOM     26  N   VAL     3      31.530  21.240  26.770  1.00  0.00           N
ATOM     27  HN  VAL     3      31.890  20.820  27.590  1.00  0.00           H
ATOM     28  CA  VAL     3      32.200  22.470  26.280  1.00  0.00           C
ATOM     29  HA  VAL     3      31.470  23.100  25.780  1.00  0.00           H
ATOM     30  CB  VAL     3      32.860  23.300  27.380  1.00  0.00           C
ATOM     31  HB  VAL     3      33.590  22.680  27.930  1.00  0.00           H
ATOM     32  CG1 VAL     3      33.600  24.570  26.950  1.00  0.00           C
ATOM     33 1HG1 VAL     3      34.460  24.310  26.310  1.00  0.00           H
ATOM     34 2HG1 VAL     3      32.890  25.180  26.340  1.00  0.00           H
ATOM     35 3HG1 VAL     3      33.940  25.190  27.800  1.00  0.00           H
ATOM     36  CG2 VAL     3      31.670  23.730  28.280  1.00  0.00           C
ATOM     37 1HG2 VAL     3      31.120  22.800  28.560  1.00  0.00           H
ATOM     38 2HG2 VAL     3      32.020  24.250  29.200  1.00  0.00           H
ATOM     39 3HG2 VAL     3      31.000  24.380  27.670  1.00  0.00           H
ATOM     40  C   VAL     3      33.220  22.170  25.210  1.00  0.00           C
ATOM     41  O   VAL     3      33.330  22.850  24.200  1.00  0.00           O
ATOM     42  N   CGU     4      33.980  21.070  25.350  1.00  0.00           N
ATOM     43  HN  CGU     4      34.010  20.600  26.220  1.00  0.00           H
ATOM     44  CA  CGU     4      34.950  20.520  24.390  1.00  0.00           C
ATOM     45  HA  CGU     4      35.670  21.320  24.260  1.00  0.00           H
ATOM     46  CB  CGU     4      35.570  19.150  24.850  1.00  0.00           C
ATOM     47  HB1 CGU     4      34.770  18.430  25.100  1.00  0.00           H
ATOM     48  HB2 CGU     4      36.220  18.770  24.040  1.00  0.00           H
ATOM     49  CG  CGU     4      36.530  19.220  26.050  1.00  0.00           C
ATOM     50  HG  CGU     4      37.440  19.810  25.820  1.00  0.00           H
ATOM     51  CD1 CGU     4      35.990  19.640  27.400  1.00  0.00           C
ATOM     52 1OE1 CGU     4      36.790  19.890  28.340  1.00  0.00           O
ATOM     53 2OE1 CGU     4      34.730  19.640  27.630  1.00  0.00           O
ATOM     54  CD2 CGU     4      37.020  17.800  26.390  1.00  0.00           C
ATOM     55 1OE2 CGU     4      36.190  16.850  26.510  1.00  0.00           O
ATOM     56 2OE2 CGU     4      38.260  17.660  26.540  1.00  0.00           O
ATOM     57  C   CGU     4      34.400  20.300  23.000  1.00  0.00           C
ATOM     58  O   CGU     4      34.950  20.610  21.940  1.00  0.00           O
ATOM     59  N   HIS     5      33.170  19.740  23.080  1.00  0.00           N
ATOM     60  HN  HIS     5      32.700  19.500  23.920  1.00  0.00           H
ATOM     61  CA  HIS     5      32.370  19.470  21.860  1.00  0.00           C
ATOM     62  HA  HIS     5      32.950  19.390  20.960  1.00  0.00           H
ATOM     63  CB  HIS     5      31.390  18.260  22.020  1.00  0.00           C
ATOM     64  HB1 HIS     5      30.840  18.440  22.960  1.00  0.00           H
ATOM     65  HB2 HIS     5      30.530  18.190  21.310  1.00  0.00           H
ATOM     66  ND1 HIS     5      32.770  16.420  21.020  1.00  0.00           N
ATOM     67  CG  HIS     5      32.090  16.880  22.120  1.00  0.00           C
ATOM     68  CE1 HIS     5      33.220  15.240  21.380  1.00  0.00           C
ATOM     69  HE1 HIS     5      33.790  14.590  20.710  1.00  0.00           H
ATOM     70  NE2 HIS     5      32.920  14.930  22.630  1.00  0.00           N
ATOM     71  HE2 HIS     5      33.270  14.170  23.180  1.00  0.00           H
ATOM     72  CD2 HIS     5      32.150  15.930  23.090  1.00  0.00           C
ATOM     73  HD2 HIS     5      31.690  16.010  24.060  1.00  0.00           H
ATOM     74  C   HIS     5      31.590  20.710  21.560  1.00  0.00           C
ATOM     75  O   HIS     5      31.960  21.450  20.650  1.00  0.00           O
ATOM     76  N   CYS     6      30.470  21.030  22.330  1.00  0.00           N
ATOM     77  HN  CYS     6      30.340  20.820  23.290  1.00  0.00           H
ATOM     78  CA  CYS     6      29.410  21.950  21.860  1.00  0.00           C
ATOM     79  HA  CYS     6      29.160  21.750  20.820  1.00  0.00           H
ATOM     80  CB  CYS     6      28.030  21.710  22.650  1.00  0.00           C
ATOM     81  HB1 CYS     6      28.070  22.050  23.700  1.00  0.00           H
ATOM     82  HB2 CYS     6      27.270  22.390  22.190  1.00  0.00           H
ATOM     83  SG  CYS     6      27.430  19.980  22.770  1.00  0.00           S
ATOM     84  C   CYS     6      29.760  23.380  21.980  1.00  0.00           C
ATOM     85  O   CYS     6      29.060  24.270  21.450  1.00  0.00           O
ATOM     86  N   CYS     7      30.910  23.820  22.580  1.00  0.00           N
ATOM     87  HN  CYS     7      31.580  23.280  23.080  1.00  0.00           H
ATOM     88  CA  CYS     7      31.400  25.240  22.510  1.00  0.00           C
ATOM     89  HA  CYS     7      30.610  25.890  22.160  1.00  0.00           H
ATOM     90  CB  CYS     7      31.850  25.730  23.940  1.00  0.00           C
ATOM     91  HB1 CYS     7      31.120  25.270  24.630  1.00  0.00           H
ATOM     92  HB2 CYS     7      32.870  25.350  24.170  1.00  0.00           H
ATOM     93  SG  CYS     7      31.910  27.540  24.120  1.00  0.00           S
ATOM     94  C   CYS     7      32.470  25.540  21.470  1.00  0.00           C
ATOM     95  O   CYS     7      32.740  26.730  21.050  1.00  0.00           O
ATOM     96  N   HIS     8      33.120  24.400  20.890  1.00  0.00           N
ATOM     97  HN  HIS     8      32.870  23.490  21.170  1.00  0.00           H
ATOM     98  CA  HIS     8      34.240  24.540  19.950  1.00  0.00           C
ATOM     99  HA  HIS     8      34.520  25.580  19.990  1.00  0.00           H
ATOM    100  CB  HIS     8      35.520  23.800  20.430  1.00  0.00           C
ATOM    101  HB1 HIS     8      35.300  22.730  20.210  1.00  0.00           H
ATOM    102  HB2 HIS     8      36.260  24.140  19.670  1.00  0.00           H
ATOM    103  ND1 HIS     8      36.300  25.490  22.110  1.00  0.00           N
ATOM    104  CG  HIS     8      36.120  24.150  21.750  1.00  0.00           C
ATOM    105  CE1 HIS     8      36.880  25.440  23.280  1.00  0.00           C
ATOM    106  HE1 HIS     8      37.030  26.270  23.960  1.00  0.00           H
ATOM    107  NE2 HIS     8      37.090  24.230  23.710  1.00  0.00           N
ATOM    108  HE2 HIS     8      37.560  23.940  24.540  1.00  0.00           H
ATOM    109  CD2 HIS     8      36.590  23.340  22.720  1.00  0.00           C
ATOM    110  HD2 HIS     8      36.590  22.260  22.570  1.00  0.00           H
ATOM    111  C   HIS     8      33.810  24.170  18.600  1.00  0.00           C
ATOM    112  O   HIS     8      34.380  24.480  17.580  1.00  0.00           O
ATOM    113  N   ARG     9      32.640  23.500  18.550  1.00  0.00           N
ATOM    114  HN  ARG     9      32.310  23.100  19.400  1.00  0.00           H
ATOM    115  CA  ARG     9      31.970  23.050  17.350  1.00  0.00           C
ATOM    116  HA  ARG     9      32.100  23.940  16.750  1.00  0.00           H
ATOM    117  CB  ARG     9      32.500  21.760  16.660  1.00  0.00           C
ATOM    118  HB1 ARG     9      31.950  21.430  15.750  1.00  0.00           H
ATOM    119  HB2 ARG     9      33.500  21.980  16.240  1.00  0.00           H
ATOM    120  CG  ARG     9      32.710  20.490  17.570  1.00  0.00           C
ATOM    121  HG1 ARG     9      33.300  19.710  17.030  1.00  0.00           H
ATOM    122  HG2 ARG     9      33.440  20.780  18.360  1.00  0.00           H
ATOM    123  CD  ARG     9      31.310  19.920  17.930  1.00  0.00           C
ATOM    124  HD1 ARG     9      30.810  20.530  18.720  1.00  0.00           H
ATOM    125  HD2 ARG     9      30.550  19.800  17.130  1.00  0.00           H
ATOM    126  NE  ARG     9      31.530  18.620  18.500  1.00  0.00           N
ATOM    127  HE  ARG     9      32.490  18.390  18.660  1.00  0.00           H
ATOM    128  CZ  ARG     9      30.560  17.710  18.610  1.00  0.00           C
ATOM    129  NH1 ARG     9      29.280  18.010  18.370  1.00  0.00           N
ATOM    130 1HH1 ARG     9      29.040  18.910  17.990  1.00  0.00           H
ATOM    131 2HH1 ARG     9      28.660  17.230  18.460  1.00  0.00           H
ATOM    132  NH2 ARG     9      30.770  16.470  18.930  1.00  0.00           N
ATOM    133 1HH2 ARG     9      31.630  16.380  19.430  1.00  0.00           H
ATOM    134 2HH2 ARG     9      29.980  15.860  18.950  1.00  0.00           H
ATOM    135  C   ARG     9      30.510  22.960  17.660  1.00  0.00           C
ATOM    136  O   ARG     9      30.080  22.730  18.800  1.00  0.00           O
ATOM    137  N   PRO    10      29.550  23.170  16.720  1.00  0.00           N
ATOM    138  CD  PRO    10      29.730  23.290  15.260  1.00  0.00           C
ATOM    139  HD1 PRO    10      30.570  22.710  14.830  1.00  0.00           H
ATOM    140  HD2 PRO    10      29.930  24.340  15.000  1.00  0.00           H
ATOM    141  CA  PRO    10      28.140  22.930  17.060  1.00  0.00           C
ATOM    142  HA  PRO    10      27.900  23.620  17.850  1.00  0.00           H
ATOM    143  CB  PRO    10      27.420  23.260  15.720  1.00  0.00           C
ATOM    144  HB1 PRO    10      26.390  22.840  15.720  1.00  0.00           H
ATOM    145  HB2 PRO    10      27.250  24.360  15.700  1.00  0.00           H
ATOM    146  CG  PRO    10      28.400  22.850  14.690  1.00  0.00           C
ATOM    147  HG1 PRO    10      28.430  21.740  14.590  1.00  0.00           H
ATOM    148  HG2 PRO    10      28.170  23.330  13.720  1.00  0.00           H
ATOM    149  C   PRO    10      27.740  21.510  17.510  1.00  0.00           C
ATOM    150  O   PRO    10      28.530  20.580  17.260  1.00  0.00           O
ATOM    151  N   CYS    11      26.600  21.280  18.160  1.00  0.00           N
ATOM    152  HN  CYS    11      26.080  22.030  18.580  1.00  0.00           H
ATOM    153  CA  CYS    11      26.180  19.900  18.460  1.00  0.00           C
ATOM    154  HA  CYS    11      26.630  19.250  17.730  1.00  0.00           H
ATOM    155  CB  CYS    11      26.720  19.460  19.860  1.00  0.00           C
ATOM    156  HB1 CYS    11      26.850  18.360  19.860  1.00  0.00           H
ATOM    157  HB2 CYS    11      27.740  19.900  19.780  1.00  0.00           H
ATOM    158  SG  CYS    11      25.980  20.070  21.400  1.00  0.00           S
ATOM    159  C   CYS    11      24.720  19.910  18.460  1.00  0.00           C
ATOM    160  O   CYS    11      24.090  20.920  18.830  1.00  0.00           O
ATOM    161  N   SER    12      24.140  18.740  18.060  1.00  0.00           N
ATOM    162  HN  SER    12      24.790  18.100  17.640  1.00  0.00           H
ATOM    163  CA  SER    12      22.720  18.350  18.080  1.00  0.00           C
ATOM    164  HA  SER    12      22.160  19.140  17.610  1.00  0.00           H
ATOM    165  CB  SER    12      22.440  17.020  17.280  1.00  0.00           C
ATOM    166  HB1 SER    12      21.400  16.660  17.230  1.00  0.00           H
ATOM    167  HB2 SER    12      22.800  17.150  16.240  1.00  0.00           H
ATOM    168  OG  SER    12      23.110  15.880  17.870  1.00  0.00           O
ATOM    169  HG1 SER    12      24.070  15.950  17.750  1.00  0.00           H
ATOM    170  C   SER    12      22.270  18.250  19.540  1.00  0.00           C
ATOM    171  O   SER    12      23.050  17.870  20.460  1.00  0.00           O
ATOM    172  N   ASN    13      21.000  18.510  19.790  1.00  0.00           N
ATOM    173  HN  ASN    13      20.400  18.830  19.070  1.00  0.00           H
ATOM    174  CA  ASN    13      20.300  18.390  21.010  1.00  0.00           C
ATOM    175  HA  ASN    13      20.970  18.960  21.620  1.00  0.00           H
ATOM    176  CB  ASN    13      18.900  19.000  20.970  1.00  0.00           C
ATOM    177  HB1 ASN    13      18.360  18.660  20.050  1.00  0.00           H
ATOM    178  HB2 ASN    13      18.240  18.780  21.840  1.00  0.00           H
ATOM    179  CG  ASN    13      18.940  20.520  20.870  1.00  0.00           C
ATOM    180  OD1 ASN    13      19.950  21.200  20.880  1.00  0.00           O
ATOM    181  ND2 ASN    13      17.750  21.140  20.850  1.00  0.00           N
ATOM    182 1HD2 ASN    13      16.940  20.560  20.800  1.00  0.00           H
ATOM    183 2HD2 ASN    13      17.610  22.130  20.770  1.00  0.00           H
ATOM    184  C   ASN    13      20.290  16.950  21.440  1.00  0.00           C
ATOM    185  O   ASN    13      20.430  16.760  22.630  1.00  0.00           O
ATOM    186  N   ALA    14      20.110  15.950  20.530  1.00  0.00           N
ATOM    187  HN  ALA    14      20.100  16.240  19.570  1.00  0.00           H
ATOM    188  CA  ALA    14      20.320  14.510  20.810  1.00  0.00           C
ATOM    189  HA  ALA    14      19.650  14.190  21.580  1.00  0.00           H
ATOM    190  CB  ALA    14      20.020  13.720  19.520  1.00  0.00           C
ATOM    191  HB1 ALA    14      20.120  12.650  19.820  1.00  0.00           H
ATOM    192  HB2 ALA    14      18.960  13.910  19.270  1.00  0.00           H
ATOM    193  HB3 ALA    14      20.750  13.960  18.720  1.00  0.00           H
ATOM    194  C   ALA    14      21.760  14.140  21.300  1.00  0.00           C
ATOM    195  O   ALA    14      21.880  13.280  22.190  1.00  0.00           O
ATOM    196  N   GLU    15      22.830  14.690  20.730  1.00  0.00           N
ATOM    197  HN  GLU    15      22.880  15.300  19.950  1.00  0.00           H
ATOM    198  CA  GLU    15      24.200  14.480  21.130  1.00  0.00           C
ATOM    199  HA  GLU    15      24.420  13.430  21.220  1.00  0.00           H
ATOM    200  CB  GLU    15      25.170  15.040  20.070  1.00  0.00           C
ATOM    201  HB1 GLU    15      24.870  14.420  19.200  1.00  0.00           H
ATOM    202  HB2 GLU    15      24.920  16.110  19.870  1.00  0.00           H
ATOM    203  CG  GLU    15      26.670  14.860  20.400  1.00  0.00           C
ATOM    204  HG1 GLU    15      27.030  15.330  21.350  1.00  0.00           H
ATOM    205  HG2 GLU    15      26.870  13.770  20.430  1.00  0.00           H
ATOM    206  CD  GLU    15      27.600  15.360  19.330  1.00  0.00           C
ATOM    207  OE1 GLU    15      28.710  14.760  19.240  1.00  0.00           O
ATOM    208  OE2 GLU    15      27.320  16.300  18.590  1.00  0.00           O
ATOM    209  C   GLU    15      24.460  15.130  22.490  1.00  0.00           C
ATOM    210  O   GLU    15      25.050  14.550  23.400  1.00  0.00           O
ATOM    211  N   PHE    16      23.860  16.300  22.690  1.00  0.00           N
ATOM    212  HN  PHE    16      23.300  16.720  21.980  1.00  0.00           H
ATOM    213  CA  PHE    16      23.820  17.070  23.950  1.00  0.00           C
ATOM    214  HA  PHE    16      24.900  17.180  24.000  1.00  0.00           H
ATOM    215  CB  PHE    16      23.230  18.530  23.860  1.00  0.00           C
ATOM    216  HB1 PHE    16      23.730  19.060  23.030  1.00  0.00           H
ATOM    217  HB2 PHE    16      22.180  18.370  23.540  1.00  0.00           H
ATOM    218  CG  PHE    16      23.150  19.430  25.080  1.00  0.00           C
ATOM    219  CD1 PHE    16      22.160  19.380  25.990  1.00  0.00           C
ATOM    220  HD1 PHE    16      21.410  18.610  26.080  1.00  0.00           H
ATOM    221  CE1 PHE    16      22.190  20.260  27.110  1.00  0.00           C
ATOM    222  HE1 PHE    16      21.380  20.400  27.820  1.00  0.00           H
ATOM    223  CZ  PHE    16      23.230  21.120  27.330  1.00  0.00           C
ATOM    224  HZ  PHE    16      23.190  21.660  28.260  1.00  0.00           H
ATOM    225  CD2 PHE    16      24.180  20.340  25.200  1.00  0.00           C
ATOM    226  HD2 PHE    16      24.920  20.310  24.420  1.00  0.00           H
ATOM    227  CE2 PHE    16      24.320  21.110  26.380  1.00  0.00           C
ATOM    228  HE2 PHE    16      25.160  21.790  26.420  1.00  0.00           H
ATOM    229  C   PHE    16      23.250  16.320  25.130  1.00  0.00           C
ATOM    230  O   PHE    16      23.650  16.500  26.250  1.00  0.00           O
ATOM    231  N   LYS    17      22.290  15.450  24.840  1.00  0.00           N
ATOM    232  HN  LYS    17      21.900  15.340  23.920  1.00  0.00           H
ATOM    233  CA  LYS    17      21.750  14.530  25.780  1.00  0.00           C
ATOM    234  HA  LYS    17      21.450  15.160  26.600  1.00  0.00           H
ATOM    235  CB  LYS    17      20.430  14.010  25.330  1.00  0.00           C
ATOM    236  HB1 LYS    17      20.500  13.750  24.250  1.00  0.00           H
ATOM    237  HB2 LYS    17      20.130  13.040  25.780  1.00  0.00           H
ATOM    238  CG  LYS    17      19.230  14.970  25.560  1.00  0.00           C
ATOM    239  HG1 LYS    17      18.870  14.880  26.610  1.00  0.00           H
ATOM    240  HG2 LYS    17      19.530  16.010  25.330  1.00  0.00           H
ATOM    241  CD  LYS    17      18.040  14.670  24.620  1.00  0.00           C
ATOM    242  HD1 LYS    17      17.460  15.570  24.910  1.00  0.00           H
ATOM    243  HD2 LYS    17      18.360  14.850  23.570  1.00  0.00           H
ATOM    244  CE  LYS    17      17.190  13.370  24.820  1.00  0.00           C
ATOM    245  HE1 LYS    17      16.230  13.450  24.260  1.00  0.00           H
ATOM    246  HE2 LYS    17      17.780  12.470  24.570  1.00  0.00           H
ATOM    247  NZ  LYS    17      16.790  13.320  26.260  1.00  0.00           N
ATOM    248  HZ1 LYS    17      17.630  13.320  26.870  1.00  0.00           H
ATOM    249  HZ2 LYS    17      16.250  14.190  26.420  1.00  0.00           H
ATOM    250  HZ3 LYS    17      16.200  12.480  26.470  1.00  0.00           H
ATOM    251  C   LYS    17      22.680  13.370  26.240  1.00  0.00           C
ATOM    252  O   LYS    17      22.710  12.900  27.380  1.00  0.00           O
ATOM    253  N   LYS    18      23.760  13.110  25.450  1.00  0.00           N
ATOM    254  HN  LYS    18      23.840  13.480  24.530  1.00  0.00           H
ATOM    255  CA  LYS    18      24.810  12.190  25.840  1.00  0.00           C
ATOM    256  HA  LYS    18      24.450  11.320  26.380  1.00  0.00           H
ATOM    257  CB  LYS    18      25.600  11.640  24.700  1.00  0.00           C
ATOM    258  HB1 LYS    18      26.230  12.460  24.290  1.00  0.00           H
ATOM    259  HB2 LYS    18      26.290  10.860  25.070  1.00  0.00           H
ATOM    260  CG  LYS    18      24.800  11.080  23.500  1.00  0.00           C
ATOM    261  HG1 LYS    18      24.180  11.880  23.050  1.00  0.00           H
ATOM    262  HG2 LYS    18      25.550  10.800  22.730  1.00  0.00           H
ATOM    263  CD  LYS    18      23.920   9.880  23.970  1.00  0.00           C
ATOM    264  HD1 LYS    18      24.610   9.080  24.310  1.00  0.00           H
ATOM    265  HD2 LYS    18      23.400  10.180  24.900  1.00  0.00           H
ATOM    266  CE  LYS    18      22.890   9.390  23.030  1.00  0.00           C
ATOM    267  HE1 LYS    18      23.400   8.940  22.150  1.00  0.00           H
ATOM    268  HE2 LYS    18      22.310   8.570  23.510  1.00  0.00           H
ATOM    269  NZ  LYS    18      21.940  10.470  22.650  1.00  0.00           N
ATOM    270  HZ1 LYS    18      22.390  11.380  22.460  1.00  0.00           H
ATOM    271  HZ2 LYS    18      21.290  10.110  21.910  1.00  0.00           H
ATOM    272  HZ3 LYS    18      21.330  10.580  23.490  1.00  0.00           H
ATOM    273  C   LYS    18      25.780  12.790  26.830  1.00  0.00           C
ATOM    274  O   LYS    18      26.610  12.050  27.380  1.00  0.00           O
ATOM    275  N   PHE    19      25.690  14.110  27.050  1.00  0.00           N
ATOM    276  HN  PHE    19      25.100  14.630  26.440  1.00  0.00           H
ATOM    277  CA  PHE    19      26.580  14.910  27.880  1.00  0.00           C
ATOM    278  HA  PHE    19      27.390  14.340  28.310  1.00  0.00           H
ATOM    279  CB  PHE    19      27.200  16.150  27.240  1.00  0.00           C
ATOM    280  HB1 PHE    19      26.340  16.700  26.800  1.00  0.00           H
ATOM    281  HB2 PHE    19      27.670  16.780  28.010  1.00  0.00           H
ATOM    282  CG  PHE    19      28.060  15.820  26.090  1.00  0.00           C
ATOM    283  CD1 PHE    19      27.830  16.480  24.860  1.00  0.00           C
ATOM    284  HD1 PHE    19      27.200  17.340  24.690  1.00  0.00           H
ATOM    285  CE1 PHE    19      28.560  16.090  23.750  1.00  0.00           C
ATOM    286  HE1 PHE    19      28.360  16.650  22.840  1.00  0.00           H
ATOM    287  CZ  PHE    19      29.310  14.980  23.790  1.00  0.00           C
ATOM    288  HZ  PHE    19      29.670  14.500  22.880  1.00  0.00           H
ATOM    289  CD2 PHE    19      29.030  14.810  26.190  1.00  0.00           C
ATOM    290  HD2 PHE    19      29.080  14.260  27.120  1.00  0.00           H
ATOM    291  CE2 PHE    19      29.600  14.310  24.990  1.00  0.00           C
ATOM    292  HE2 PHE    19      30.220  13.430  25.110  1.00  0.00           H
ATOM    293  C   PHE    19      25.770  15.360  29.150  1.00  0.00           C
ATOM    294  O   PHE    19      26.360  16.000  30.040  1.00  0.00           O
ATOM    295  N   CYS    20      24.530  14.890  29.350  1.00  0.00           N
ATOM    296  HN  CYS    20      24.180  14.360  28.570  1.00  0.00           H
ATOM    297  CA  CYS    20      23.790  14.950  30.590  1.00  0.00           C
ATOM    298  HA  CYS    20      23.720  16.010  30.790  1.00  0.00           H
ATOM    299  CB  CYS    20      22.320  14.430  30.590  1.00  0.00           C
ATOM    300  HB1 CYS    20      22.340  13.320  30.600  1.00  0.00           H
ATOM    301  HB2 CYS    20      21.800  14.610  31.560  1.00  0.00           H
ATOM    302  SG  CYS    20      21.200  15.270  29.390  1.00  0.00           S
ATOM    303  C   CYS    20      24.550  14.330  31.860  1.00  0.00           C
ATOM    304  NT  CYS    20      25.010  13.050  31.790  1.00  0.00           N
ATOM    305  HT1 CYS    20      25.030  12.540  30.930  1.00  0.00           H
ATOM    306  HT2 CYS    20      25.510  12.690  32.570  1.00  0.00           H
ATOM    307  O   CYS    20      24.770  15.020  32.900  1.00  0.00           O
TER
ATOM    308  N   ASN    21      14.940  20.710   8.770  1.00  0.00           N
ATOM    309  H1  ASN    21      14.610  21.050   7.840  1.00  0.00           H
ATOM    310  H2  ASN    21      15.630  21.350   9.230  1.00  0.00           H
ATOM    311  H3  ASN    21      15.530  19.870   8.570  1.00  0.00           H
ATOM    312  CA  ASN    21      13.760  20.520   9.600  1.00  0.00           C
ATOM    313  HA  ASN    21      13.510  21.510   9.960  1.00  0.00           H
ATOM    314  CB  ASN    21      12.440  20.070   8.910  1.00  0.00           C
ATOM    315  HB1 ASN    21      12.570  19.020   8.550  1.00  0.00           H
ATOM    316  HB2 ASN    21      11.540  20.070   9.570  1.00  0.00           H
ATOM    317  CG  ASN    21      12.070  20.960   7.650  1.00  0.00           C
ATOM    318  OD1 ASN    21      12.900  21.760   7.270  1.00  0.00           O
ATOM    319  ND2 ASN    21      10.860  20.720   7.100  1.00  0.00           N
ATOM    320 1HD2 ASN    21      10.410  19.960   7.560  1.00  0.00           H
ATOM    321 2HD2 ASN    21      10.590  21.150   6.240  1.00  0.00           H
ATOM    322  C   ASN    21      14.170  19.870  10.910  1.00  0.00           C
ATOM    323  O   ASN    21      15.100  19.050  10.900  1.00  0.00           O
ATOM    324  N   SER    22      13.400  20.110  12.030  1.00  0.00           N
ATOM    325  HN  SER    22      12.670  20.790  12.000  1.00  0.00           H
ATOM    326  CA  SER    22      13.680  19.660  13.370  1.00  0.00           C
ATOM    327  HA  SER    22      12.820  19.930  13.980  1.00  0.00           H
ATOM    328  CB  SER    22      13.830  18.090  13.500  1.00  0.00           C
ATOM    329  HB1 SER    22      14.840  17.860  13.100  1.00  0.00           H
ATOM    330  HB2 SER    22      13.850  17.800  14.560  1.00  0.00           H
ATOM    331  OG  SER    22      12.840  17.310  12.860  1.00  0.00           O
ATOM    332  HG1 SER    22      13.140  17.280  11.950  1.00  0.00           H
ATOM    333  C   SER    22      14.830  20.520  13.880  1.00  0.00           C
ATOM    334  O   SER    22      15.710  21.040  13.180  1.00  0.00           O
ATOM    335  N   ASP    23      14.950  20.710  15.230  1.00  0.00           N
ATOM    336  HN  ASP    23      14.170  20.420  15.780  1.00  0.00           H
ATOM    337  CA  ASP    23      15.950  21.430  15.980  1.00  0.00           C
ATOM    338  HA  ASP    23      15.710  22.470  15.870  1.00  0.00           H
ATOM    339  CB  ASP    23      15.950  21.090  17.470  1.00  0.00           C
ATOM    340  HB1 ASP    23      16.100  20.020  17.720  1.00  0.00           H
ATOM    341  HB2 ASP    23      16.750  21.640  18.010  1.00  0.00           H
ATOM    342  CG  ASP    23      14.690  21.700  18.140  1.00  0.00           C
ATOM    343  OD1 ASP    23      14.650  21.700  19.420  1.00  0.00           O
ATOM    344  OD2 ASP    23      13.690  22.030  17.500  1.00  0.00           O
ATOM    345  C   ASP    23      17.370  21.280  15.450  1.00  0.00           C
ATOM    346  O   ASP    23      17.920  20.180  15.370  1.00  0.00           O
ATOM    347  N   THR    24      18.020  22.440  15.050  1.00  0.00           N
ATOM    348  HN  THR    24      17.660  23.340  15.260  1.00  0.00           H
ATOM    349  CA  THR    24      19.370  22.360  14.370  1.00  0.00           C
ATOM    350  HA  THR    24      19.450  21.500  13.730  1.00  0.00           H
ATOM    351  CB  THR    24      19.630  23.620  13.400  1.00  0.00           C
ATOM    352  HB  THR    24      20.630  23.600  12.910  1.00  0.00           H
ATOM    353  OG1 THR    24      19.610  24.840  14.230  1.00  0.00           O
ATOM    354  HG1 THR    24      19.580  25.620  13.670  1.00  0.00           H
ATOM    355  CG2 THR    24      18.480  23.830  12.220  1.00  0.00           C
ATOM    356 1HG2 THR    24      17.530  24.180  12.670  1.00  0.00           H
ATOM    357 2HG2 THR    24      18.890  24.610  11.550  1.00  0.00           H
ATOM    358 3HG2 THR    24      18.440  22.820  11.770  1.00  0.00           H
ATOM    359  C   THR    24      20.480  22.220  15.440  1.00  0.00           C
ATOM    360  O   THR    24      20.300  22.690  16.590  1.00  0.00           O
ATOM    361  N   PRO    25      21.630  21.700  15.030  1.00  0.00           N
ATOM    362  CD  PRO    25      21.770  20.860  13.860  1.00  0.00           C
ATOM    363  HD1 PRO    25      21.950  21.510  12.980  1.00  0.00           H
ATOM    364  HD2 PRO    25      20.940  20.110  13.720  1.00  0.00           H
ATOM    365  CA  PRO    25      22.900  21.920  15.720  1.00  0.00           C
ATOM    366  HA  PRO    25      22.850  21.260  16.580  1.00  0.00           H
ATOM    367  CB  PRO    25      23.950  21.300  14.860  1.00  0.00           C
ATOM    368  HB1 PRO    25      24.270  22.000  14.050  1.00  0.00           H
ATOM    369  HB2 PRO    25      24.750  20.880  15.520  1.00  0.00           H
ATOM    370  CG  PRO    25      23.160  20.210  14.110  1.00  0.00           C
ATOM    371  HG1 PRO    25      23.510  19.950  13.090  1.00  0.00           H
ATOM    372  HG2 PRO    25      23.060  19.230  14.630  1.00  0.00           H
ATOM    373  C   PRO    25      23.250  23.280  16.100  1.00  0.00           C
ATOM    374  O   PRO    25      22.860  24.200  15.390  1.00  0.00           O
ATOM    375  N   LYS    26      23.960  23.660  17.180  1.00  0.00           N
ATOM    376  HN  LYS    26      24.420  22.980  17.730  1.00  0.00           H
ATOM    377  CA  LYS    26      24.260  25.060  17.610  1.00  0.00           C
ATOM    378  HA  LYS    26      24.830  25.530  16.810  1.00  0.00           H
ATOM    379  CB  LYS    26      22.980  25.830  17.990  1.00  0.00           C
ATOM    380  HB1 LYS    26      23.260  26.870  18.270  1.00  0.00           H
ATOM    381  HB2 LYS    26      22.390  26.000  17.070  1.00  0.00           H
ATOM    382  CG  LYS    26      22.110  25.100  19.090  1.00  0.00           C
ATOM    383  HG1 LYS    26      22.000  24.060  18.700  1.00  0.00           H
ATOM    384  HG2 LYS    26      22.720  25.040  20.030  1.00  0.00           H
ATOM    385  CD  LYS    26      20.680  25.630  19.320  1.00  0.00           C
ATOM    386  HD1 LYS    26      20.360  25.480  20.380  1.00  0.00           H
ATOM    387  HD2 LYS    26      20.690  26.710  19.100  1.00  0.00           H
ATOM    388  CE  LYS    26      19.510  24.980  18.620  1.00  0.00           C
ATOM    389  HE1 LYS    26      19.520  23.880  18.790  1.00  0.00           H
ATOM    390  HE2 LYS    26      18.520  25.340  18.960  1.00  0.00           H
ATOM    391  NZ  LYS    26      19.800  25.350  17.190  1.00  0.00           N
ATOM    392  HZ1 LYS    26      20.460  24.660  16.790  1.00  0.00           H
ATOM    393  HZ2 LYS    26      18.990  25.310  16.540  1.00  0.00           H
ATOM    394  HZ3 LYS    26      20.210  26.310  17.140  1.00  0.00           H
ATOM    395  C   LYS    26      25.230  25.020  18.710  1.00  0.00           C
ATOM    396  O   LYS    26      25.510  24.050  19.350  1.00  0.00           O
ATOM    397  N   TYR    27      25.900  26.190  18.900  1.00  0.00           N
ATOM    398  HN  TYR    27      25.550  27.050  18.520  1.00  0.00           H
ATOM    399  CA  TYR    27      26.900  26.400  19.950  1.00  0.00           C
ATOM    400  HA  TYR    27      27.540  25.530  19.950  1.00  0.00           H
ATOM    401  CB  TYR    27      27.700  27.650  19.710  1.00  0.00           C
ATOM    402  HB1 TYR    27      27.280  28.680  19.720  1.00  0.00           H
ATOM    403  HB2 TYR    27      28.460  27.690  20.530  1.00  0.00           H
ATOM    404  CG  TYR    27      28.420  27.500  18.430  1.00  0.00           C
ATOM    405  CD1 TYR    27      27.770  27.910  17.210  1.00  0.00           C
ATOM    406  HD1 TYR    27      26.780  28.340  17.190  1.00  0.00           H
ATOM    407  CE1 TYR    27      28.490  27.810  15.980  1.00  0.00           C
ATOM    408  HE1 TYR    27      28.040  28.050  15.030  1.00  0.00           H
ATOM    409  CZ  TYR    27      29.810  27.280  15.890  1.00  0.00           C
ATOM    410  OH  TYR    27      30.580  27.060  14.710  1.00  0.00           O
ATOM    411  HH  TYR    27      31.310  26.520  15.020  1.00  0.00           H
ATOM    412  CD2 TYR    27      29.720  27.020  18.350  1.00  0.00           C
ATOM    413  HD2 TYR    27      30.190  26.540  19.200  1.00  0.00           H
ATOM    414  CE2 TYR    27      30.410  26.940  17.110  1.00  0.00           C
ATOM    415  HE2 TYR    27      31.440  26.610  17.210  1.00  0.00           H
ATOM    416  C   TYR    27      26.290  26.480  21.400  1.00  0.00           C
ATOM    417  O   TYR    27      25.460  27.360  21.710  1.00  0.00           O
ATOM    418  N   ARG    28      26.800  25.570  22.210  1.00  0.00           N
ATOM    419  HN  ARG    28      27.350  24.800  21.900  1.00  0.00           H
ATOM    420  CA  ARG    28      26.420  25.580  23.570  1.00  0.00           C
ATOM    421  HA  ARG    28      25.560  26.210  23.760  1.00  0.00           H
ATOM    422  CB  ARG    28      25.850  24.210  24.050  1.00  0.00           C
ATOM    423  HB1 ARG    28      26.630  23.420  24.060  1.00  0.00           H
ATOM    424  HB2 ARG    28      25.570  24.420  25.100  1.00  0.00           H
ATOM    425  CG  ARG    28      24.750  23.650  23.210  1.00  0.00           C
ATOM    426  HG1 ARG    28      24.980  23.750  22.130  1.00  0.00           H
ATOM    427  HG2 ARG    28      24.590  22.600  23.550  1.00  0.00           H
ATOM    428  CD  ARG    28      23.470  24.510  23.300  1.00  0.00           C
ATOM    429  HD1 ARG    28      23.140  24.440  24.360  1.00  0.00           H
ATOM    430  HD2 ARG    28      23.490  25.590  23.070  1.00  0.00           H
ATOM    431  NE  ARG    28      22.390  23.950  22.440  1.00  0.00           N
ATOM    432  HE  ARG    28      22.500  23.070  21.960  1.00  0.00           H
ATOM    433  CZ  ARG    28      21.150  24.280  22.750  1.00  0.00           C
ATOM    434  NH1 ARG    28      20.860  25.330  23.480  1.00  0.00           N
ATOM    435 1HH1 ARG    28      21.520  26.070  23.690  1.00  0.00           H
ATOM    436 2HH1 ARG    28      19.910  25.390  23.750  1.00  0.00           H
ATOM    437  NH2 ARG    28      20.130  23.450  22.540  1.00  0.00           N
ATOM    438 1HH2 ARG    28      20.400  22.670  21.970  1.00  0.00           H
ATOM    439 2HH2 ARG    28      19.160  23.660  22.680  1.00  0.00           H
ATOM    440  C   ARG    28      27.580  25.950  24.460  1.00  0.00           C
ATOM    441  O   ARG    28      28.620  25.330  24.460  1.00  0.00           O
ATOM    442  N   CYS    29      27.450  27.090  25.270  1.00  0.00           N
ATOM    443  HN  CYS    29      26.660  27.710  25.230  1.00  0.00           H
ATOM    444  CA  CYS    29      28.580  27.600  26.060  1.00  0.00           C
ATOM    445  HA  CYS    29      29.230  26.790  26.370  1.00  0.00           H
ATOM    446  CB  CYS    29      29.340  28.740  25.260  1.00  0.00           C
ATOM    447  HB1 CYS    29      28.660  29.580  25.030  1.00  0.00           H
ATOM    448  HB2 CYS    29      30.240  29.050  25.850  1.00  0.00           H
ATOM    449  SG  CYS    29      30.070  28.260  23.680  1.00  0.00           S
ATOM    450  C   CYS    29      28.130  28.240  27.350  1.00  0.00           C
ATOM    451  O   CYS    29      26.950  28.420  27.630  1.00  0.00           O
ATOM    452  N   GLY    30      29.020  28.600  28.290  1.00  0.00           N
ATOM    453  HN  GLY    30      29.930  28.220  28.120  1.00  0.00           H
ATOM    454  CA  GLY    30      28.720  29.400  29.530  1.00  0.00           C
ATOM    455  HA1 GLY    30      29.640  29.440  30.080  1.00  0.00           H
ATOM    456  HA2 GLY    30      28.590  30.410  29.160  1.00  0.00           H
ATOM    457  C   GLY    30      27.570  28.970  30.370  1.00  0.00           C
ATOM    458  O   GLY    30      27.370  27.840  30.750  1.00  0.00           O
ATOM    459  N   SER    31      26.800  30.020  30.740  1.00  0.00           N
ATOM    460  HN  SER    31      26.940  30.940  30.390  1.00  0.00           H
ATOM    461  CA  SER    31      25.490  29.880  31.350  1.00  0.00           C
ATOM    462  HA  SER    31      25.650  29.430  32.320  1.00  0.00           H
ATOM    463  CB  SER    31      24.800  31.180  31.800  1.00  0.00           C
ATOM    464  HB1 SER    31      23.970  31.020  32.520  1.00  0.00           H
ATOM    465  HB2 SER    31      25.460  31.800  32.430  1.00  0.00           H
ATOM    466  OG  SER    31      24.390  31.990  30.710  1.00  0.00           O
ATOM    467  HG1 SER    31      25.180  32.220  30.230  1.00  0.00           H
ATOM    468  C   SER    31      24.360  29.040  30.650  1.00  0.00           C
ATOM    469  O   SER    31      23.560  28.500  31.350  1.00  0.00           O
ATOM    470  N   CGU    32      24.290  29.020  29.280  1.00  0.00           N
ATOM    471  HN  CGU    32      24.840  29.550  28.650  1.00  0.00           H
ATOM    472  CA  CGU    32      23.280  28.340  28.600  1.00  0.00           C
ATOM    473  HA  CGU    32      22.320  28.660  28.950  1.00  0.00           H
ATOM    474  CB  CGU    32      23.400  28.460  27.080  1.00  0.00           C
ATOM    475  HB1 CGU    32      23.690  29.520  26.950  1.00  0.00           H
ATOM    476  HB2 CGU    32      24.170  27.810  26.610  1.00  0.00           H
ATOM    477  CG  CGU    32      22.070  28.230  26.290  1.00  0.00           C
ATOM    478  HG  CGU    32      21.810  27.150  26.370  1.00  0.00           H
ATOM    479  CD1 CGU    32      20.940  29.100  26.630  1.00  0.00           C
ATOM    480 1OE1 CGU    32      21.230  30.130  27.260  1.00  0.00           O
ATOM    481 2OE1 CGU    32      19.740  28.910  26.170  1.00  0.00           O
ATOM    482  CD2 CGU    32      22.380  28.420  24.800  1.00  0.00           C
ATOM    483 1OE2 CGU    32      22.300  27.460  24.030  1.00  0.00           O
ATOM    484 2OE2 CGU    32      22.810  29.530  24.390  1.00  0.00           O
ATOM    485  C   CGU    32      23.320  26.840  28.810  1.00  0.00           C
ATOM    486  O   CGU    32      22.310  26.110  28.860  1.00  0.00           O
ATOM    487  N   ILE    33      24.490  26.250  29.050  1.00  0.00           N
ATOM    488  HN  ILE    33      25.350  26.750  29.050  1.00  0.00           H
ATOM    489  CA  ILE    33      24.590  24.850  29.410  1.00  0.00           C
ATOM    490  HA  ILE    33      24.150  24.320  28.570  1.00  0.00           H
ATOM    491  CB  ILE    33      26.030  24.430  29.400  1.00  0.00           C
ATOM    492  HB  ILE    33      26.590  25.160  30.030  1.00  0.00           H
ATOM    493  CG2 ILE    33      26.150  23.020  29.850  1.00  0.00           C
ATOM    494 1HG2 ILE    33      25.700  22.410  29.040  1.00  0.00           H
ATOM    495 2HG2 ILE    33      27.220  22.760  30.040  1.00  0.00           H
ATOM    496 3HG2 ILE    33      25.610  22.790  30.790  1.00  0.00           H
ATOM    497  CG1 ILE    33      26.720  24.630  28.020  1.00  0.00           C
ATOM    498 1HG1 ILE    33      26.280  23.930  27.290  1.00  0.00           H
ATOM    499 2HG1 ILE    33      26.380  25.610  27.650  1.00  0.00           H
ATOM    500  CD  ILE    33      28.260  24.540  27.950  1.00  0.00           C
ATOM    501  HD1 ILE    33      28.670  23.560  28.270  1.00  0.00           H
ATOM    502  HD2 ILE    33      28.570  24.630  26.900  1.00  0.00           H
ATOM    503  HD3 ILE    33      28.670  25.270  28.680  1.00  0.00           H
ATOM    504  C   ILE    33      23.820  24.330  30.610  1.00  0.00           C
ATOM    505  O   ILE    33      23.070  23.370  30.420  1.00  0.00           O
ATOM    506  N   PRO    34      23.810  24.910  31.830  1.00  0.00           N
ATOM    507  CD  PRO    34      25.060  25.390  32.510  1.00  0.00           C
ATOM    508  HD1 PRO    34      25.150  26.460  32.230  1.00  0.00           H
ATOM    509  HD2 PRO    34      25.960  24.820  32.150  1.00  0.00           H
ATOM    510  CA  PRO    34      22.810  24.500  32.830  1.00  0.00           C
ATOM    511  HA  PRO    34      22.990  23.430  32.840  1.00  0.00           H
ATOM    512  CB  PRO    34      23.390  25.170  34.120  1.00  0.00           C
ATOM    513  HB1 PRO    34      23.090  26.230  34.290  1.00  0.00           H
ATOM    514  HB2 PRO    34      23.080  24.550  34.980  1.00  0.00           H
ATOM    515  CG  PRO    34      24.920  25.080  33.980  1.00  0.00           C
ATOM    516  HG1 PRO    34      25.480  25.830  34.570  1.00  0.00           H
ATOM    517  HG2 PRO    34      25.400  24.100  34.200  1.00  0.00           H
ATOM    518  C   PRO    34      21.420  24.850  32.600  1.00  0.00           C
ATOM    519  O   PRO    34      20.430  24.280  33.130  1.00  0.00           O
ATOM    520  N   ASN    35      21.250  25.910  31.790  1.00  0.00           N
ATOM    521  HN  ASN    35      21.990  26.430  31.370  1.00  0.00           H
ATOM    522  CA  ASN    35      19.920  26.390  31.490  1.00  0.00           C
ATOM    523  HA  ASN    35      19.440  26.410  32.450  1.00  0.00           H
ATOM    524  CB  ASN    35      19.810  27.910  30.950  1.00  0.00           C
ATOM    525  HB1 ASN    35      20.430  27.950  30.030  1.00  0.00           H
ATOM    526  HB2 ASN    35      18.750  28.130  30.700  1.00  0.00           H
ATOM    527  CG  ASN    35      20.310  28.930  31.990  1.00  0.00           C
ATOM    528  OD1 ASN    35      20.420  28.750  33.190  1.00  0.00           O
ATOM    529  ND2 ASN    35      20.580  30.170  31.530  1.00  0.00           N
ATOM    530 1HD2 ASN    35      20.260  30.440  30.620  1.00  0.00           H
ATOM    531 2HD2 ASN    35      21.120  30.800  32.100  1.00  0.00           H
ATOM    532  C   ASN    35      19.170  25.400  30.580  1.00  0.00           C
ATOM    533  O   ASN    35      18.030  25.030  30.860  1.00  0.00           O
ATOM    534  N   SER    36      19.860  24.820  29.540  1.00  0.00           N
ATOM    535  HN  SER    36      20.800  25.110  29.400  1.00  0.00           H
ATOM    536  CA  SER    36      19.270  23.930  28.650  1.00  0.00           C
ATOM    537  HA  SER    36      18.220  24.170  28.530  1.00  0.00           H
ATOM    538  CB  SER    36      19.940  24.010  27.250  1.00  0.00           C
ATOM    539  HB1 SER    36      19.570  23.110  26.710  1.00  0.00           H
ATOM    540  HB2 SER    36      19.580  24.850  26.590  1.00  0.00           H
ATOM    541  OG  SER    36      21.370  23.910  27.440  1.00  0.00           O
ATOM    542  HG1 SER    36      21.750  24.760  27.660  1.00  0.00           H
ATOM    543  C   SER    36      19.330  22.540  29.130  1.00  0.00           C
ATOM    544  O   SER    36      18.700  21.670  28.600  1.00  0.00           O
ATOM    545  N   TYR    37      20.000  22.290  30.240  1.00  0.00           N
ATOM    546  HN  TYR    37      20.690  22.950  30.510  1.00  0.00           H
ATOM    547  CA  TYR    37      20.120  21.050  30.970  1.00  0.00           C
ATOM    548  HA  TYR    37      20.290  20.280  30.240  1.00  0.00           H
ATOM    549  CB  TYR    37      21.360  21.030  31.910  1.00  0.00           C
ATOM    550  HB1 TYR    37      22.260  20.940  31.270  1.00  0.00           H
ATOM    551  HB2 TYR    37      21.450  22.010  32.440  1.00  0.00           H
ATOM    552  CG  TYR    37      21.360  19.980  32.980  1.00  0.00           C
ATOM    553  CD1 TYR    37      22.060  18.770  32.700  1.00  0.00           C
ATOM    554  HD1 TYR    37      22.610  18.670  31.770  1.00  0.00           H
ATOM    555  CE1 TYR    37      22.180  17.810  33.710  1.00  0.00           C
ATOM    556  HE1 TYR    37      22.820  17.010  33.360  1.00  0.00           H
ATOM    557  CZ  TYR    37      21.520  17.930  34.950  1.00  0.00           C
ATOM    558  OH  TYR    37      21.710  16.950  35.930  1.00  0.00           O
ATOM    559  HH  TYR    37      22.230  16.240  35.570  1.00  0.00           H
ATOM    560  CD2 TYR    37      20.790  20.130  34.240  1.00  0.00           C
ATOM    561  HD2 TYR    37      20.240  21.030  34.470  1.00  0.00           H
ATOM    562  CE2 TYR    37      20.940  19.200  35.260  1.00  0.00           C
ATOM    563  HE2 TYR    37      20.400  19.390  36.180  1.00  0.00           H
ATOM    564  C   TYR    37      18.820  20.570  31.570  1.00  0.00           C
ATOM    565  O   TYR    37      18.470  19.390  31.450  1.00  0.00           O
ATOM    566  N   ILE    38      18.080  21.540  32.140  1.00  0.00           N
ATOM    567  HN  ILE    38      18.420  22.470  32.230  1.00  0.00           H
ATOM    568  CA  ILE    38      16.760  21.300  32.770  1.00  0.00           C
ATOM    569  HA  ILE    38      16.880  20.490  33.470  1.00  0.00           H
ATOM    570  CB  ILE    38      16.210  22.540  33.640  1.00  0.00           C
ATOM    571  HB  ILE    38      15.950  23.450  33.040  1.00  0.00           H
ATOM    572  CG2 ILE    38      14.900  22.180  34.360  1.00  0.00           C
ATOM    573 1HG2 ILE    38      14.640  22.860  35.200  1.00  0.00           H
ATOM    574 2HG2 ILE    38      14.020  22.070  33.680  1.00  0.00           H
ATOM    575 3HG2 ILE    38      14.970  21.220  34.910  1.00  0.00           H
ATOM    576  CG1 ILE    38      17.310  22.850  34.690  1.00  0.00           C
ATOM    577 1HG1 ILE    38      17.250  22.100  35.500  1.00  0.00           H
ATOM    578 2HG1 ILE    38      18.330  22.710  34.280  1.00  0.00           H
ATOM    579  CD  ILE    38      17.200  24.200  35.380  1.00  0.00           C
ATOM    580  HD1 ILE    38      16.250  24.300  35.970  1.00  0.00           H
ATOM    581  HD2 ILE    38      18.060  24.470  36.040  1.00  0.00           H
ATOM    582  HD3 ILE    38      17.200  25.000  34.620  1.00  0.00           H
ATOM    583  C   ILE    38      15.690  20.930  31.750  1.00  0.00           C
ATOM    584  O   ILE    38      14.890  19.990  31.970  1.00  0.00           O
ATOM    585  N   ASP    39      15.780  21.600  30.580  1.00  0.00           N
ATOM    586  HN  ASP    39      16.300  22.440  30.540  1.00  0.00           H
ATOM    587  CA  ASP    39      14.900  21.360  29.500  1.00  0.00           C
ATOM    588  HA  ASP    39      13.870  21.330  29.830  1.00  0.00           H
ATOM    589  CB  ASP    39      15.200  22.480  28.450  1.00  0.00           C
ATOM    590  HB1 ASP    39      15.200  23.390  29.080  1.00  0.00           H
ATOM    591  HB2 ASP    39      16.250  22.380  28.080  1.00  0.00           H
ATOM    592  CG  ASP    39      14.160  22.780  27.380  1.00  0.00           C
ATOM    593  OD1 ASP    39      12.980  22.430  27.520  1.00  0.00           O
ATOM    594  OD2 ASP    39      14.550  23.670  26.530  1.00  0.00           O
ATOM    595  C   ASP    39      15.130  20.020  28.770  1.00  0.00           C
ATOM    596  O   ASP    39      14.220  19.300  28.410  1.00  0.00           O
ATOM    597  N   LEU    40      16.460  19.670  28.590  1.00  0.00           N
ATOM    598  HN  LEU    40      17.210  20.310  28.710  1.00  0.00           H
ATOM    599  CA  LEU    40      16.770  18.490  27.790  1.00  0.00           C
ATOM    600  HA  LEU    40      15.890  18.310  27.190  1.00  0.00           H
ATOM    601  CB  LEU    40      17.950  18.670  26.760  1.00  0.00           C
ATOM    602  HB1 LEU    40      18.860  18.860  27.360  1.00  0.00           H
ATOM    603  HB2 LEU    40      18.080  17.780  26.100  1.00  0.00           H
ATOM    604  CG  LEU    40      17.750  19.870  25.780  1.00  0.00           C
ATOM    605  HG  LEU    40      17.540  20.700  26.480  1.00  0.00           H
ATOM    606  CD1 LEU    40      18.920  20.280  24.990  1.00  0.00           C
ATOM    607 1HD1 LEU    40      19.800  20.500  25.650  1.00  0.00           H
ATOM    608 2HD1 LEU    40      19.310  19.560  24.240  1.00  0.00           H
ATOM    609 3HD1 LEU    40      18.660  21.200  24.420  1.00  0.00           H
ATOM    610  CD2 LEU    40      16.560  19.640  24.850  1.00  0.00           C
ATOM    611 1HD2 LEU    40      16.390  20.570  24.280  1.00  0.00           H
ATOM    612 2HD2 LEU    40      16.790  18.880  24.070  1.00  0.00           H
ATOM    613 3HD2 LEU    40      15.780  19.370  25.590  1.00  0.00           H
ATOM    614  C   LEU    40      17.100  17.170  28.570  1.00  0.00           C
ATOM    615  O   LEU    40      17.010  16.060  28.010  1.00  0.00           O
ATOM    616  N   CYS    41      17.580  17.210  29.840  1.00  0.00           N
ATOM    617  HN  CYS    41      17.520  18.080  30.330  1.00  0.00           H
ATOM    618  CA  CYS    41      17.980  16.050  30.610  1.00  0.00           C
ATOM    619  HA  CYS    41      18.280  15.250  29.940  1.00  0.00           H
ATOM    620  CB  CYS    41      19.260  16.320  31.380  1.00  0.00           C
ATOM    621  HB1 CYS    41      19.070  17.010  32.230  1.00  0.00           H
ATOM    622  HB2 CYS    41      19.630  15.370  31.800  1.00  0.00           H
ATOM    623  SG  CYS    41      20.570  16.980  30.350  1.00  0.00           S
ATOM    624  C   CYS    41      16.950  15.490  31.580  1.00  0.00           C
ATOM    625  O   CYS    41      17.200  14.400  32.160  1.00  0.00           O
ATOM    626  N   PHE    42      15.700  16.100  31.620  1.00  0.00           N
ATOM    627  HN  PHE    42      15.540  16.960  31.130  1.00  0.00           H
ATOM    628  CA  PHE    42      14.650  15.730  32.530  1.00  0.00           C
ATOM    629  HA  PHE    42      14.940  14.850  33.070  1.00  0.00           H
ATOM    630  CB  PHE    42      14.350  16.710  33.710  1.00  0.00           C
ATOM    631  HB1 PHE    42      14.030  17.730  33.400  1.00  0.00           H
ATOM    632  HB2 PHE    42      13.650  16.220  34.410  1.00  0.00           H
ATOM    633  CG  PHE    42      15.640  16.880  34.500  1.00  0.00           C
ATOM    634  CD1 PHE    42      16.600  17.910  34.200  1.00  0.00           C
ATOM    635  HD1 PHE    42      16.400  18.520  33.330  1.00  0.00           H
ATOM    636  CE1 PHE    42      17.710  18.040  34.970  1.00  0.00           C
ATOM    637  HE1 PHE    42      18.350  18.900  34.860  1.00  0.00           H
ATOM    638  CZ  PHE    42      17.930  17.110  36.060  1.00  0.00           C
ATOM    639  HZ  PHE    42      18.760  17.340  36.710  1.00  0.00           H
ATOM    640  CD2 PHE    42      15.930  15.880  35.510  1.00  0.00           C
ATOM    641  HD2 PHE    42      15.170  15.120  35.660  1.00  0.00           H
ATOM    642  CE2 PHE    42      17.120  16.000  36.290  1.00  0.00           C
ATOM    643  HE2 PHE    42      17.270  15.390  37.160  1.00  0.00           H
ATOM    644  C   PHE    42      13.430  15.300  31.690  1.00  0.00           C
ATOM    645  OT1 PHE    42      12.300  15.830  31.710  1.00  0.00           O
ATOM    646  OT2 PHE    42      13.570  14.300  30.960  1.00  0.00           O
TER
ENDMDL
